# Supplementary material for: A TBR1-K228E Mutation Induces Tbr1 Upregulation, Altered Cortical Distribution of Interneurons, Increased Inhibitory Synaptic Transmission, and Autistic-Like Behavioral Deficits in Mice
Source: Front Mol Neurosci. 2019 Oct 9;12:241. doi: 10.3389/fnmol.2019.00241 (PMC6797848; doi:10.3389/fnmol.2019.00241)
Supplement: TABLE S1 — All RNA-Seq data. [file Table_1.XLSX]

## Sheet: E16.5_HT
Supplementary table 1. All RNA-Seq data
Differential gene expression analysis was carried out using DEseq2 and the p-values were calculated in DESeq2 using the Wald test with Benjamini–Hochberg correction to determine the false discovery rate (FDR).
Gene Information			Deseq2 Results					Hetero					Wild Type
HGNC symbol	Mouse symbol	Ensemble ID	baseMean	log2FC	FC	p-value	adjusted p-value	E16-HT1-12	E16-HT2-17	E16-HT3-24	E16-HT4-18	E16-HT5-22	E16-WT1-5	E16-WT2-11	E16-WT3-15	E16-WT4-21	E16-WT5-23
LMBRD1	Lmbrd1	ENSMUSG00000073725	1677.32	-0.221335	-1.16581	3.26987e-08	0.000636349	1635.88	1552.29	1604.68	1452.73	1609.5	1896.17	1816.91	1794.75	1712.05	1936.08
ILK	Ilk	ENSMUSG00000030890	2476.39	0.16901	1.12429	9.495e-07	0.0061594	2503.86	2711.66	2555.22	2573.83	2763.54	2376.75	2400.36	2300.05	2420.03	2163.77
LYPD6	Lypd6	ENSMUSG00000050447	493.371	-0.290808	-1.22333	1.95483e-06	0.00951073	469.648	507.653	479.716	484.34	445.692	542.471	612.559	643.8	583.935	542.591
PDE3B	Pde3b	ENSMUSG00000030671	706.718	-0.424073	-1.34171	3.00576e-06	0.011699	485.521	684.476	715.799	620.874	666.309	738.571	937.579	789.852	1056.39	744.908
CRX	Crx	ENSMUSG00000041578	12.1451	2.12656	4.36674	6.27387e-06	0.0203493	10.417	40.4725	43.7566	8.28886	7.30516	6.20613	7.37858	5.36081	2.33387	3.74193
SPATS2L	Spats2l	ENSMUSG00000038305	1148.84	-0.472028	-1.38706	2.05508e-05	0.0571341	946.337	805.988	915.895	895.969	879.734	1461.59	1128.07	769.031	1439.66	1370.89
DMKN	Dmkn	ENSMUSG00000060962	19.5326	-1.55115	-2.93051	3.00405e-05	0.0669226	10.4941	5.59332	9.33906	11.1146	9.73754	9.75495	16.822	17.981	60.6308	37.0702
TBR1	Tbr1	ENSMUSG00000035033	7057.5	0.825632	1.77231	3.69865e-05	0.0669226	4738.27	8543.29	6336.72	6742.57	4985.05	3517.05	4121.89	4870.71	2097.22	3079.32
FNDC1	Fndc1	ENSMUSG00000071984	285.11	-0.536806	-1.45076	4.04635e-05	0.0669226	330.358	177.827	265.656	174.422	185.141	296.912	299.673	336.019	334.149	372.946
PRRG1	Prrg1	ENSMUSG00000047996	216.904	-0.281256	-1.21525	4.28924e-05	0.0669226	196.937	195.294	195.662	194.056	214.19	211.145	236.893	245.972	261.291	258.368
TTC39B	Ttc39b	ENSMUSG00000038172	758.435	-0.270469	-1.2062	4.34013e-05	0.0669226	637.249	789.029	745.511	659.401	695.969	875.634	801.811	992.901	723.224	865.613
DNAJB1	Dnajb1	ENSMUSG00000005483	1401.93	0.129207	1.09369	4.7907e-05	0.0669226	1404.68	1466.8	1491.31	1443.47	1475.65	1277.56	1325.92	1320.14	1420.12	1326.05
GCG	Gcg	ENSMUSG00000000394	39.21	1.21329	2.31866	4.81433e-05	0.0669226	16.9982	51.5432	43.1987	39.5224	25.0063	13.6607	21.1565	24.8453	9.04629	8.09258
LPAR2	Lpar2	ENSMUSG00000031861	646.345	0.157553	1.11539	5.87335e-05	0.0762008	681.257	689.283	678.451	662.484	699.014	604.767	642.82	576.179	614.134	617.214
ARHGEF18	Arhgef18	ENSMUSG00000004568	2080.79	0.155128	1.11352	6.82927e-05	0.0830653	2064.64	2178.76	2312.97	2254.04	2115.15	1850.34	1939.39	1972.5	2001.68	2054.75
BAHD1	Bahd1	ENSMUSG00000040007	1349.61	0.122965	1.08897	0.00014368	0.160127	1400.71	1355.77	1444.44	1399.56	1465.92	1350.96	1295.43	1275.31	1291.07	1275.01
LPIN3	Lpin3	ENSMUSG00000027412	11.3501	-1.535	-2.89788	0.000148106	0.160127	7.14	4.7179	5.35728	6.19398	8.77651	26.4516	24.614	4.47918	23.9561	16.1781
GPR35	Gpr35	ENSMUSG00000026271	35.7454	-0.648156	-1.56716	0.00017332	0.177525	26.8672	38.3238	25.1683	28.5092	32.1523	34.097	55.626	42.3465	52.9394	54.2347
ATP2B4	Atp2b4	ENSMUSG00000026463	3824.26	-0.193561	-1.14358	0.000184456	0.179485	3662.99	3634.96	3892.49	3628.52	3271.08	4093.06	3579.5	4225.81	4624.24	4176.04
TPH1	Tph1	ENSMUSG00000040046	12.2225	2.37289	5.17979	0.000211588	0.190358	6.07924	55.0935	40.3604	11.167	8.95246	2.38411	4.90802	14.213	1.69333	2.03302
MYO7A	Myo7a	ENSMUSG00000030761	1871.66	-0.155932	-1.11414	0.000231215	0.194057	1797.43	1717.61	1661.34	1717.49	1894.38	2068.79	1918.96	1849.89	2017.96	1928.5
KLHL15	Klhl15	ENSMUSG00000043929	336.824	-0.299274	-1.23053	0.000240343	0.194057	311.477	294.259	262.349	300.387	347.954	324.074	350.02	385.895	452.269	355.344
C2	C2	ENSMUSG00000024371	42.9441	0.757915	1.69105	0.00025361	0.194057	47.3147	52.4975	47.8294	52.7738	78.3838	39.5614	22.8126	20.4103	47.8966	35.3725
LRRC24	Lrrc24	ENSMUSG00000033707	489.276	-0.223264	-1.16737	0.000268405	0.194057	463.563	375.855	469.747	436.874	489.642	515.642	526.399	526.755	514.49	525.666
ZNF616	Zfp987	ENSMUSG00000066009	5.21466	-3.43293	-10.7998	0.000269233	0.194057	1.49956	0	0	0	3.03796	18.2645	2.10252	4.05505	2.54776	33.0431
PROSER3	Proser3	ENSMUSG00000036864	581.803	0.196666	1.14605	0.000327623	0.22771	599.144	650.961	616.315	626.236	582.357	499.527	519.687	594.891	542.089	533.667
NR6A1	Nr6a1	ENSMUSG00000063972	248.579	-0.363258	-1.28633	0.000350538	0.235235	219.849	227.841	204.866	239.509	210.75	284.114	253.682	225.218	367.954	291.124
CXCL13	Cxcl13	ENSMUSG00000023078	2.19394	-3.32972	-10.0542	0.000382644	0.248221	1.04102	0	0.840905	0	0	2.73512	5.64178	0	5.98516	5.8373
ICA1	Ica1	ENSMUSG00000062995	930.276	-0.230219	-1.17301	0.000414094	0.259957	835.997	736.596	809.159	769.93	902.089	947.416	840.54	951.983	937.926	1077.25
HEXIM2	Hexim2	ENSMUSG00000043372	392.719	-0.273798	-1.20899	0.000451984	0.274877	370.106	333.1	331.008	372.307	346.058	464.838	363.626	388.321	424.212	478.385
FMN1	Fmn1	ENSMUSG00000044042	51.221	1.17481	2.25763	0.000539906	0.318397	150.911	50.3607	135.243	33.6023	26.8022	47.272	32.5062	23.4979	33.1823	32.8137
LTBP2	Ltbp2	ENSMUSG00000002020	29.4773	-0.922769	-1.89575	0.000623466	0.356861	30.0813	26.1158	14.2226	17.3217	19.5101	51.613	44.0649	47.6819	12.5631	48.275
AKAP13	Akap13	ENSMUSG00000066406	1482.23	-0.209998	-1.15669	0.000693921	0.38584	1366.65	1407.43	1397.86	1295.35	1515.67	1487.71	1470	1545.76	1931.39	1653.42
GNA11	Gna11	ENSMUSG00000034781	3623.88	0.0837665	1.05978	0.000739306	0.396022	3749.45	3776.51	3775.61	3731.55	3560.5	3514.97	3424.07	3565.08	3476.5	3568.02
CORO1C	Coro1c	ENSMUSG00000004530	7907.72	0.108915	1.07842	0.000752932	0.396022	8132.3	7987.58	8308.52	8392.72	8407.35	7394.82	7693.56	8351.12	7294.16	7501.23
MAML2	Maml2	ENSMUSG00000031925	523.523	-0.189663	-1.1405	0.000849149	0.434876	492.863	507.944	493.498	531.269	498.435	634.332	598.637	543.119	600.727	501.092
ALS2CL	Als2cl	ENSMUSG00000044037	173.926	-0.434152	-1.35112	0.00087849	0.438367	171.306	150.14	141.115	121.611	120.559	171.522	192.299	178.931	241.751	171.275
PIWIL1	Piwil1	ENSMUSG00000029423	21.8191	-0.740596	-1.67087	0.000991104	0.482197	16.0952	14.011	18.7427	19.0649	16.0247	35.1129	21.6471	27.2601	23.7381	32.0593
EPCAM	Epcam	ENSMUSG00000045394	37.6276	-0.829837	-1.77748	0.00108515	0.503146	31.1369	24.4503	25.4648	24.2104	39.4296	101.09	44.2057	31.3674	43.8877	34.8033
FAM210A	Fam210a	ENSMUSG00000038121	1255.15	0.144683	1.10549	0.00108587	0.503146	1267.05	1299.48	1397.05	1302.21	1286.49	1107.3	1179.68	1218.74	1257.13	1174.02
ATG9B	Atg9b	ENSMUSG00000038295	79.8723	-0.610847	-1.52716	0.0011335	0.513	83.6973	39.1889	50.7119	69.8494	55.3437	96.7032	89.4864	58.7234	133.676	74.3731
LGR5	Lgr5	ENSMUSG00000020140	86.9432	-0.716503	-1.64319	0.00117642	0.520324	91.1018	37.8418	68.6388	43.5263	91.5519	119.013	114.534	60.6705	127.728	122.214
C17orf75	5730455P16Rik	ENSMUSG00000057181	1754.23	-0.0970734	-1.0696	0.001222	0.528472	1642.93	1714.82	1672.07	1709.95	1607.7	1803.22	1700.36	1742.26	1798.72	1886.49
COMMD7	Commd7	ENSMUSG00000056941	1358.97	0.134715	1.09788	0.00132552	0.537926	1390.54	1339.21	1369.83	1455.72	1498	1281.14	1307.71	1257.03	1220.1	1349.52
DPF1	Dpf1	ENSMUSG00000030584	3795.35	0.176979	1.13051	0.00135342	0.537926	3684.01	4061.93	3824.06	4296.88	4196.68	3198.46	3681.91	3704.52	3460.65	3701.86
RBP3	Rbp3	ENSMUSG00000041534	5.09028	2.50456	5.67477	0.00137598	0.537926	2.13957	15.9422	21.0764	6.33557	2.12983	1.78395	0	1.08671	5.97932	0
FAM205A	Fam205a2	ENSMUSG00000079774	415.417	-0.420598	-1.33848	0.00140416	0.537926	365.508	339.766	286.2	335.218	357.807	478.113	403.203	297.453	659.863	416.423
NECAP2	Necap2	ENSMUSG00000028923	825.01	0.164292	1.12062	0.00144807	0.537926	870.914	951.403	794.383	849.147	943.13	794.292	797.891	764.443	829.694	745.61
TSC22D4	Tsc22d4	ENSMUSG00000029723	699.839	-0.18013	-1.13299	0.00146498	0.537926	718.335	690.581	659.183	598.14	700.202	727.118	822.223	760.661	763.046	740.42
ORM2	Orm3	ENSMUSG00000028359	1.01636	-3.48376	-11.1871	0.00150209	0.541336	0	0	0	0	0	1.82294	1.85848	2.15161	2.40606	1.91639
BANP	Banp	ENSMUSG00000025316	1665.23	0.240623	1.1815	0.00159389	0.559023	1637.96	1781.97	2009.72	1927.7	1721.82	1453.43	1438.24	1499.79	1693.85	1605.43
ALOX15B	Alox8	ENSMUSG00000020891	41.1691	-0.529294	-1.44322	0.00160862	0.559023	33.3806	26.8151	29.7154	37.0613	30.4587	40.3033	32.2684	57.7937	52.2851	46.7407
TTC29	Ttc29	ENSMUSG00000037101	15.5891	1.04669	2.06579	0.0017094	0.583624	14.7278	17.9862	23.1094	28.1253	24.1569	15.6796	7.355	13.4437	6.20445	10.559
BAK1	Bak1	ENSMUSG00000057789	573.359	-0.250858	-1.18991	0.00181685	0.609616	569.343	454.46	486.608	501.514	580.803	690.499	622.886	496.207	704.222	570.28
TMTC4	Tmtc4	ENSMUSG00000041594	1138.72	-0.141494	-1.10305	0.00185177	0.610803	1063.55	1061.48	1030.37	1119.85	1055.81	1202.87	1137.08	1060.2	1264.69	1215.6
METAP2	Metap2	ENSMUSG00000036112	4973.54	0.065522	1.04646	0.00192142	0.623213	4956.08	5157.84	5074.18	5069.56	5220.52	4740.32	4973.21	4823.75	5024.45	4793.52
AICDA	Aicda	ENSMUSG00000040627	11.4559	-1.05984	-2.0847	0.00195355	0.623248	7.14117	3.29457	5.17286	13.2457	8.44325	24.6091	11.6718	12.46	10.4208	15.7687
SPECC1	Specc1	ENSMUSG00000042331	1287.38	-0.121707	-1.08802	0.00203287	0.634341	1290.03	1214.03	1237.39	1222.54	1276.86	1319.22	1315.41	1423.15	1451.44	1287.23
DAND5	Dand5	ENSMUSG00000053226	156.221	-0.270084	-1.20588	0.00205352	0.634341	146.626	138.053	134	138.014	135.197	176.194	170.349	133.967	187.078	165.996
INO80C	Ino80c	ENSMUSG00000047989	675.379	-0.140618	-1.10238	0.00228251	0.660685	718.823	629.015	611.799	632.79	648.73	723.408	738.186	653.76	755.437	698.361
MTIF3	Mtif3	ENSMUSG00000016510	546.883	0.292447	1.22472	0.00231377	0.660685	513.583	691.2	567.739	658.963	608.544	491.826	524.756	441.308	587.598	438.134
RANGRF	Rangrf	ENSMUSG00000032892	151.398	0.275854	1.21071	0.00234479	0.660685	173.234	165.613	148.782	165.372	164.032	151.192	134.26	151.933	130.856	105.79
MYLK3	Mylk3	ENSMUSG00000031698	8.89112	1.56655	2.96196	0.00238055	0.660685	12.2143	23.3687	22.5731	3.86096	6.60092	3.95766	4.73545	1.91348	6.91514	4.83391
CNNM2	Cnnm2	ENSMUSG00000064105	526.957	-0.154513	-1.11305	0.00247569	0.660685	521.477	456.184	518.087	500.274	532.047	569.683	545.313	526.749	591.261	579.757
SMUG1	Smug1	ENSMUSG00000036061	725.539	0.138207	1.10054	0.00253353	0.660685	819.577	749.906	720.595	775.413	743.478	701.223	659.885	773.893	660.257	663.621
WDR20	Wdr20	ENSMUSG00000037957	865.545	0.130315	1.09453	0.00260461	0.660685	908.744	879.047	867.668	944.175	894.094	767.655	893.493	868.868	797.844	776.219
FAM163A	Fam163a	ENSMUSG00000015484	141.394	-0.32927	-1.25638	0.00263675	0.660685	128.759	106.927	105.867	101.516	142.712	132.281	141.898	135.766	162.799	162.145
CLIP4	Clip4	ENSMUSG00000024059	659.37	-0.16028	-1.1175	0.00269419	0.660685	661.519	624.416	614.783	586.222	661.163	658.204	669.47	678.792	796.453	718.705
MAF1	Maf1	ENSMUSG00000022553	2606.13	0.147485	1.10764	0.00272115	0.660685	2593.15	2937.76	2375.21	2752.99	2919.47	2454.12	2504.01	2514.82	2245.27	2528.58
TLCD1	Tlcd1	ENSMUSG00000019437	233.34	-0.284742	-1.21819	0.00272388	0.660685	257.044	208.688	193.073	199.54	240.129	289.785	279.775	255.679	285.528	226.116
KCNS1	Kcns1	ENSMUSG00000040164	81.0595	-0.518972	-1.43293	0.00274885	0.660685	77.8326	52.6357	61.7455	82.3695	63.6043	85.2842	70.9809	81.7376	105.514	139.916
KCTD19	Kctd19	ENSMUSG00000051648	4.08166	-2.40035	-5.27933	0.00276325	0.660685	1.73825	0.767782	1.33112	0.862911	1.74146	0.733069	8.14033	25.9638	6.82236	0.773585
SFMBT2	Sfmbt2	ENSMUSG00000061186	290.396	-0.349542	-1.27416	0.00276796	0.660685	299.844	213.06	241.218	242.018	265.752	352.056	308.637	239.741	391.868	313.065
ECE1	Ece1	ENSMUSG00000057530	1131.59	-0.365174	-1.28804	0.00279195	0.660685	848.298	913.772	1198.07	943.753	1059.52	1541.86	1034.88	1344.01	993.276	1481.83
PCDHB11	Pcdhb21	ENSMUSG00000044022	263.052	-0.243232	-1.18364	0.00281215	0.660685	235.213	219.949	208.697	282.671	230.792	258.812	255.125	266.53	293.78	317.167
ENDOG	Endog	ENSMUSG00000015337	148.571	-0.351134	-1.27556	0.00287622	0.660685	154.494	106.211	120.998	130.03	148.329	187.479	142.673	140.771	182.634	185.864
ZNF346	Zfp346	ENSMUSG00000021481	1196.26	-0.168269	-1.12371	0.00292414	0.660685	1042.9	1094.58	1204.82	1138.32	1141.69	1294	1326.82	1307.69	1201.14	1187.58
ESM1	Esm1	ENSMUSG00000042379	26.3437	1.19819	2.29452	0.0029299	0.660685	33.6627	85.7095	55.3169	16.8023	29.6143	22.6165	19.9186	10.9325	13.0619	29.6438
TMEM18	Tmem18	ENSMUSG00000043061	945.586	-0.143373	-1.10448	0.00295138	0.660685	871.625	830.438	884.565	882.449	1013.91	1041.36	933.752	945.282	1047.89	981.094
MTMR12	Mtmr12	ENSMUSG00000039458	764.799	0.146267	1.1067	0.00295264	0.660685	809.584	892.76	750.253	752.059	836.149	695.65	735.799	806.026	685.328	727.362
WRNIP1	Wrnip1	ENSMUSG00000021400	1926.66	0.113772	1.08205	0.00301966	0.660685	1968.8	1887.67	2037.39	2136.52	1980.64	1714.25	1832.47	1883.31	1888.32	1936.41
ADAM8	Adam8	ENSMUSG00000025473	384.559	0.308104	1.23808	0.00312597	0.660685	351.731	504.182	408.538	464.488	406.729	276.76	387.26	354.134	335.259	373.593
OXNAD1	Oxnad1	ENSMUSG00000021906	501.302	-0.291508	-1.22392	0.00313879	0.660685	484.437	419.019	399.214	473.54	447.21	522.562	429.756	599.036	639.759	537.577
AIRE	Aire	ENSMUSG00000000731	13.0658	0.871432	1.82948	0.00317816	0.660685	24.4646	11.081	16.723	17.5358	20.9381	6.60097	12.1891	7.21447	7.66772	15.0908
ADRA1D	Adra1d	ENSMUSG00000027335	10.3268	-1.06048	-2.08563	0.00320956	0.660685	6.52917	2.80896	7.25741	5.28481	6.36767	15.6953	9.35433	7.47639	13.2448	13.0306
ZMYND15	Zmynd15	ENSMUSG00000040829	100.535	-0.411981	-1.33051	0.00321686	0.660685	101.052	87.2689	78.3435	91.0435	94.0269	107.09	123.511	93.843	110.75	168.208
GTF3C3	Gtf3c3	ENSMUSG00000041303	1224.23	-0.113809	-1.08208	0.00327064	0.660685	1211.27	1069.33	1166.71	1211.24	1153.32	1243.74	1195.86	1342.71	1212.98	1290.25
PFDN2	Pfdn2	ENSMUSG00000006412	1907.29	-0.127134	-1.09212	0.00328134	0.660685	1811.28	1790.9	1961.58	1786.4	1909.55	1994.33	2007.81	1946.21	2134.59	2034.54
SCML2	Scml2	ENSMUSG00000000037	336.779	-0.236601	-1.17821	0.00328538	0.660685	305.664	278.643	329.47	324.158	368.472	401.785	347.461	337.424	408.882	394.631
EPG5	Epg5	ENSMUSG00000039840	1704.25	-0.126805	-1.09187	0.00329193	0.660685	1665.46	1540.81	1611.38	1569.14	1680.24	1749.19	1689.08	1787.87	1795.57	1786.66
ADAMTS3	Adamts3	ENSMUSG00000043635	1280.15	-0.301168	-1.23214	0.00333456	0.660685	1186.24	1437.73	1259.75	1579.49	1310.09	1516.65	1678.67	2082.4	1200.86	1865.28
PPOX	Ppox	ENSMUSG00000062729	1147.8	-0.164009	-1.1204	0.00335013	0.660685	1040.2	1122.98	988.671	1159.62	1146.81	1260.75	1334.23	1249.21	1145.95	1120.06
JRKL	Jrkl	ENSMUSG00000079083	448.716	0.159129	1.11661	0.00335303	0.660685	426.175	491.363	500.278	502.247	454.064	440.163	430.847	459.61	410.762	387.722
PDZPH1P	Pdzph1	ENSMUSG00000024227	44.4097	1.09063	2.12967	0.00339265	0.660685	47.0068	83.9956	47.9205	54.1747	64.7289	47.3246	37.3691	35.3392	17.6904	3.95001
ZMYND12	Zmynd12	ENSMUSG00000070806	6.28461	1.32766	2.50996	0.00343842	0.660685	9.97991	4.24222	14.853	3.30941	11.5648	4.32451	1.81241	5.53983	3.00672	3.06175
ADAR	Adar	ENSMUSG00000027951	5357.31	-0.0986651	-1.07078	0.00351084	0.660685	5115.83	5030.42	5277.24	5079.29	5136.71	5362.6	5100.83	5818.32	5514.44	5666.91
IQCB1	Iqcb1	ENSMUSG00000022837	987.771	-0.202545	-1.15073	0.00355646	0.660685	1024.41	892.1	797.551	1003.04	931.46	1104.48	1059.03	944.389	1005.37	1229.28
FRMPD3	Frmpd3	ENSMUSG00000042425	68.451	-0.49175	-1.40615	0.00358654	0.660685	54.1486	38.4451	57.7059	69.6819	61.979	66.2842	79.6822	57.9316	106.621	86.2681
UBE4B	Ube4b	ENSMUSG00000028960	5741.61	0.0745671	1.05304	0.00360513	0.660685	6053.32	5905.6	5838.91	5876.32	6257.6	5436.67	5663.25	5967.65	5759.97	5598.75
ZNF536	Zfp536	ENSMUSG00000043456	1002.44	-0.138921	-1.10108	0.00362025	0.660685	1037.5	978.373	956.891	868.291	983.04	1103.01	1051.29	1102.34	1084.22	971.405
SMC1B	Smc1b	ENSMUSG00000022432	9.80794	-1.00412	-2.00572	0.0036251	0.660685	2.12268	8.35799	5.97022	8.3335	8.48732	14.8776	11.468	9.87339	14.1335	16.3705
USP13	Usp13	ENSMUSG00000056900	845.456	-0.239157	-1.1803	0.00363256	0.660685	675.237	759.513	825.071	856.663	659.642	828.368	807.286	851.4	898.846	1068.51
GLUD1	Glud1	ENSMUSG00000021794	5089.1	-0.122284	-1.08846	0.00379391	0.677348	5102.49	4580.93	4731.29	4875.45	5035.11	4971.01	5107.23	5184.05	6040.07	5178.51
PABPC1L	Pabpc1l	ENSMUSG00000054582	41.0633	0.56601	1.48042	0.00382081	0.677348	55.7386	35.9045	33.9412	57.1873	47.3873	34.5103	38.6349	26.2711	28.6761	24.3108
ABCD4	Abcd4	ENSMUSG00000021240	432.402	-0.16667	-1.12246	0.00382859	0.677348	418.034	404.999	421.56	391.007	428.545	459.171	442.788	486.75	438.3	489.682
ANAPC15	Anapc15	ENSMUSG00000030649	966.461	0.139311	1.10138	0.00388339	0.680852	973.989	946.103	1098.16	979.6	1046.41	949.79	870.871	867.766	982.461	912.183
ZNF629	Zfp629	ENSMUSG00000045639	2544.58	0.0689912	1.04898	0.00395856	0.687834	2640.67	2571.53	2662.35	2570.86	2595.3	2479.35	2426.7	2515.22	2518.3	2500.28
JOSD1	Josd1	ENSMUSG00000022426	1718.47	0.0965369	1.0692	0.00405404	0.692068	1713.83	1763.42	1846.08	1788.1	1763.74	1576.33	1752.25	1640.88	1743.85	1596.77
CRYBG2	Crybg2	ENSMUSG00000012123	47.9918	-0.817124	-1.76189	0.00416783	0.705306	30.0435	35.1714	40.5938	37.1817	30.419	56.0138	31.4212	34.8718	102.487	86.9016
VTA1	Vta1	ENSMUSG00000019868	1462.75	0.135254	1.09829	0.00432521	0.725629	1414.48	1559.66	1601.58	1635.99	1515.08	1471.04	1430.7	1457.1	1419.88	1258.95
ACAN	Acan	ENSMUSG00000030607	23.2131	-1.17537	-2.2585	0.00439795	0.731526	12.795	11.2297	18.0156	14.8092	23.3286	100.445	15.104	19.7093	25.0709	19.9491
TMEM11	Tmem11	ENSMUSG00000043284	728.873	0.105239	1.07567	0.00451317	0.738273	755.98	745.876	730.2	734.841	766.06	688.734	684.483	713.884	692.353	690.191
C4B	C4b	ENSMUSG00000073418	126.551	0.294967	1.22686	0.00460905	0.741295	159.996	143.511	141.369	144.48	143.045	90.3331	129.336	146.915	113.239	122.345
LGSN	Lgsn	ENSMUSG00000050217	0.811716	3.26486	9.61213	0.00479203	0.742752	1.22859	2.56186	2.81267	0.970453	1.23835	0	0	0	0	0
C9orf24	1110017D15Rik	ENSMUSG00000028441	60.4259	0.468917	1.38407	0.00486655	0.742752	80.0026	69.5881	70.4414	55.1535	73.4634	54.8399	42.219	41.4804	37.8013	75.4195
STRN4	Strn4	ENSMUSG00000030374	7365.17	0.0819526	1.05845	0.00491315	0.742752	7331.96	7660.53	7439.15	7766.34	7872.88	7067.04	7216.55	7490.42	7216.25	6980.93
RHBDL2	Rhbdl2	ENSMUSG00000043333	22.0888	-0.635729	-1.55372	0.00493114	0.742752	19.4667	16.1396	15.0024	17.9273	13.4109	19.7721	29.6676	28.4194	24.5837	25.1474
SAR1A	Sar1a	ENSMUSG00000020088	4105.23	0.0638544	1.04525	0.00494347	0.742752	4079.22	4148.17	4290.93	4319.9	4160.74	3997.65	3941.06	4119.92	4034.19	4005.97
PCDHB2	Pcdhb2	ENSMUSG00000051599	93.7828	-0.305405	-1.23577	0.00495928	0.742752	78.1189	91.0558	89.9088	72.2379	81.2554	90.1385	107.963	86.7474	112.174	115.754
MBNL1	Mbnl1	ENSMUSG00000027763	1103.33	-0.125497	-1.09088	0.00496648	0.742752	1016.53	1085.89	1020.97	1096.48	1070.1	1130.5	1196.02	1175.66	1216.96	1058.05
NPRL2	Nprl2	ENSMUSG00000010057	1005.75	0.114596	1.08267	0.00500047	0.742752	1005.05	1018.28	998.758	1121.46	1045.77	931.429	1004.41	979.493	979.628	897.874
COL9A1	Col9a1	ENSMUSG00000026147	60.3034	-0.487657	-1.40217	0.00500644	0.742752	63.3578	69.8047	47.986	47.5955	54.0576	121.142	68.1394	79.6796	61.4563	64.5087
SKIV2L	Skiv2l	ENSMUSG00000040356	3339.55	0.120775	1.08732	0.00503339	0.742752	3838.47	3248.3	3466.54	3342.45	3640.39	3217.75	3254.16	3202.34	3169.21	3275.61
HIST1H2BG	Hist1h2bf	ENSMUSG00000069268	0.92073	-3.4733	-11.1063	0.00514924	0.742752	0	0	0	0	0	1.74684	3.74163	2.12117	2.46248	0
INTS11	Ints11	ENSMUSG00000029034	1552.82	0.137966	1.10035	0.0052472	0.742752	1580.27	1672.29	1606.9	1644.14	1645.39	1521.66	1557.84	1613.08	1349.39	1360.88
SPTY2D1	Spty2d1	ENSMUSG00000049516	461.917	0.142822	1.10406	0.00528482	0.742752	460.724	506.314	489.902	495.232	478.072	431.151	457.641	477.527	421.508	415.323
GTF2H2	Gtf2h2	ENSMUSG00000021639	827.472	0.139779	1.10174	0.00529697	0.742752	830.702	906.694	814.979	917.558	814.705	738.459	735.402	835.544	817.881	766.966
EYA4	Eya4	ENSMUSG00000010461	85.7375	-0.327241	-1.25461	0.00544161	0.748311	75.7485	76.1311	78.5735	80.3172	70.3398	89.4502	89.6532	127.655	90.2017	83.0096
ARHGEF26	Arhgef26	ENSMUSG00000036885	912.058	-0.249727	-1.18898	0.00546016	0.748311	857.466	979.341	826.627	870.532	819.698	792.583	916.692	1168.82	1167.43	1138.98
DAAM2	Daam2	ENSMUSG00000040260	816.792	-0.197537	-1.14674	0.0055522	0.752064	793.456	812.256	815.653	663.272	764.826	946.498	845.966	767.083	1032.08	827.073
ASB17	Asb17	ENSMUSG00000038997	7.25738	-0.992933	-1.99023	0.00557756	0.752064	2.12213	6.57677	5.80596	4.19813	6.4204	8.23321	10.3148	10.8972	9.51954	11.5581
MANEA	Manea	ENSMUSG00000040520	781.118	-0.136638	-1.09934	0.00561183	0.752064	737.743	820.833	756.238	721.267	764.378	878.31	784.393	888.032	810.984	819.444
GRIN2A	Grin2a	ENSMUSG00000059003	106.09	-0.459149	-1.37473	0.00564234	0.752064	102.529	64.226	90.1656	97.4904	93.992	102.563	105.405	94.3912	185.109	128.988
ZBTB2	Zbtb2	ENSMUSG00000075327	678.719	0.115163	1.0831	0.00568077	0.752064	683.799	701.439	715.14	708.578	750.551	641.661	628.867	700.939	663.167	655.84
CACNA1S	Cacna1s	ENSMUSG00000026407	19.1111	-0.848433	-1.80054	0.00577729	0.754131	11.6897	27.2662	11.3771	7.74521	13.2242	39.0317	15.1835	26.4346	23.1412	21.6052
BRI3	Bri3	ENSMUSG00000047843	544.581	0.161124	1.11816	0.00584703	0.754131	591.353	611.376	557.213	562.729	524.696	570.368	503.662	500.312	530.006	443.323
CEP131	Cep131	ENSMUSG00000039781	1971.73	-0.16607	-1.122	0.00585135	0.754131	1847.6	1812.11	1838.79	1719.37	2022.98	2317.36	1834.77	2280.14	1977.84	1958.26
TRIM38	Trim38	ENSMUSG00000064140	0.957417	-3.47832	-11.145	0.00585139	0.754131	0	0	0	0	0	3.63211	0	2.17071	2.37434	1.91266
SRSF9	Srsf9	ENSMUSG00000029538	1321.01	0.128179	1.09291	0.00602665	0.76966	1260.16	1449.55	1467.54	1377.54	1390.12	1270.22	1426.52	1258.57	1204.03	1194.9
TMEM254	Tmem254c	ENSMUSG00000072680	657.035	-0.519389	-1.43335	0.00605097	0.76966	774.591	455.769	384.427	532.087	458.153	559.491	756.039	547.117	768.06	1101.34
MEPCE	Mepce	ENSMUSG00000029726	1288.44	-0.118793	-1.08583	0.00620497	0.782258	1348.46	1183.23	1181.64	1147.24	1317.48	1291.35	1318.74	1356.39	1336.14	1398.59
SLC25A35	Slc25a35	ENSMUSG00000018740	77.5766	-0.498801	-1.41304	0.00633054	0.787048	86.7489	69.591	64.4074	41.437	63.9286	104.504	98.0526	73.8067	115.179	69.5669
OAZ1	Oaz1	ENSMUSG00000035242	5822	0.118565	1.08565	0.00638142	0.787048	5929.3	6257.55	6182.55	5880.41	6096.89	5807.62	6104.44	5616.56	5307.3	5114.55
PLBD2	Plbd2	ENSMUSG00000029598	911.911	-0.132012	-1.09582	0.00643828	0.787048	980.88	819.759	831.851	884.301	878.156	987.94	977.794	878.773	977.126	986.567
NUP43	Nup43	ENSMUSG00000040034	380.334	0.170599	1.12553	0.00658935	0.787048	378.379	422.649	405.996	376.991	431.219	359.868	375.236	403.459	335.269	316.483
CYBRD1	Cybrd1	ENSMUSG00000027015	541.596	-0.280883	-1.21494	0.00660992	0.787048	606.506	418.354	474.063	470.47	444.579	624.882	488.044	465.363	757.273	597.884
FDXACB1	Fdxacb1	ENSMUSG00000037845	262.495	-0.177316	-1.13078	0.00661754	0.787048	235.72	256.867	228.265	245.682	259.85	299.409	254.906	270.817	306.848	258.194
EIF1AX	Eif1a	ENSMUSG00000057561	1512.83	0.114491	1.08259	0.00662045	0.787048	1512.17	1493.32	1642.08	1568.81	1596.51	1348.88	1406.04	1397.89	1570.04	1501.7
ITGAV	Itgav	ENSMUSG00000027087	662.71	-0.228548	-1.17166	0.00663254	0.787048	638.76	640.79	611.48	519.325	681.219	720.104	738.612	593.123	791.836	779.161
TNC	Tnc	ENSMUSG00000028364	8301.78	-0.163682	-1.12014	0.0068115	0.78719	7887.1	6658.35	7052.64	8133.31	8559.85	8030.23	8349	8274.06	9769.5	8467.85
PCDHB8	Pcdhb16	ENSMUSG00000047910	358.151	-0.207478	-1.15467	0.00682529	0.78719	348.288	328.498	331.227	338.576	264.517	327.124	371.61	352.61	417.237	394.985
STK11	Stk11	ENSMUSG00000003068	2823.28	0.117976	1.08521	0.00688704	0.78719	2803.25	3197.34	2922.04	2912.47	2998.22	2656.67	2914.68	2882.5	2434.36	2777.95
CBSL	Cbs	ENSMUSG00000024039	314.356	-0.306333	-1.23656	0.00696527	0.78719	337.978	270.843	271.447	255.863	252.526	281.101	368.351	339.605	387.746	343.12
SNRNP35	Snrnp35	ENSMUSG00000029402	326.86	-0.191619	-1.14204	0.00703025	0.78719	305.913	334.069	300.3	271.269	310.121	354.771	370.306	375.239	325.802	311.274
ABI3	Abi3	ENSMUSG00000018381	31.1118	-1.16313	-2.23942	0.00704264	0.78719	46.8987	19.7906	17.6706	5.03986	12.3448	62.5407	42.9807	14.8199	71.6492	35.3241
SEPSECS	Sepsecs	ENSMUSG00000029173	692.986	-0.131487	-1.09542	0.00704367	0.78719	665.571	674.027	649.829	654.822	668.419	777.905	739.679	704.278	726.579	679.018
ZNF93	Zfp457	ENSMUSG00000055341	24.3896	-0.531809	-1.44574	0.00705963	0.78719	23.8409	13.462	20.8763	18.2451	21.55	27.6762	29.4028	21.4453	26.0141	34.5032
ODR4	Odr4	ENSMUSG00000006010	1062.06	-0.140294	-1.10213	0.00706392	0.78719	915.119	987.583	1119.08	1017.14	996.587	1135.96	1020.78	1205.51	1055.43	1136.35
UNC119B	Unc119b	ENSMUSG00000046562	1612.03	0.115652	1.08346	0.0071248	0.78719	1637.72	1693.4	1660.86	1692.92	1720.05	1572	1690.97	1644.75	1383.37	1461.26
COL14A1	Col14a1	ENSMUSG00000022371	97.2189	-1.10211	-2.14668	0.00714778	0.78719	66.8953	104.418	97.589	41.0158	55.4513	480.69	92.0037	35.6933	105.407	69.9206
PCDHB14	Pcdhb14	ENSMUSG00000044043	195.234	-0.305581	-1.23592	0.00715958	0.78719	216.846	139.377	185.116	174.694	151.91	182.883	189.272	254.433	241.419	206.599
CYP2S1	Cyp2s1	ENSMUSG00000040703	69.9288	-0.435541	-1.35242	0.0073364	0.802099	65.6336	43.3507	50.9465	69.6985	70.3955	83.6179	78.4541	58.9455	108.524	74.9908
SIAH2	Siah2	ENSMUSG00000036432	474.566	0.161134	1.11817	0.00740787	0.805389	500.159	462.734	539.12	491.289	483.785	450.746	425.916	445.305	499.639	399.614
DFFB	Dffb	ENSMUSG00000029027	315.527	-0.232741	-1.17507	0.00746678	0.806404	285.681	325.106	315.303	230.132	292.597	335.092	316.587	329.349	319.763	401.233
PYGO2	Pygo2	ENSMUSG00000047824	1945.18	0.0774663	1.05516	0.00765424	0.806404	2037.45	1993.19	1957.35	1971.36	2125.94	1972.95	1852.4	1927.92	1929.76	1869.13
DHX32	Dhx32	ENSMUSG00000030986	1180.37	-0.125065	-1.09056	0.00777554	0.806404	1209.43	1144.57	1125.82	1087.96	1188.29	1186.9	1279.27	1383.38	1283.83	1149.61
KCTD10	Kctd10	ENSMUSG00000001098	2460.08	0.124564	1.09018	0.00779747	0.806404	2408.76	2611.49	2619.74	2595.18	2670.88	2297.37	2492.21	2363.78	2218.83	2464.87
CSNK2B	Csnk2b	ENSMUSG00000024387	2229.16	0.102241	1.07344	0.00781457	0.806404	2280.47	2278.27	2456.92	2267.01	2214	2071.64	2204.91	2234.44	2178.13	2029.66
SYMPK	Sympk	ENSMUSG00000023118	5251.18	0.0900517	1.06441	0.00781971	0.806404	5235.44	5957.41	5391.33	5290.61	5339.8	5138.24	5314.36	5338.06	4934.02	4842.77
C1GALT1	C1galt1	ENSMUSG00000042460	245.649	-0.236752	-1.17834	0.0078832	0.806404	226.632	214.218	224.976	201.27	253.739	251.106	228.877	240.455	298.779	302.454
OTULIN	Otulin	ENSMUSG00000046034	478.721	0.156183	1.11433	0.00803899	0.806404	498.811	514.713	497.055	513.111	529.492	496.492	474.689	450.336	429.117	436.571
TMEM260	Tmem260	ENSMUSG00000036339	815.782	-0.125699	-1.09104	0.00808195	0.806404	802.816	785.305	805.423	725.736	832.283	883.124	880.956	871.289	811.587	861.939
ST3GAL4	St3gal4	ENSMUSG00000032038	428.43	-0.148385	-1.10833	0.00809547	0.806404	410.393	375.061	440.548	408.936	395.691	464.232	399.215	453.919	482.413	456.126
PRKDC	Prkdc	ENSMUSG00000022672	975.58	-0.105838	-1.07612	0.00815392	0.806404	924.396	909.493	937.517	992.76	925.939	990.902	981.544	1107	973.482	995.978
RBM17	Rbm17	ENSMUSG00000037197	2434.13	-0.0867016	-1.06194	0.0082141	0.806404	2195.3	2407.5	2535.23	2306.89	2420.81	2539.82	2454.09	2525.61	2549.48	2538.56
LETM2	Letm2	ENSMUSG00000037363	288.944	-0.154882	-1.11333	0.00822917	0.806404	251.689	278.869	266.847	297.204	252.74	300.262	282.434	303.264	311.769	304.366
SDC1	Sdc1	ENSMUSG00000020592	604.016	0.220103	1.16482	0.00827796	0.806404	628.677	707.276	710.332	634.973	659.453	655.526	598.226	585.23	512.525	516.1
TRPC6	Trpc6	ENSMUSG00000031997	20.8548	-0.622528	-1.53957	0.00828057	0.806404	13.8377	18.6928	19.8808	14.7482	11.7826	23.7573	22.5821	20.6339	26.1207	29.5818
BRD7	Brd7	ENSMUSG00000031660	2502.47	-0.127862	-1.09267	0.00829121	0.806404	2326.81	2414.66	2338.07	2317.79	2490.65	2536.18	2911.59	2654.5	2451.14	2436.94
TLDC2	Tldc2	ENSMUSG00000074628	3.31888	-1.58537	-3.00084	0.00831356	0.806404	1.06452	1.92642	0.821259	2.15086	3.29015	9.78989	4.70732	3.09581	3.52116	5.74065
SLC16A13	Slc16a13	ENSMUSG00000044367	351.814	0.29122	1.22368	0.00834817	0.806404	377.231	392.446	453.219	252.575	361.307	329.609	309.668	269.784	311.685	277.903
BORA	Bora	ENSMUSG00000022070	358.519	0.197257	1.14652	0.0083922	0.806404	333.956	422.092	413.404	378.778	400.823	377.104	357.582	337.013	298.546	328.637
HAL	Hal	ENSMUSG00000020017	7.3721	1.39843	2.63614	0.00843497	0.806404	4.97008	5.58767	5.53889	14.5667	26.2912	5.40581	2.10199	3.27098	4.4241	3.55481
SNRPB2	Snrpb2	ENSMUSG00000008333	1306.35	0.145654	1.10623	0.00845313	0.806404	1452.79	1451.18	1385.04	1407.92	1215.61	1167.29	1241.37	1440.74	1113.68	1285.54
LAMTOR3	Lamtor3	ENSMUSG00000091512	1113.44	0.10207	1.07331	0.00870356	0.817494	1194.62	1065.64	1163.86	1142.96	1160.53	1048.83	1108.45	1040.02	1127.38	1013.09
COG8	Cog8	ENSMUSG00000031916	1267.24	-0.169087	-1.12435	0.00873225	0.817494	1127.85	1197.25	1237.75	1204.15	1113.82	1440.84	1309.36	1217.93	1240.62	1403.17
COL9A3	Col9a3	ENSMUSG00000027570	1254.27	0.220433	1.16508	0.00878137	0.817494	1485.56	1692.32	1258.22	1235.97	1211.03	1386.1	1287.97	1092.78	1017.92	1119.74
COG1	Cog1	ENSMUSG00000018661	1556.96	-0.130586	-1.09474	0.00886343	0.817494	1554.23	1365.29	1386	1608.89	1507.31	1784.79	1479.68	1693.27	1556.41	1604.47
SLC6A15	Slc6a15	ENSMUSG00000019894	2837.65	0.188336	1.13945	0.00897551	0.823926	2891.38	3413.8	2816.97	2649.11	2499.72	2513.14	2495.73	2307.98	2360.08	2847.43
TTC36	Ttc36	ENSMUSG00000039438	8.85395	-0.883178	-1.84443	0.00912654	0.828326	3.1999	5.65042	7.38819	9.64353	6.37092	10.4233	9.61927	11.7859	16.5319	11.7766
UTP3	Utp3	ENSMUSG00000070697	981.315	0.106266	1.07644	0.00915112	0.828326	974.092	1070.38	1044.82	1008.77	1058.52	977.212	868.899	959.889	1024.24	967.79
SLC18A1	Slc18a1	ENSMUSG00000036330	10.7056	-1.52175	-2.8714	0.00934698	0.836229	5.90861	1.74381	7.60602	4.94649	4.77065	13.8498	16.2922	21.1099	12.065	8.16197
HEMK1	Hemk1	ENSMUSG00000032579	503.699	-0.390627	-1.31096	0.00944879	0.836229	314.191	733.24	413.836	355.379	462.871	713.312	487.285	570.514	568.537	638.027
MIER2	Mier2	ENSMUSG00000042570	1596.13	0.124737	1.09031	0.00955303	0.836229	1472.75	1658.92	1707.37	1762.94	1561.68	1496.28	1434.73	1590.27	1459.85	1507.84
SLC22A25	Slc22a29	ENSMUSG00000075044	5.29239	1.5385	2.90492	0.00955417	0.836229	6.84225	10.0058	4.84309	12.87	2.32537	1.9945	4.94618	4.52372	0	0
SIDT2	Sidt2	ENSMUSG00000034908	2649.06	-0.130984	-1.09504	0.00957113	0.836229	2667.95	2356.38	2723.67	2682.52	2327.97	2676.2	2714.02	2590.21	3017.54	2975.62
GLIS3	Glis3	ENSMUSG00000052942	208.322	-0.443348	-1.35976	0.00966536	0.836229	167.858	122.548	189.223	210.092	180.687	242.778	261.953	159.853	260.013	258.98
TBC1D4	Tbc1d4	ENSMUSG00000033083	676.842	-0.153796	-1.11249	0.00981684	0.836229	645.361	589.26	691.005	632.889	679.353	717.367	819.077	747.073	679.95	638.808
HLA-A	H2-Q2	ENSMUSG00000091705	49.4592	-0.462332	-1.37777	0.00982382	0.836229	43.4796	39.2819	48.394	32.7906	43.7092	41.4259	41.4459	65.4941	79.9102	62.668
MTX2	Mtx2	ENSMUSG00000027099	1577.81	-0.155208	-1.11358	0.00982937	0.836229	1579.46	1265.22	1581.48	1495.78	1504.89	1737.99	1644.85	1616.65	1654.39	1614.18
BRPF1	Brpf1	ENSMUSG00000001632	1732.8	0.140965	1.10264	0.0098404	0.836229	1819.69	1910.18	1859.31	1812.53	1785.9	1686.63	1843.58	1854.56	1457.81	1491.98
TCEAL9	Tceal9	ENSMUSG00000042712	2477.07	0.122913	1.08893	0.00986518	0.836229	2336.51	2842.87	2534.67	2630.87	2563.28	2432.03	2474.28	2465.99	2221.49	2258.43
NME2	Nme2	ENSMUSG00000020857	3077.04	0.143035	1.10423	0.00993049	0.836229	3148.68	3641.77	3135.78	3169.76	2977.19	2890.63	3037.52	3060.67	2853.6	2715.59
TTC7A	Ttc7	ENSMUSG00000036918	193.591	0.395258	1.31518	0.0100017	0.836229	178.751	324.222	176.686	186.423	219.633	134.255	179.125	120.592	219.469	167.769
C12orf42	1700113H08Rik	ENSMUSG00000047129	2.26837	-1.86957	-3.65423	0.0100338	0.836229	1.10965	0	1.37006	1.09308	1.12932	1.88686	6.64413	4.44569	1.2283	2.94015
HYPK	Hypk	ENSMUSG00000027245	801.701	0.239456	1.18055	0.0101094	0.836229	791.725	930.893	751.193	1020.89	880.317	763.029	594.833	938.824	737.105	673.308
SLC2A9	Slc2a9	ENSMUSG00000005107	27.7344	-0.56155	-1.47585	0.0101264	0.836229	20.4458	37.6612	20.557	18.6158	20.0604	23.0041	33.3378	39.6048	36.9318	38.7467
LARP4B	Larp4b	ENSMUSG00000033499	3914.74	-0.0662125	-1.04696	0.0101275	0.836229	3775.76	3759.72	3800.47	3876.4	3914.6	3896.75	4014.1	4175.98	4099.61	3846.05
SMIM30	2610001J05Rik	ENSMUSG00000052419	675.566	0.128807	1.09339	0.0101883	0.836229	715.401	660.162	709.054	660.705	763.214	640.278	631.096	683.498	620.585	632.587
SPHK2	Sphk2	ENSMUSG00000057342	858.454	0.125189	1.09065	0.0103109	0.836229	892.909	884.175	949.868	868.872	864.784	819.922	826.086	819.946	748.976	873.262
ADRA2C	Adra2c	ENSMUSG00000045318	160.787	-0.277996	-1.21251	0.0103145	0.836229	141.713	167.883	145.564	159.308	150.413	153.154	175.8	201.751	235.247	165.794
PP2D1	Pp2d1	ENSMUSG00000044957	21.3374	-0.567892	-1.48236	0.0103301	0.836229	16.9125	10.2919	21.673	19.96	9.57667	23.8252	25.3008	22.9989	23.7109	21.1431
ASB5	Asb5	ENSMUSG00000031519	19.375	-0.651031	-1.57029	0.01036	0.836229	17.8306	17.8314	12.4981	8.34835	24.4213	21.8455	18.7802	21.8505	36.8163	28.0518
IDE	Ide	ENSMUSG00000056999	1517.29	-0.110585	-1.07967	0.010442	0.836229	1514.24	1377.48	1550.31	1401.31	1461.71	1489.21	1554.76	1496.39	1732.93	1621.87
CASR	Casr	ENSMUSG00000051980	15.2458	-0.934496	-1.91122	0.010473	0.836229	13.1162	4.94673	13.696	13.0406	11.2534	10.6933	48.938	11.0577	20.8743	24.8694
APEX2	Apex2	ENSMUSG00000025269	530.432	0.137373	1.0999	0.0105618	0.836229	575.432	547.441	571.06	555.449	581.878	507.98	505.1	571.986	455.846	530.612
TRPS1	Trps1	ENSMUSG00000038679	849.426	-0.116282	-1.08394	0.0105988	0.836229	763.769	890.142	809.43	830.892	780.966	868.399	902.985	907.8	895.494	846.872
PSMD1	Psmd1	ENSMUSG00000026229	5274.46	-0.0769136	-1.05476	0.0106509	0.836229	5214.51	4869.74	5227.35	5075.57	5416.37	5316.39	5281.11	5521.73	5784.83	5320.07
PSMA8	Psma8	ENSMUSG00000036743	6.46597	-1.02957	-2.04142	0.0106903	0.836229	4.20222	3.73202	4.20523	5.23945	4.26323	8.25209	12.2147	2.1966	9.49468	11.5444
FAM90A1	Fam90a1b	ENSMUSG00000043549	9.21195	-1.3251	-2.5055	0.0107424	0.836229	5.52845	4.40079	6.22892	4.9198	4.14934	4.26686	42.9105	2.54635	8.27837	12.4501
CDH4	Cdh4	ENSMUSG00000000305	4588.33	-0.0705166	-1.05009	0.0108482	0.841102	4519.49	4393	4488.51	4826.32	4774.62	4807.15	4770.68	5019.63	4922.34	4635.09
GCFC2	Gcfc2	ENSMUSG00000035125	449.882	-0.216202	-1.16167	0.0109037	0.84201	383.347	428.951	395.21	481.952	375.389	547.558	511.39	426.692	410.484	499.471
BCORL1	Bcorl1	ENSMUSG00000036959	1503.1	0.167447	1.12307	0.011008	0.84201	1539.87	1885.43	1594.02	1448.53	1602.47	1396.05	1328.96	1390.51	1543.75	1529.21
GREM1	Grem1	ENSMUSG00000074934	220.888	-0.237584	-1.17902	0.0110153	0.84201	242.265	165.303	195.433	210.991	177.43	212.09	229.07	215.993	253.519	257.427
SNX17	Snx17	ENSMUSG00000029146	1835.74	0.108594	1.07818	0.011033	0.84201	1865.54	2035.4	1891.48	1875.47	1884.94	1874.12	1813.68	1772.52	1695.77	1702.01
ZMPSTE24	Zmpste24	ENSMUSG00000043207	909.091	-0.1137	-1.082	0.0111169	0.84381	868.367	877.023	867.369	862.02	899.561	933.266	877.038	928.888	1031.41	967.485
SLC6A9	Slc6a9	ENSMUSG00000028542	946.544	-0.185643	-1.13732	0.0111932	0.84381	909.852	853.676	834.479	917.426	885.63	1047.91	897.989	869.193	1185.03	1001.44
SLC17A5	Slc17a5	ENSMUSG00000049624	465.244	-0.175401	-1.12928	0.0113426	0.84381	365.336	472.822	453.31	445.004	456.952	441.101	475.804	503.527	581.256	485.943
GCKR	Gckr	ENSMUSG00000059434	8.75966	0.851778	1.80472	0.011368	0.84381	14.7681	14.9671	8.1802	11.6294	10.6349	4.47313	4.66679	6.59905	7.16376	10.4539
BTBD6	Btbd6	ENSMUSG00000002803	910.032	-0.117635	-1.08496	0.0114724	0.84381	888.881	781.159	833.338	914.438	877.706	968.319	845.209	922.96	947.495	972.051
POU1F1	Pou1f1	ENSMUSG00000004842	5.55848	-1.72045	-3.2954	0.0114833	0.84381	1.88665	2.05741	5.40303	2.29736	3.51276	36.8922	0.82676	2.90066	4.203	5.20663
RIC8A	Ric8a	ENSMUSG00000025485	2312.8	0.10901	1.07849	0.0115005	0.84381	2229.54	2389.75	2282.74	2601.44	2352.92	2205.98	2311.72	2260.46	1997.17	2212.55
FMN2	Fmn2	ENSMUSG00000028354	1539.99	-0.118914	-1.08592	0.0115365	0.84381	1578.48	1455.57	1352.89	1578.1	1405.66	1587.05	1505.04	1549.16	1809.65	1556.9
KEL	Kel	ENSMUSG00000029866	3.42247	2.45112	5.46839	0.0115874	0.84381	11.323	1.70396	0.490522	2.54952	12.5566	0.541967	0	2.63254	0	1.14741
DND1	Dnd1	ENSMUSG00000044595	75.5415	0.319632	1.24801	0.0116415	0.84381	70.0653	99.1505	98.6615	86.6427	72.293	71.8231	71.202	67.6228	62.473	68.9478
SUB1	Sub1	ENSMUSG00000022205	5377.04	0.0875209	1.06254	0.0117592	0.84381	5510.93	5043.06	5405.74	5509.74	5721.46	5245.01	4983.93	4896.11	5505.67	4961.59
TUSC5	Trarg1	ENSMUSG00000046275	9.68876	-1.20988	-2.31318	0.0117626	0.84381	12.7797	3.76937	8.13501	6.35142	7.45228	38.5621	3.74164	13.1159	23.861	9.49137
SPAG6	Spag6	ENSMUSG00000037708	5.04413	-1.57731	-2.98413	0.011796	0.84381	3.10414	2.72491	1.61182	1.02793	2.07681	9.74066	0.914591	2.14017	6.95135	12.116
TNFSF9	Tnfsf9	ENSMUSG00000035678	89.4232	0.284391	1.2179	0.0118398	0.84381	91.1864	114.286	94.6401	105.886	80.2476	77.0985	77.5727	65.5577	86.9119	92.761
DNTTIP2	Dnttip2	ENSMUSG00000039756	1221.35	0.0984947	1.07066	0.0119195	0.84381	1175.15	1281.41	1312.76	1277.11	1265.43	1206.51	1148.17	1226.14	1141.85	1175.61
RASSF10	Rassf10	ENSMUSG00000098132	93.3457	-0.364626	-1.28755	0.012107	0.84381	99.567	70.877	82.3256	67.7723	90.5043	127.787	83.7968	95.0234	118.152	103.895
NDUFS1	Ndufs1	ENSMUSG00000025968	3305.3	-0.0770607	-1.05487	0.0121296	0.84381	3154.81	3039.96	3135.77	3311.23	3212.66	3415.23	3345.08	3155.54	3438.67	3364.38
CASP9	Casp9	ENSMUSG00000028914	1193.22	-0.11538	-1.08326	0.0121336	0.84381	1175.96	1081.02	1108	1142.54	1198.04	1224.85	1234.61	1193.16	1349.23	1179.32
RAB25	Rab25	ENSMUSG00000008601	4.89431	-1.32384	-2.50331	0.0121893	0.84381	3.24615	0.696034	5.09767	0.639583	2.96614	7.01	5.24133	5.89517	4.10567	5.6641
MRPL18	Mrpl18	ENSMUSG00000057388	1051.39	0.100962	1.07249	0.0122569	0.84381	1050.98	1059.26	1150.7	1116.43	1124.15	1064.59	1061.34	1043.91	992.294	964.892
POLR2D	Polr2d	ENSMUSG00000024258	1139.5	0.0993703	1.07131	0.0122912	0.84381	1162.63	1160.01	1174.48	1235.34	1180.56	1161.99	1142.38	1147.36	1030	1031.89
TCF24	Tcf24	ENSMUSG00000099032	33.8097	-1.50196	-2.83227	0.0124378	0.84381	40.1408	9.60348	26.9482	1.50169	8.95222	78.1893	61.1308	28.5384	75.9528	5.38587
HSPBAP1	Hspbap1	ENSMUSG00000022849	441.218	0.123506	1.08938	0.0124413	0.84381	447.721	488.273	456.999	437.06	458.76	420.263	403.63	448.536	411.11	419.991
MED16	Med16	ENSMUSG00000013833	1956.05	-0.115268	-1.08318	0.0125676	0.84381	1923.49	1720.1	1736.56	1921.93	1985.36	2149	1827.76	1947.2	2001.55	2126.81
MRPL23	Mrpl23	ENSMUSG00000037772	143.459	0.317559	1.24622	0.0125995	0.84381	171.143	128.176	152.204	169.231	144.381	138.391	86.9834	117.225	147.357	125.138
ZC3H12A	Zc3h12a	ENSMUSG00000042677	15.1353	0.846219	1.79778	0.0126151	0.84381	15.7224	10.5865	38.482	29.3006	11.2316	12	12.7997	8.19957	10.7626	12.524
SLIT2	Slit2	ENSMUSG00000031558	1801.88	-0.184556	-1.13647	0.012631	0.84381	1803.02	1494.64	1752.92	1437.53	1758.75	1835.43	1571.47	1776.31	2177.43	2017.08
ZC3H6	Zc3h6	ENSMUSG00000042851	434.143	-0.220255	-1.16494	0.0126493	0.84381	403.417	461.691	349.511	376.069	372.351	476.547	463.451	547.618	399.173	399.608
METTL22	Mettl22	ENSMUSG00000039345	514.331	-0.310451	-1.2401	0.0126898	0.84381	495.605	345.804	387.791	609.908	409.694	575.943	413.293	526.405	627.498	638.464
SNRK	Snrk	ENSMUSG00000038145	3364.6	-0.0941679	-1.06745	0.0127657	0.84381	3167.72	3296.01	3207.6	3544.09	3238.8	3275.01	3403.57	3595.14	3665.27	3627.86
EXD1	Exd1	ENSMUSG00000048647	60.3709	-0.54171	-1.4557	0.0127756	0.84381	43.4916	40.8507	40.0926	60.5408	51.5636	51.715	47.64	112.195	46.3154	95.3685
MYO5B	Myo5b	ENSMUSG00000025885	364.99	0.395326	1.31524	0.0129664	0.846527	420.6	564.298	412.653	279.848	437.787	336.351	352.946	343.511	343.196	232.367
PNMA1	Pnma1	ENSMUSG00000054383	189.107	0.198766	1.14772	0.0130496	0.846527	181.131	188.702	194.86	200.612	228.709	164.428	162.909	193.169	161.6	183.435
FAM131A	Fam131a	ENSMUSG00000050821	1155.6	0.108674	1.07824	0.0131994	0.847769	1204.17	1232.44	1118.4	1203.99	1136.95	1015.11	1028.86	1089.09	1148.69	1189.52
COPE	Cope	ENSMUSG00000055681	2504.34	0.0737918	1.05248	0.0132691	0.849439	2662.25	2637.3	2555.19	2460.76	2607.79	2574.4	2491.88	2457.77	2385.51	2363.69
DNAH8	Dnah8	ENSMUSG00000033826	72.9351	-0.314553	-1.24363	0.0133956	0.851253	69.6258	50.4447	67.4762	62.1812	62.9456	89.1685	69.5856	64.4506	70.9464	92.8164
FCGBP	Fcgbp	ENSMUSG00000047730	13.7866	-1.3278	-2.51019	0.0134117	0.851253	5.09231	3.08653	8.04035	21.9012	4.05434	31.2109	9.88571	12.8059	31.0444	8.78013
SRP54	Srp54a	ENSMUSG00000073079	1125.63	-0.17807	-1.13137	0.0134286	0.851253	1024.68	1094.07	1025.1	1151.24	980.659	1154.78	1179.99	1099.8	1274.05	1260.82
FAM84B	Fam84b	ENSMUSG00000072568	824.844	0.18756	1.13884	0.0137154	0.85144	926.576	958.169	838.16	789.089	894.688	859.822	818.209	750.297	682.072	755.558
THPO	Thpo	ENSMUSG00000022847	42.6819	0.374319	1.29623	0.0138064	0.85144	45.3028	39.9041	57.0577	46.0048	45.7665	43.1346	42.451	30.7871	30.4055	33.1699
SGCB	Sgcb	ENSMUSG00000029156	1211.38	-0.150826	-1.1102	0.0138377	0.85144	1263.05	1037.14	1158.78	1126.26	1168.24	1300.42	1163.86	1195.24	1440.83	1288.32
ABHD11	Abhd11	ENSMUSG00000040532	775.924	-0.120081	-1.0868	0.0138384	0.85144	733.734	712.264	725.17	793.49	748.467	800.604	792.473	805.18	841.615	795.646
WDR53	Wdr53	ENSMUSG00000022787	185.009	-0.201235	-1.14968	0.0138413	0.85144	175.925	154.026	171.258	164.212	193.036	220.529	201.061	191.514	186	184.436
ARMC9	Armc9	ENSMUSG00000062590	1029.31	-0.122951	-1.08896	0.0138429	0.85144	992.98	929.362	965.489	1073.82	960.134	1099.66	1057.45	1167.93	1036.93	998.508
TLR3	Tlr3	ENSMUSG00000031639	51.8001	0.4032	1.32244	0.0138652	0.85144	67.5326	75.9694	57.9518	52.0201	38.6036	45.6234	49.2818	37.8932	48.5377	39.9299
USF2	Usf2	ENSMUSG00000058239	2952.22	0.0807081	1.05754	0.0139011	0.85144	2951.99	3182.9	3033.81	3122.78	2951.26	2728.36	2868.64	3120.83	2838.76	2863.66
EGFR	Egfr	ENSMUSG00000020122	660.498	-0.315088	-1.24409	0.0139192	0.85144	691.502	569.503	636.624	520.082	547.922	744.984	640.954	497.177	1041.36	768.145
SLC27A5	Slc27a5	ENSMUSG00000030382	26.7518	-1.0205	-2.02862	0.0139566	0.85144	19.2433	12.821	24.0802	14.3798	10.1218	24.5213	50.4693	58.1121	16.3425	16.5952
ACTRT3	Actrt3	ENSMUSG00000037737	11.2982	-0.801477	-1.74288	0.0140299	0.853238	13.8867	9.31866	4.91875	5.27716	6.45133	13.6657	11.1644	15.2223	17.8516	11.413
LY86	Ly86	ENSMUSG00000021423	47.0009	-0.375476	-1.29727	0.0142358	0.857193	31.6077	53.7687	38.0908	46.1521	31.2567	59.0645	45.7466	49.7967	58.406	48.8011
OACYLP	Oacyl	ENSMUSG00000046610	31.1835	-0.529493	-1.44342	0.0142535	0.857193	22.886	24.6428	26.6709	19.7794	20.5583	28.027	51.9566	37.9297	21.1292	26.7407
UTP11	Utp11	ENSMUSG00000028907	845.969	0.117311	1.08471	0.0142848	0.857193	849.015	904.271	898.972	824.272	868.164	804.19	812.18	845.281	713.958	829.133
LDHD	Ldhd	ENSMUSG00000031958	70.9601	0.406912	1.32584	0.0143431	0.857193	110.735	101.442	63.9366	77.2107	68.4194	70.2513	65.0814	51.6015	81.2382	50.2154
FAM24B	Fam24b	ENSMUSG00000030858	1.41288	2.78097	6.87315	0.0143781	0.857193	1.79053	0	1.40194	2.38598	3.28466	0	0	0	0.894995	0
SDK2	Sdk2	ENSMUSG00000041592	1246.5	-0.365038	-1.28792	0.0143861	0.857193	1105.69	1382.03	1090.28	841.066	1033.86	1187.4	1106.52	1011.71	2069.98	1657.25
TNIK	Tnik	ENSMUSG00000027692	7799.41	-0.101574	-1.07294	0.0144033	0.857193	7437.8	7582.25	7071.27	8031.63	7822.36	7855.58	8050.75	8900.53	7650.87	8248.32
SCNN1B	Scnn1b	ENSMUSG00000030873	5.69545	-1.0487	-2.06866	0.0145137	0.858025	4.2319	2.8246	4.88524	2.11516	5.31178	4.45036	8.4672	12.0389	5.9704	9.45244
ARSA	Arsa	ENSMUSG00000022620	774.679	-0.140098	-1.10198	0.0145767	0.858025	776.463	671.37	719.994	723.769	713.839	777.403	721.907	734.98	847.871	891.897
WDR37	Wdr37	ENSMUSG00000021147	2800.36	-0.101108	-1.0726	0.0146686	0.858025	2706.86	2443.89	2725.91	2736.63	2698.88	2843.61	2765.15	2673.44	3153.58	2846.94
SMPD2	Smpd2	ENSMUSG00000019822	577.746	-0.120748	-1.0873	0.0146983	0.858025	576.082	574.335	596.386	608.138	551.894	611.788	635.263	600.084	704.799	616.989
PRELID3B	Prelid3b	ENSMUSG00000016257	1368.43	0.0997755	1.07161	0.0147583	0.858025	1466.4	1303.73	1367.32	1447.09	1425.96	1406.44	1343.23	1314.52	1229.56	1238.89
PHKG1	Phkg1	ENSMUSG00000025537	32.2692	-0.51836	-1.43233	0.0149361	0.858025	35.8439	20.2265	26.1356	24.8702	18.9946	29.5399	33.2743	39.3117	38.8678	39.9861
CCDC85B	Ccdc85b	ENSMUSG00000095098	509.28	0.154826	1.11329	0.014944	0.858025	497.758	508.819	513.128	514.59	617.694	468.622	465.029	444.441	554.015	453.312
MYO9A	Myo9a	ENSMUSG00000039585	5766.54	-0.143386	-1.10449	0.0149609	0.858025	4826.53	5973.85	5545.09	5875.77	4797.76	5321.49	5853.61	6489.8	6251.3	5931.52
PCDHGB3	Pcdhgb8	ENSMUSG00000103081	232.204	0.192299	1.14258	0.0150029	0.858025	237.993	288.603	247.465	264.448	244.209	204.082	246.713	245.907	194.583	230.907
TRAF3IP3	Traf3ip3	ENSMUSG00000037318	20.1004	-0.683859	-1.60643	0.0150048	0.858025	14.5029	20.5442	7.29172	20.5972	19.4522	29.6608	17.1847	26.6985	21.106	32.8732
LCA5	Lca5	ENSMUSG00000032258	1218.18	-0.256391	-1.19449	0.0150055	0.858025	915.62	1131.21	919.467	1219.15	1293.24	1238.99	1051.31	1429.87	1274.07	1548.55
PTPN22	Ptpn22	ENSMUSG00000027843	10.0989	0.867595	1.82462	0.0150786	0.858025	29.1318	12.7422	8.30335	12.3205	10.6619	8.30167	4.26905	5.92726	9.67842	6.93252
EIF2AK3	Eif2ak3	ENSMUSG00000031668	1242.09	0.110011	1.07924	0.0151998	0.858422	1242.36	1255.08	1374.42	1227.44	1280.85	1248.45	1207.06	1156.66	1192.22	1110.6
TNFRSF11A	Tnfrsf11a	ENSMUSG00000026321	63.0969	-0.386528	-1.30724	0.0152179	0.858422	67.5914	57.0913	45.6861	44.6456	51.7779	57.5478	53.4453	67.1534	88.6772	84.2728
MTMR2	Mtmr2	ENSMUSG00000031918	1564.96	-0.112897	-1.0814	0.015383	0.858578	1417.28	1529.72	1483.24	1474.87	1592.91	1695.46	1560.27	1679.43	1641.4	1532.86
PEX5	Pex5	ENSMUSG00000005069	3045.52	0.0938455	1.06721	0.0153891	0.858578	2934.56	3104.46	3043.41	3405.23	3176.02	2842.47	3012.02	3166.8	2787.38	2864.18
DLGAP2	Dlgap2	ENSMUSG00000047495	401.583	-0.281893	-1.21579	0.0154435	0.858578	327.565	360.609	394.614	418.302	266.365	376.027	463.111	548.533	386.459	379.031
FKBPL	Fkbpl	ENSMUSG00000033739	135.874	0.261597	1.19881	0.0154854	0.858578	147.849	140.357	160.24	161.196	139.075	159.881	111.729	120.803	111.245	120.224
RTKN	Rtkn	ENSMUSG00000034930	208.093	-0.344446	-1.26966	0.0155617	0.860358	205.353	171.977	235.103	136.523	198.98	227.812	294.761	207.959	266.965	206.828
IRS1	Irs1	ENSMUSG00000055980	1541.33	-0.100272	-1.07198	0.015788	0.870396	1448.66	1541.29	1605.57	1406.13	1523.66	1555.55	1683.82	1668.93	1689.64	1480.56
CDHR3	Cdhr3	ENSMUSG00000035860	9.09279	0.91702	1.88821	0.0160949	0.881281	7.46102	20.6302	9.78588	11.6678	16.035	5.43352	4.66266	3.28159	5.921	15.1417
CSNK1D	Csnk1d	ENSMUSG00000025162	8577.37	0.0826474	1.05896	0.0161917	0.881281	8644.71	9098.27	8393.5	8695	9250.75	8071.51	8698.8	8608.94	8356.64	7891.3
ZNF541	Zfp541	ENSMUSG00000078796	9.40547	-1.00487	-2.00676	0.0162178	0.881281	11.7742	2.81541	8.12526	1.05758	5.32811	12.5521	12.2312	5.46155	11.9483	16.1046
SCEL	Scel	ENSMUSG00000022123	6.87577	0.96323	1.94967	0.01625	0.881281	6.35907	8.43204	7.50878	7.35638	15.9205	6.36462	3.79579	5.45119	5.92476	1.90708
CSGALNACT2	Csgalnact2	ENSMUSG00000042042	463.964	-0.115255	-1.08317	0.0163611	0.881281	436.543	442.117	443.117	462.632	411.153	446.189	478.266	481.181	479.169	494.637
SCN10A	Scn10a	ENSMUSG00000034533	26.6328	-0.669815	-1.59087	0.016479	0.881281	20.2509	19.7606	25.3682	27.3267	14.9415	55.903	24.4627	14.1584	52.495	24.7458
DECR2	Decr2	ENSMUSG00000036775	626.289	-0.157704	-1.11551	0.0164835	0.881281	647.109	619.949	555.829	579.665	587.074	685.386	641.531	651.138	699.001	656.232
SCAND1	Scand1	ENSMUSG00000046229	269.602	-0.194472	-1.14431	0.0167852	0.885789	259.306	242.425	242.724	242.656	299.302	324.828	332.442	283.57	265.254	261.027
UBE2D4	Ube2d-ps	ENSMUSG00000083844	400.74	-0.263139	-1.20009	0.0168151	0.885789	471.718	297.385	318.476	380.122	361.215	422.365	449.29	386.372	453.396	476.662
ABCB4	Abcb4	ENSMUSG00000042476	29.3674	-0.444886	-1.36121	0.0168374	0.885789	19.236	29.6969	23.8302	27.5469	29.8741	29.916	42.2935	31.784	31.9457	40.718
RGP1	Rgp1	ENSMUSG00000028468	1896.9	-0.132531	-1.09622	0.016878	0.885789	1863.11	1645.59	2074.38	1791.15	1599.46	1969.43	1925.57	2087.32	1803.56	2046.28
SEMA3B	Sema3b	ENSMUSG00000057969	105.312	-0.451395	-1.36736	0.0169215	0.885789	105.68	96.6604	100.219	54.9711	82.3201	151.561	113.148	93.0336	137.528	106.792
TMEM212	Tmem212	ENSMUSG00000043164	3.14482	-1.86293	-3.63745	0.0169416	0.885789	2.0554	1.89426	1.64002	0	1.07218	2.65998	1.83922	2.17486	2.40253	15.3053
KDSR	Kdsr	ENSMUSG00000009905	766.767	-0.161253	-1.11826	0.0169873	0.885789	722.971	794.423	654.045	732.915	740.738	706.184	781.634	889.489	823.298	879.004
TRMT9B	Trmt9b	ENSMUSG00000039620	254.135	0.276434	1.2112	0.0170799	0.885789	237.158	271.812	270.213	218.029	166.142	191.101	173.925	232.339	151.596	213.513
ARVCF	Arvcf	ENSMUSG00000098615	1580.39	-0.525	-1.43893	0.0171458	0.885789	1273.82	1722.62	548.165	1422.92	819.802	1433.71	2010.78	1291.07	1606.87	1983.74
KIAA1551	Resf1	ENSMUSG00000032712	925.761	-0.162416	-1.11916	0.0171741	0.885789	865.076	917.562	877.821	785.414	817.045	927.564	929.893	998.716	796.508	1121.73
VAMP1	Vamp1	ENSMUSG00000030337	599.347	-0.367116	-1.28977	0.0171952	0.885789	773.088	373.36	493.232	491.008	567.682	715.718	640.629	507.125	993.44	622.82
PPIL1	Ppil1	ENSMUSG00000024007	1276.98	0.0884119	1.0632	0.0172525	0.885789	1321.94	1255.51	1348.09	1304.96	1365.08	1286.02	1275.34	1264.02	1232.45	1145.53
ZFYVE19	Zfyve19	ENSMUSG00000068580	623.702	0.124254	1.08994	0.0172609	0.885789	614.768	616.235	622.342	704.643	666.646	574.405	553.493	649.756	540.942	637.641
FGF10	Fgf10	ENSMUSG00000021732	141.123	-0.30514	-1.23554	0.0172961	0.885789	115.66	100.523	90.4574	88.0132	89.8308	117.985	125.501	107.755	152.23	96.2104
RANBP3	Ranbp3	ENSMUSG00000002372	3124.89	0.0607962	1.04304	0.017344	0.885908	3017.54	3198.18	3173.85	3217.92	3280.26	3023.27	3123.28	3068.56	2972.57	3041.95
DCAF13	Dcaf13	ENSMUSG00000022300	996.947	0.0957272	1.0686	0.0175155	0.890806	994.865	1068.9	978.971	1047.65	1029.89	938.229	979.58	1054.27	924.251	895.198
IL7	Il7	ENSMUSG00000040329	1.4821	2.4914	5.62323	0.0175539	0.890806	1.31736	5.58428	2.08453	0	1.68057	0	1.19617	0	0	0
CHST9	Chst9	ENSMUSG00000047161	10.7136	-0.715092	-1.64159	0.0177209	0.890806	7.66109	7.73256	6.87901	8.55558	11.6489	15.3269	8.09474	12.0283	18.719	15.7121
MIEN1	Mien1	ENSMUSG00000002580	896.2	0.0843407	1.0602	0.0177808	0.890806	939.577	910.987	880.025	936.709	942.333	889.076	857.346	878.528	835.787	878.113
HECTD1	Hectd1	ENSMUSG00000035247	7201.37	-0.0527511	-1.03724	0.0178916	0.890806	7023.68	7052.55	7041.87	7159.35	7010.32	7189.48	7247.66	7456.58	7426.24	7288.5
SH2D1B	Sh2d1b1	ENSMUSG00000102418	1.26235	-2.9205	-7.57107	0.0179345	0.890806	1.05381	0	0	0	0	0	3.74467	3.31623	1.19333	1.94848
KMT2B	Kmt2b	ENSMUSG00000006307	5511.07	0.102036	1.07329	0.0179834	0.890806	5420.41	6110.56	5659.33	5656.93	5668.23	5152.58	5217.55	5659.08	4970.68	5568.67
HAS3	Has3	ENSMUSG00000031910	939.229	0.134778	1.09792	0.0179845	0.890806	935.142	969.915	941.248	1069.45	911.703	835.15	822.76	921.58	958.408	863.491
NUTM1	Nutm1	ENSMUSG00000041358	1.81097	2.23901	4.72072	0.0180176	0.890806	4.26356	0.938185	0.820666	4.22155	4.27137	0.906171	0.938548	0	1.18839	0
SPEM2	Spem2	ENSMUSG00000044084	1.72971	-2.29486	-4.90707	0.0180221	0.890806	1.07193	0.939024	0.808275	0	0	1.76853	1.8915	7.57064	1.19385	1.87255
TSEN2	Tsen2	ENSMUSG00000042389	628.125	0.125529	1.09091	0.0181498	0.890806	679.909	687.584	587.425	690.306	621.479	638.819	558.304	607.379	593.716	592.676
ARL6IP6	Arl6ip6	ENSMUSG00000026960	671.4	0.158113	1.11583	0.0181614	0.890806	639.639	721.111	732.464	702.616	733.153	651.431	699.785	705.728	569.061	536.978
NSUN6	Nsun6	ENSMUSG00000026707	438.048	-0.160058	-1.11733	0.0181857	0.890806	366.249	401.982	401.023	453.488	405.654	470.241	423.025	479.412	474.325	422.78
VAX1	Vax1	ENSMUSG00000006270	109.63	0.704611	1.62971	0.0182621	0.890806	120.03	194.244	165.418	117.769	85.2596	109.137	73.2698	127.676	49.3584	59.5152
PLCXD3	Plcxd3	ENSMUSG00000049148	383.079	-0.254273	-1.19273	0.0183559	0.890806	351.276	286.665	318.322	409.05	351.46	365.452	350.553	375.445	542.42	414.971
NEDD8	Nedd8	ENSMUSG00000010376	2219.8	0.0731319	1.052	0.0184112	0.890806	2253.27	2283.47	2327.84	2248.42	2269.8	2231.1	2142.26	2088.06	2135.55	2221.38
URB1	Urb1	ENSMUSG00000039929	1081.25	-0.119719	-1.08652	0.0185238	0.890806	1075	1118.8	1038.65	1117.28	914.723	1124.42	1235.04	1134.14	1105.26	1120.48
NMS	Nms	ENSMUSG00000067604	1.34171	2.58076	5.98257	0.0185478	0.890806	2.44624	2.32109	1.35025	0	1.67249	0	0	0.848227	0	0
TMEM45B	Tmem45b	ENSMUSG00000041737	9.34364	-0.834998	-1.78385	0.0185598	0.890806	5.24132	5.66177	8.18579	5.26679	5.33254	10.7971	7.40776	18.5836	8.38693	8.65552
NARFL	Narfl	ENSMUSG00000002280	662.086	0.118354	1.0855	0.0186089	0.890806	638.78	754.855	678.874	675.339	752.838	653.045	669.384	612.793	664.519	623.893
SWT1	Swt1	ENSMUSG00000052748	559.933	-0.30454	-1.23502	0.0186291	0.890806	432.367	553.873	414.741	527.621	470.692	531.416	595.474	677.509	677.927	484.306
SLAMF6	Slamf6	ENSMUSG00000015314	6.35184	-1.21744	-2.32533	0.0186438	0.890806	4.64127	5.47005	5.53974	0.766068	3.88364	8.42573	13.8353	4.79474	21.3825	5.6335
BIK	Bik	ENSMUSG00000016758	2.24641	1.87208	3.6606	0.018801	0.890806	4.28041	0.936405	4.02104	3.14619	5.42243	2.67756	1.8526	0	0	0
ZDHHC16	Zdhhc16	ENSMUSG00000025157	968.631	0.0858306	1.0613	0.0188883	0.890806	1002.31	927.115	979.742	1005.05	1013.86	891.155	974.243	973.565	894.787	905.993
PARL	Parl	ENSMUSG00000033918	808.902	0.091617	1.06556	0.0191861	0.890806	834.846	837.378	821.168	870.971	819.442	785.993	786.547	826.259	764.915	759.114
MIA3	Mia3	ENSMUSG00000056050	2666.73	-0.128002	-1.09278	0.0192153	0.890806	2554.69	2402.63	2564.63	2397.22	2726.99	3157.85	2645.65	2385.8	2875.1	2756.65
SEMA3E	Sema3e	ENSMUSG00000063531	322.759	-0.289998	-1.22264	0.0192333	0.890806	358.953	262.043	291.649	267.707	254.286	313.967	306.02	278.804	495.977	361.287
AOC2	Aoc2	ENSMUSG00000078651	361.788	0.150966	1.11031	0.0193598	0.890806	371.43	420.626	341.996	411.332	381.087	334.215	359.712	364.857	321.537	351.654
LHB	Lhb	ENSMUSG00000100916	6.56424	1.03263	2.04575	0.0193955	0.890806	9.56629	13.2038	11.1147	5.22527	8.65666	5.17823	8.39377	0	4.86118	4.68179
SGCG	Sgcg	ENSMUSG00000035296	2.22041	-1.60325	-3.03828	0.0194112	0.890806	1.90821	0.952281	1.644	0.950421	0.963073	3.25737	8.33315	2.18022	4.32386	2.88047
NOM1	Nom1	ENSMUSG00000001569	969.664	-0.142338	-1.10369	0.0194211	0.890806	823.108	926.195	939.424	925.7	975.741	891.6	1101.18	1022.36	913.962	1138.86
NR2C2AP	Nr2c2ap	ENSMUSG00000071078	243.516	0.170344	1.12533	0.0194897	0.890806	272.708	216.918	252.448	248.442	285.185	233.129	232.797	248.164	217.676	200.052
RPL15	Rpl15	ENSMUSG00000012405	10423.3	0.0989931	1.07103	0.0195291	0.890806	10518.9	10851.2	10490.2	10677.6	10571.4	9832.3	10341.4	10589.1	9472.45	9352.9
CD164L2	Cd164l2	ENSMUSG00000028865	17.8534	-0.611659	-1.52802	0.0195297	0.890806	22.0457	11.7686	12.5783	12.1491	10.6552	25.7874	15.2454	13.206	33.1724	19.3841
SLC25A53	Slc25a53	ENSMUSG00000044348	483.258	-0.177525	-1.13094	0.0195757	0.890806	484.33	449.223	427.961	461.444	507.409	559.829	492.419	598.096	537.599	448.411
TIMMDC1	Timmdc1	ENSMUSG00000002846	532.042	0.113231	1.08165	0.0196381	0.890806	542.938	568.421	556.726	585.943	488.774	525.492	509.739	482.228	518.075	501.662
SNX21	Snx21	ENSMUSG00000050373	808.33	-0.124137	-1.08986	0.0196507	0.890806	847.755	730.765	735.064	745.923	740.063	763.81	841.036	772.186	846.398	914.542
DAXX	Daxx	ENSMUSG00000002307	1190.7	0.115996	1.08372	0.0197011	0.890806	1258.28	1237.47	1181.99	1223.4	1248.66	1143.41	1125.11	1321.54	1096.01	992.915
FAM166A	Fam166a	ENSMUSG00000026969	3.52724	2.28534	4.8748	0.0197846	0.890806	0.78236	4.15385	1.19526	3.10024	21.3719	0.652013	2.07599	0	0	2.05624
CHRNA1	Chrna1	ENSMUSG00000027107	25.508	0.505163	1.41928	0.0198247	0.890806	28.8009	27.058	22.3106	33.7481	27.787	20.9796	22.5174	17.5146	14.1997	21.9524
C6orf132	AI661453	ENSMUSG00000034382	37.1595	-0.55441	-1.46857	0.019841	0.890806	24.9421	30.4704	26.4102	37.1116	28.2121	38.5773	59.2726	21.796	58.4509	37.994
RAB44	Rab44	ENSMUSG00000064147	4.52045	1.87645	3.67171	0.0200214	0.890806	1.73022	13.993	1.74944	23.7481	2.29246	4.22205	2.03106	0	3.95441	1.01965
PGF	Pgf	ENSMUSG00000004791	85.1228	-0.316319	-1.24515	0.0200432	0.890806	84.3798	74.3184	90.7545	66.7926	70.0916	133.072	93.6921	75.7318	94.1269	84.0875
FHOD1	Fhod1	ENSMUSG00000014778	427.916	0.167399	1.12303	0.0201686	0.890806	461.378	450.813	480.692	484.91	423.543	486.935	409.087	377.271	373.908	399.795
TTC22	Ttc22	ENSMUSG00000034919	60.6302	-0.578041	-1.49282	0.0202669	0.890806	56.6408	19.9443	43.2827	56.6015	58.14	51.6109	75.8568	57.1335	89.6781	74.7718
FITM1	Fitm1	ENSMUSG00000022215	3.29141	1.33078	2.51539	0.0202942	0.890806	3.21158	5.59626	4.03611	3.16919	6.44389	1.75749	2.83302	2.15638	1.19559	0.934174
MUC2	Muc2	ENSMUSG00000025515	37.276	-0.655082	-1.57471	0.0202976	0.890806	26.0517	34.1606	17.8333	62.6285	17.2227	35.1215	39.2753	48.2689	35.3264	80.4427
LCTL	Lctl	ENSMUSG00000032401	0.782348	3.02433	8.13607	0.0203049	0.890806	2.01472	2.66639	1.70862	1.09949	0	0	0	0	0	0
FBXO27	Fbxo27	ENSMUSG00000037463	198.655	0.258419	1.19617	0.0203201	0.890806	249.527	211.618	171.213	187.827	246.18	147.15	164.744	177.689	222.378	182.032
CALCR	Calcr	ENSMUSG00000023964	283.041	-0.289136	-1.22191	0.0204971	0.890806	333.416	205.536	294.951	201.752	245.957	289.523	239.199	305.835	372.009	360.793
SLC26A6	Slc26a6	ENSMUSG00000023259	393.038	-0.189528	-1.14039	0.0205037	0.890806	445.99	307.263	356.725	345.678	389.057	416.007	446.768	357.238	426.316	450.727
UBE2G2	Ube2g2	ENSMUSG00000009293	1453.67	0.107536	1.07739	0.0205692	0.890806	1535.79	1537.86	1553.95	1382.2	1486.58	1366.32	1515.83	1499.06	1302.3	1275.62
CCDC190	Ccdc190	ENSMUSG00000070532	152.192	-0.334137	-1.26062	0.0205732	0.890806	142.221	93.6248	109.189	168.777	151.259	155.696	134.785	153.03	184.317	208.214
RAB27A	Rab27a	ENSMUSG00000032202	118.178	-0.316431	-1.24525	0.0205768	0.890806	110.48	120.819	101.508	111.043	76.116	139.929	121.035	113.491	166.844	108.998
CASTOR1	Castor1	ENSMUSG00000020424	31.7018	-0.633354	-1.55117	0.0207496	0.890806	38.28	27.9418	31.5738	15.9141	18.2327	51.7087	42.1879	19.6484	61.9313	30.0722
SPDYA	Spdya	ENSMUSG00000052525	95.3292	-0.268863	-1.20486	0.0209993	0.890806	86.0542	85.9977	88.1553	81.7335	95.073	100.78	86.6343	117.209	121.882	102.127
CCDC106	Ccdc106	ENSMUSG00000035228	748.914	-0.13232	-1.09605	0.0210412	0.890806	715.375	620.718	719.212	732.341	758.837	814.941	750.253	756.749	810.309	752.896
ESPN	Espn	ENSMUSG00000028943	8.01287	-0.997749	-1.99688	0.0210577	0.890806	1.50444	12.9251	6.64778	2.86559	6.61962	12.8746	20.0938	6.25347	8.15807	9.22203
PCDHA5	Pcdha5	ENSMUSG00000103092	827.438	-0.244472	-1.18466	0.0211625	0.890806	743.57	682.831	653.793	747.81	822.401	829.767	651.15	728.915	1203.67	912.678
C3	C3	ENSMUSG00000024164	49.7377	-0.506488	-1.42059	0.0212385	0.890806	54.5861	18.3125	31.8473	55.3586	42.7515	59.4426	41.0814	85.2629	48.7233	58.0649
PRUNE2	Prune2	ENSMUSG00000039126	461.373	-0.279533	-1.2138	0.0212624	0.890806	504.953	356.311	421.965	419.335	455.948	521.521	472.15	402.588	754.797	470.284
GMPR2	Gmpr2	ENSMUSG00000002326	678.21	0.0970325	1.06957	0.021291	0.890806	707.502	764.701	700.085	678.975	688.308	675.141	671.677	694.075	632.764	636.124
PFN4	Pfn4	ENSMUSG00000020639	109.683	-0.272177	-1.20763	0.0213027	0.890806	105.372	110.308	84.7971	90.0818	97.2421	104.961	98.5207	113.698	153.744	120.779
CDH8	Cdh8	ENSMUSG00000036510	3136.34	-0.152534	-1.11152	0.0213091	0.890806	3119.55	2577.16	2689.1	3018.88	2928.63	2778.59	2854.66	3503.84	3242.35	3553.92
SLC5A7	Slc5a7	ENSMUSG00000023945	160.158	-0.543553	-1.45756	0.0213214	0.890806	256.234	104.13	116.921	92.0617	125.45	202.173	190.473	140.841	334.31	144.897
HIST1H3G	Hist2h3c2	ENSMUSG00000081058	19.3009	0.781245	1.71861	0.0213789	0.890806	21.5134	25.2264	19.4633	33.0291	14.9541	10.4975	25.0482	19.2799	4.77191	6.43027
HMCN1	Hmcn1	ENSMUSG00000066842	370.22	-0.892985	-1.85701	0.0215804	0.890806	234.56	234.381	426.203	132.696	283.299	781.839	679.18	191.461	186.155	598.066
CBLC	Cblc	ENSMUSG00000040525	4.54645	1.08288	2.11827	0.0216188	0.890806	4.96093	8.51536	11.7195	6.31372	5.80256	3.22494	1.81216	2.54129	6.5414	3.49945
UNC93A	Unc93a	ENSMUSG00000067049	4.06759	1.44231	2.71755	0.0216886	0.890806	3.18047	5.61897	2.47701	6.29908	7.4306	2.70721	1.88901	1.09984	3.569	0
CNPPD1	Cnppd1	ENSMUSG00000033159	1625.79	0.0916362	1.06558	0.0216974	0.890806	1722.16	1703.49	1617.47	1740.33	1638.08	1614.19	1535.76	1622.01	1515.32	1611.31
ANKRD29	Ankrd29	ENSMUSG00000057766	375.727	-0.343263	-1.26862	0.021698	0.890806	436.696	213.377	341.906	324.424	381.662	343.767	442.991	393.602	580.688	393.356
MIB2	Mib2	ENSMUSG00000029060	3176.99	0.0901053	1.06445	0.0217613	0.890806	3285.61	3277.64	3150.46	3358.12	3106.1	2943.37	2872.19	3029.19	3121.05	3233.89
VWA8	Vwa8	ENSMUSG00000058997	699.227	-0.127733	-1.09258	0.0217823	0.890806	745.584	632.539	704.334	663.456	696.733	730.678	736.865	684.924	810.872	798.333
AMIGO2	Amigo2	ENSMUSG00000048218	447.869	-0.254613	-1.19302	0.0218653	0.890806	407.002	300.903	425.423	410.86	475.279	488.686	430.744	414.486	543.551	531.076
NCR3	Ncr3-ps	ENSMUSG00000086076	3.51096	1.49522	2.81907	0.021956	0.890806	5.29315	2.85844	7.93293	5.35479	1.10161	0	1.823	2.11807	3.59825	0.930423
IGF2BP1	Igf2bp1	ENSMUSG00000013415	1117.06	0.218139	1.16323	0.0219587	0.890806	1013.79	1367.81	1156.57	1149.71	1327.37	917.07	1233.3	1218.22	783.852	1016.88
HELZ	Helz	ENSMUSG00000020721	2717	-0.0893314	-1.06388	0.0219829	0.890806	2563.56	2570.84	2937.03	2723.8	2588.59	2671.91	2980.62	3005.8	2712.76	2872.59
CSRP3	Csrp3	ENSMUSG00000030470	1.2236	-2.46587	-5.5246	0.0220814	0.890806	1.05248	0.93608	0	0	0	0.885281	0.932016	4.35879	1.19709	3.77062
AKTIP	Aktip	ENSMUSG00000031667	2083.74	0.0686885	1.04876	0.0221327	0.890806	2054.42	2069.97	2105.67	2165.85	2179.01	1914.8	1983.62	2148.7	2027.52	2013.78
REEP4	Reep4	ENSMUSG00000033589	184.731	0.183713	1.1358	0.0221466	0.890806	206.002	202.6	225.757	172.299	194.581	188.047	187.985	180.773	154.968	169.805
INPP1	Inpp1	ENSMUSG00000026102	947.393	-0.207034	-1.15431	0.0221986	0.890806	857.276	832.597	990.919	926.146	894.29	888.206	912.877	1042.61	1137.96	1219.7
DYM	Dym	ENSMUSG00000035765	946.728	-0.106093	-1.07631	0.0222388	0.890806	966.105	830.125	965.185	897.769	912.692	1021.21	976.197	939.963	1007.14	976.21
TRIR	Trir	ENSMUSG00000041203	2043.8	0.073559	1.05231	0.0222924	0.890806	2044.78	2049.56	2038.67	2046.75	2228.57	1993.35	1873.37	2080.68	1974.76	1968.07
PRX	Prx	ENSMUSG00000053198	146.352	-0.199586	-1.14837	0.0223295	0.890806	145.118	121.993	136.323	136.103	151.695	162.671	157.881	159.032	148.956	162.48
RASAL1	Rasal1	ENSMUSG00000029602	183.707	-0.409379	-1.32811	0.022472	0.890806	90.182	212.111	184.083	181.367	142.763	197.549	178.214	194.465	228.909	275.049
MYLK4	Mylk4	ENSMUSG00000044951	33.177	-0.422264	-1.34003	0.0225855	0.890806	22.2965	27.1655	33.026	25.8857	32.7664	33.235	31.0308	53.373	43.4055	32.6307
HSF1	Hsf1	ENSMUSG00000022556	1145.19	0.0869138	1.0621	0.0226116	0.890806	1135.54	1250.86	1220.49	1238.9	1147.55	1143.99	1189.18	1072.12	1063.84	1169.71
DRAP1	Drap1	ENSMUSG00000024914	2403.11	0.0711734	1.05057	0.0226172	0.890806	2391.91	2453.34	2479.15	2377.26	2479	2373.77	2375.91	2232.71	2341.37	2271.51
MECOM	Mecom	ENSMUSG00000027684	193.43	-0.375822	-1.29758	0.0226504	0.890806	223.103	152.861	190.544	127.243	135.164	219.86	211.441	133.981	253.655	258.776
EXO1	Exo1	ENSMUSG00000039748	262.008	-0.57207	-1.48665	0.0227008	0.890806	238.37	217.411	265.103	149.766	178.534	285.79	488.195	411.902	136.379	240.636
RAPGEF6	Rapgef6	ENSMUSG00000037533	2493.49	-0.171106	-1.12592	0.0228537	0.890806	2347.61	1982.01	2271.7	2400.26	2415.86	2432.64	2448.41	2250.89	2867.57	2855.6
SPATA1	Spata1	ENSMUSG00000028188	132.417	-0.214492	-1.1603	0.0228893	0.890806	113.875	134.414	127.852	139.109	106.158	127.031	149.069	141.462	130.444	173.746
LIPT2	Lipt2	ENSMUSG00000030725	144.083	-0.228665	-1.17175	0.0229937	0.890806	127.828	130.692	134.306	141.414	130.674	181.465	134.187	153.286	146.097	163.076
TRMT44	Trmt44	ENSMUSG00000029097	298.499	0.238922	1.18011	0.0230467	0.890806	355.299	249.886	329.869	319.333	369.359	230.569	297.188	348.332	246.952	251.933
SIN3A	Sin3a	ENSMUSG00000042557	2830.73	0.162208	1.119	0.0231002	0.890806	2613.63	3089.76	3367.48	2955.1	3133.35	2594.31	2907.14	3153.9	2422.77	2471.05
LRP2	Lrp2	ENSMUSG00000027070	423.071	-0.290932	-1.22343	0.0231047	0.890806	524.574	277.326	358.609	358.823	406.263	499.209	402.384	500.852	518.829	430.999
NOA1	Noa1	ENSMUSG00000036285	738.94	0.132136	1.09592	0.0231237	0.890806	727.223	845.064	742.778	700.505	866.07	704.444	687.386	696.262	792.554	660.827
COMMD2	Commd2	ENSMUSG00000036513	743.789	0.119198	1.08613	0.0231629	0.890806	770.645	753.222	723.927	760.4	792.385	705.466	689	814.368	651.086	640.735
RNF166	Rnf166	ENSMUSG00000014470	657.667	0.144961	1.1057	0.0231939	0.890806	657.619	784.346	689.805	657.586	754.625	648.396	676.998	624.63	573.512	677.19
CHCHD1	Chchd1	ENSMUSG00000063787	751.6	0.14708	1.10733	0.0232486	0.890806	799.363	846.423	745.424	742.869	749.255	743.766	645.208	756.859	596.389	761.519
DHX30	Dhx30	ENSMUSG00000032480	5334.07	0.0685186	1.04864	0.0232582	0.890806	5254.45	5409.6	5356.24	5632.4	5441.56	5260.13	5298.65	5477.08	4939.71	4858.67
PREX1	Prex1	ENSMUSG00000039621	3346.7	-0.113719	-1.08201	0.0233862	0.890806	3368.83	3641.13	3529.05	3508.79	3501.44	3679.77	3915.57	4405.93	3534.59	3457.15
BNIP3	Bnip3	ENSMUSG00000078566	970.555	-0.119088	-1.08605	0.0234084	0.890806	1002.51	866.21	882.455	1001.9	907.928	940.047	950.269	972.396	1083.04	1115.93
NEUROD4	Neurod4	ENSMUSG00000048015	89.3958	0.333638	1.26019	0.0234382	0.890806	83.8299	115.689	101.879	92.0799	113.872	86.2989	93.8948	106.91	55.4389	59.6653
FAM212B	Inka2	ENSMUSG00000048458	593.552	-0.301904	-1.23277	0.0234781	0.890806	667.917	414.785	551.139	467.295	599.541	618.04	619.754	555.886	961.912	575.779
ST14	St14	ENSMUSG00000031995	30.2337	-0.502297	-1.41647	0.0235026	0.890806	32.1806	15.5023	21.4598	25.688	23.814	37.2202	33.0687	24.2356	36.3001	35.9122
HSP90AA1	Hsp90aa1	ENSMUSG00000021270	32834	-0.0881492	-1.06301	0.023594	0.890806	31648.7	29892	32117.1	32461.8	33026.4	32881.6	31623.1	31396.1	36752.3	36524
IRF5	Irf5	ENSMUSG00000029771	29.1738	-0.573539	-1.48817	0.0236025	0.890806	31.6614	22.312	16.3805	21.1515	34.1428	38.0695	41.3305	52.7485	40.128	16.3712
FGD1	Fgd1	ENSMUSG00000025265	1563.76	-0.0956205	-1.06852	0.0236651	0.890806	1575.28	1399.71	1496.66	1542.48	1470.31	1633.43	1642.35	1414.94	1708.21	1595.81
SSNA1	Ssna1	ENSMUSG00000026966	990.23	0.107812	1.07759	0.0238539	0.892927	1031.62	1050.35	996.556	992.731	1057.77	1001.07	991.242	927.783	954.074	882.457
RIPK4	Ripk4	ENSMUSG00000005251	36.9883	0.400785	1.32023	0.0238545	0.892927	41.2821	53.3112	39.2113	43.6635	27.8979	32.4887	21.7811	35.0243	37.1254	30.4652
KPNA2	Kpna2	ENSMUSG00000018362	2887.83	0.141687	1.10319	0.0238739	0.892927	2898.75	3090.21	3296.73	3048.94	3017.82	2825.9	2987.38	3027.08	2520.21	2556.18
TSPO	Tspo	ENSMUSG00000041736	34.4073	0.519477	1.43344	0.0239841	0.892927	34.9701	52.1329	50.0801	35.2907	26.7925	35.929	33.9507	22.4303	13.4226	32.3493
SLU7	Slu7	ENSMUSG00000020409	1908.66	0.12482	1.09037	0.0240451	0.892927	1857.29	2058.76	2201.69	2264.98	1798.57	2023.12	1792.37	1935.92	1869.22	1718.55
KAT8	Kat8	ENSMUSG00000030801	660.286	0.103618	1.07446	0.0240971	0.892927	628.121	698.009	670.11	740.293	704.326	632.826	642.866	660.472	629.302	636.068
ALCAM	Alcam	ENSMUSG00000022636	3299.78	-0.182466	-1.13482	0.0242888	0.892927	3304.73	3179.37	3457.54	2777.4	3068.33	3679.87	3493.79	2863.55	4305.11	3576.33
PPP1CC	Ppp1ccb	ENSMUSG00000100153	86.5679	0.685872	1.60867	0.0243118	0.892927	166.689	80.5943	109.709	86.572	69.8891	98.2595	48.5597	14.24	102.537	55.5978
NRBP1	Nrbp1	ENSMUSG00000029148	1627.93	0.143732	1.10476	0.0243348	0.892927	1608.27	1834.51	1714.68	1856.31	1729.16	1585.81	1708.61	1582.23	1490.48	1544.96
SMYD3	Smyd3	ENSMUSG00000055067	814.776	-0.126799	-1.09187	0.0243783	0.892927	845.475	757.138	820.698	794.673	761.065	892.502	781.653	938.509	912.902	823.791
SIPA1L3	Sipa1l3	ENSMUSG00000030583	2352.09	-0.110143	-1.07934	0.0243877	0.892927	2180.03	2123.95	2410.72	2420.86	2276.07	2431.08	2301.14	2406.02	2698.09	2486.82
AGMO	Agmo	ENSMUSG00000050103	9.38224	0.79965	1.74068	0.0244054	0.892927	9.65944	18.2423	16.2724	9.6408	8.12326	9.15125	11.4848	4.43319	4.4569	5.92085
ARMCX5	Armcx5	ENSMUSG00000072969	338.891	-0.117723	-1.08502	0.0245251	0.892927	320.872	318.588	320.613	319.843	325.125	357.99	354.818	365.271	327.064	334.452
MAN2B2	Man2b2	ENSMUSG00000029119	355.072	-0.250835	-1.1899	0.024532	0.892927	364.275	315.75	345.723	259.922	301.26	392.283	443.772	278.895	328.989	444.514
PIRT	Pirt	ENSMUSG00000048070	33.2803	-1.01638	-2.02284	0.0245797	0.892927	32.8802	4.70459	21.4407	25.3049	32.0493	87.3361	25.2732	22.9166	88.0764	11.4898
HPSE	Hpse	ENSMUSG00000035273	12.1655	-0.821131	-1.76679	0.0245945	0.892927	9.1923	4.50627	11.8854	14.2181	7.17169	18.361	18.8078	7.35921	28.4763	10.2489
SLC5A2	Slc5a2	ENSMUSG00000030781	2.36228	-2.55817	-5.88961	0.0246084	0.892927	0.861341	0	0.654037	0	0	1.43926	0.757078	6.17475	0	2.28523
HRASLS	Hrasls	ENSMUSG00000022525	105.353	0.28502	1.21843	0.0246169	0.892927	98.0608	135.746	127.917	100.69	90.1444	92.3271	111.43	75.8249	84.5451	90.7705
ARHGEF6	Arhgef6	ENSMUSG00000031133	247.666	0.251098	1.19011	0.0247532	0.892927	288.94	262.573	292.247	234.069	254.93	183.163	228.36	251.886	292.705	173.209
GFM2	Gfm2	ENSMUSG00000021666	1267.65	-0.108066	-1.07778	0.0248403	0.892927	1111.29	1295.47	1272.54	1217.6	1229.53	1327.49	1238.75	1444.19	1252.91	1343.1
COG2	Cog2	ENSMUSG00000031979	1117.72	0.124381	1.09004	0.0248694	0.892927	1192.15	1093.99	1125.49	1151.17	1272.14	1185.81	1003.91	1102.89	949.183	1104.4
TMEM9	Tmem9	ENSMUSG00000026411	1399.24	0.101505	1.07289	0.0248812	0.892927	1579.37	1504.54	1416.31	1329.52	1423.62	1363.84	1332.74	1252.54	1440.46	1369.61
DOK3	Dok3	ENSMUSG00000035711	245.715	0.184489	1.13641	0.0249579	0.892927	267.378	254.451	232.817	271.137	274.548	220.044	224.261	203.325	266.534	230.229
WDR19	Wdr19	ENSMUSG00000037890	734.888	-0.0966359	-1.06928	0.0250114	0.892927	662.227	717.163	710.889	707.055	740.689	777.586	754.386	727.643	742.604	778.787
PPP3CC	Ppp3cc	ENSMUSG00000022092	349.262	-0.173339	-1.12767	0.0250593	0.892927	347.892	273.237	305.569	349.193	359.079	337.375	323.918	361.652	416.254	403.948
RNPEP	Rnpep	ENSMUSG00000041926	1489.78	0.0852182	1.06085	0.0250979	0.892927	1591.06	1508.81	1468.91	1534.38	1465.63	1463.48	1474.21	1449.83	1390.57	1351.61
ZKSCAN2	Zkscan2	ENSMUSG00000030757	1628.68	-0.138178	-1.10051	0.0251714	0.893907	1407.86	1567.33	1447.87	1521.6	1544.96	1547.86	1540.99	1612.24	1810.65	1733.95
FAF1	Faf1	ENSMUSG00000010517	1962.13	-0.087962	-1.06287	0.025461	0.896816	1894.53	1794.37	1863.91	1948.15	2009.86	1942.53	1887.71	2159.8	2106.14	2017.14
NACC2	Nacc2	ENSMUSG00000026932	866.267	-0.170105	-1.12514	0.0254689	0.896816	879.527	799.252	798.263	692.428	910.212	889.655	890.028	775.33	1115.8	919.486
CRCP	Crcp	ENSMUSG00000025532	1289.24	-0.0923278	-1.06609	0.0254838	0.896816	1252.97	1170.74	1175.08	1344.23	1261.9	1337.2	1267.28	1334.38	1423.46	1250.59
MTMR7	Mtmr7	ENSMUSG00000039431	1443.33	-0.14084	-1.10255	0.0255601	0.897744	1447.15	1300.67	1196.29	1413.31	1355.56	1377.81	1398.48	1361.84	1675.33	1586.28
BZW2	Bzw2	ENSMUSG00000020547	7834.37	0.110177	1.07936	0.0256024	0.897744	7386.43	8142.27	7954.31	8556.53	8090.8	7252.68	7327.75	8227.04	6957.2	7415.36
STAG3	Stag3	ENSMUSG00000036928	590.853	-0.357168	-1.28091	0.0256609	0.898178	485.525	442.614	531.764	644.75	520.963	598.663	439.781	562.469	924.793	840.532
NEFH	Nefh	ENSMUSG00000020396	317.789	-0.748573	-1.68013	0.0257182	0.898566	500.24	141.654	200.971	183.827	240.338	435.506	342.15	199.433	873.245	278.391
ZNF433	Zfp433	ENSMUSG00000096795	625.789	-0.125749	-1.09107	0.0258557	0.900662	552.915	588.321	618.402	611.538	605.436	645.346	620.82	766.837	614.147	604.064
ATP10B	Atp10b	ENSMUSG00000055415	46.0943	0.360518	1.28389	0.0259262	0.900662	54.6424	61.0642	54.9853	48.0176	46.6968	47.6634	39.4163	34.3776	37.3414	47.5134
LHX3	Lhx3	ENSMUSG00000026934	13.9146	-2.14965	-4.43721	0.025986	0.900662	20.9054	2.03478	2.0372	0	4.50521	53.3164	17.0432	0	53.9453	6.14807
MYCBP	Mycbp	ENSMUSG00000028647	249.5	-0.253564	-1.19215	0.0260095	0.900662	244.891	188.883	221.547	220.061	211.966	230.679	294.495	287.986	201.339	282.738
PAQR8	Paqr8	ENSMUSG00000025931	1693.63	-0.15801	-1.11575	0.0262542	0.90482	1820	1423.46	1519.27	1633.29	1722.92	1635.35	1634.64	1801.5	2198.24	1790.61
WASHC1	Washc1	ENSMUSG00000024101	1330.17	0.081745	1.0583	0.0262691	0.90482	1387.86	1339.61	1316.2	1420.52	1316.78	1263.57	1305.4	1318.53	1275.02	1243.03
CUL3	Cul3	ENSMUSG00000004364	5529.34	-0.075031	-1.05338	0.0263743	0.90647	4873.51	5141.18	5512.55	5475.78	5510.35	5330.38	5639.71	5634.14	5755.84	5573.13
MAPK15	Mapk15	ENSMUSG00000063704	182.17	-0.356133	-1.27999	0.0264725	0.90647	148.02	166.685	172.909	150.141	152.046	128.464	190.366	169.723	225.844	299.585
PSMB7	Psmb7	ENSMUSG00000026750	4109.28	0.0869808	1.06215	0.0264991	0.90647	4381.22	4213.17	4095.84	4258.38	4241.62	4268.06	4025.76	4111.09	3802.34	3738.59
CR1L	Cr1l	ENSMUSG00000016481	815.065	0.129443	1.09387	0.0265034	0.90647	803.372	948.327	851.913	916.755	792.853	731.906	773.226	808.198	758.572	872.064
ZNF451	Zfp451	ENSMUSG00000042197	5412.5	0.133529	1.09697	0.0265988	0.907156	5198.29	5655.89	5672.4	5869.2	5384.01	4418.32	5757.41	5544.49	5074.73	4537.95
CCT3	Cct3	ENSMUSG00000001416	7767.77	0.0867818	1.062	0.0266337	0.907156	7679.73	8034.17	7960.19	8144.12	8008.4	7733.91	7745.51	8115.18	6933.32	6972.48
GPR37L1	Gpr37l1	ENSMUSG00000026424	17.5093	-0.765052	-1.69943	0.0267848	0.907156	22.2729	14.1623	11.3544	14.7163	6.37971	21.2936	27.2732	6.49402	42.1482	20.0756
TNFRSF1B	Tnfrsf1b	ENSMUSG00000028599	120.105	-0.257098	-1.19507	0.0269728	0.907156	119.604	99.9726	129.235	83.6967	110.162	138.455	127.82	119.553	158.502	107.382
ANKRD39	Ankrd39	ENSMUSG00000079610	280.797	-0.1876	-1.13887	0.0270246	0.907156	279.66	231.873	256.092	267.524	249.235	335.837	284.832	289.63	265.288	284.587
KLHDC1	Klhdc1	ENSMUSG00000051890	330.3	-0.215872	-1.16141	0.0272228	0.907156	266.252	301.388	303.867	339.357	270.019	276.349	400.774	276.233	426.551	346.476
NUDT21	Nudt21	ENSMUSG00000031754	2414.73	0.0783274	1.05579	0.0272429	0.907156	2341.78	2481.24	2367.28	2428.94	2624.84	2299.5	2297.63	2532.02	2266.22	2202.35
TAF9	Taf9	ENSMUSG00000052293	232.136	-0.192591	-1.14281	0.0274586	0.907156	213.988	165.362	211.531	239.828	224.908	235.054	234.637	230.24	247.498	256.97
OVOL3	Ovol3	ENSMUSG00000100512	1.64029	2.24601	4.74369	0.0275367	0.907156	4.29565	4.7095	1.59318	1.04948	3.24582	0	0.942475	0	2.3857	0
STON2	Ston2	ENSMUSG00000020961	279.385	-0.187827	-1.13905	0.0275669	0.907156	269.763	301.872	255.362	216.379	251.665	287.707	276.2	341.084	283.43	287.189
PREB	Preb	ENSMUSG00000045302	1277.2	-0.106708	-1.07677	0.0276135	0.907156	1212.49	1223.03	1201.87	1262.3	1313.92	1435.92	1435.41	1207.98	1397.77	1209.03
C19orf66	A230050P20Rik	ENSMUSG00000038884	263.957	-0.317043	-1.24577	0.0276835	0.907156	298.272	253.965	241.142	267.143	161.975	288.671	267.531	213.823	379.227	372.592
B4GALT4	B4galt4	ENSMUSG00000022793	603.892	-0.127653	-1.09251	0.0277281	0.907156	581.143	566.34	586.661	517.79	639.348	602.556	603.568	586.596	703.044	664.914
NPL	Npl	ENSMUSG00000042684	125.755	-0.284168	-1.21771	0.0277965	0.907156	117.965	118.613	121.42	96.5354	102.394	142.958	155.585	94.4215	152.874	132.798
SPATA31D4	Spata31d1d	ENSMUSG00000043986	2.40228	-1.54857	-2.92526	0.0278874	0.907156	2.13352	2.81424	1.64189	0	0	3.59641	6.61481	4.37684	1.18658	3.76984
IARS2	Iars2	ENSMUSG00000026618	1737.6	-0.0812181	-1.05791	0.0279085	0.907156	1638.31	1703.71	1700.01	1705.8	1647.37	1704.02	1797.33	1762.7	1765.61	1853.91
PNP	Pnp2	ENSMUSG00000068417	19.1469	0.474634	1.38957	0.0279881	0.907156	21.1635	21.5908	24.4989	18.985	23.5102	14.4951	14.7901	18.6026	11.9339	19.1766
KCNJ10	Kcnj10	ENSMUSG00000044708	662.799	-0.165967	-1.12192	0.0279941	0.907156	716.398	573.93	627.707	609.483	653.456	663.158	656.64	683.657	896.834	672.12
ZNF853	Zfp853	ENSMUSG00000093910	128.518	-0.298084	-1.22951	0.0280002	0.907156	151.733	88.4693	94.7567	113.773	125.993	127.509	117.47	125.094	189.827	145.694
PFDN6	Pfdn6	ENSMUSG00000024309	954.914	0.0861753	1.06155	0.0280172	0.907156	1072.14	966.103	945.885	962.404	960.159	956.013	919.726	936.95	930.291	875.494
U2AF1L4	U2af1l4	ENSMUSG00000078765	1316.1	0.115938	1.08368	0.0280541	0.907156	1446.22	1403.87	1318.73	1287.82	1363.87	1216.92	1265.82	1468.17	1094.19	1249.86
NAIF1	Naif1	ENSMUSG00000039164	199.833	-0.174363	-1.12847	0.0280813	0.907156	194.304	207.283	192.188	168.84	174.474	210.082	211.566	226.693	184.948	224.186
SPAG17	Spag17	ENSMUSG00000027867	31.2258	0.899638	1.8656	0.0281127	0.907156	49.7987	48.0909	56.2639	14.477	31.9866	13.0948	12.3776	42.8068	9.99386	34.9001
ALDH5A1	Aldh5a1	ENSMUSG00000035936	1869.05	-0.145675	-1.10625	0.0281481	0.907156	1954.75	1565.83	1803.3	1764.19	1826.24	1930.82	1881.36	1749.19	2357.67	1944.36
TXNDC15	Txndc15	ENSMUSG00000021497	1361.56	0.0799768	1.057	0.0281603	0.907156	1465.64	1270.15	1407.32	1396.01	1371.92	1300.76	1274.27	1309.4	1365.31	1290.64
SEMA6C	Sema6c	ENSMUSG00000038777	4470.48	0.110928	1.07992	0.028203	0.907156	4054.32	4713.64	4553.81	5084.87	4897.6	4180.81	4525.15	4534.72	4016.06	4318.8
RCC1	Rcc1	ENSMUSG00000028896	839.301	0.167732	1.12329	0.0283276	0.907156	833.645	1047.49	843.96	975.587	822.399	817.53	878.793	857.024	794.759	676.641
DLG3	Dlg3	ENSMUSG00000000881	4038.93	0.0861288	1.06152	0.0285016	0.907156	3926.26	4272.61	3997.05	4478.82	4052.54	3622.92	3875.14	3981.92	3986.29	4061.6
MROH2A	Mroh2a	ENSMUSG00000079429	345.722	0.531404	1.44533	0.0285499	0.907156	223.08	295.173	605.864	638.448	275.787	236.465	294.718	244.808	385.554	245.82
PIEZO2	Piezo2	ENSMUSG00000041482	282.902	-0.499071	-1.4133	0.0285902	0.907156	328.227	260.041	327.387	139.851	184.187	462.323	320.66	215.163	497.217	255.906
P4HA3	P4ha3	ENSMUSG00000051048	307.918	-0.280246	-1.2144	0.0286872	0.907156	326.254	218.471	306.331	228.741	306.819	363.825	351.957	251.595	405.881	310.538
PLA2G7	Pla2g7	ENSMUSG00000023913	442.602	-0.804253	-1.74624	0.0287071	0.907156	747.109	181.548	292.518	285.775	267.101	557.76	507.948	283.777	1345.92	402.587
CERKL	Cerkl	ENSMUSG00000075256	25.1533	0.554018	1.46817	0.0287872	0.907156	22.8958	34.1506	34.4806	27.0743	21.1846	30.5912	17.363	20.1167	18.5169	12.0753
ANXA9	Anxa9	ENSMUSG00000015702	32.4529	0.481294	1.396	0.0289093	0.907156	25.9206	24.6514	49.6418	50.7486	44.6897	33.7334	28.5201	24.2726	24.0794	25.5858
CYP1A1	Cyp1a1	ENSMUSG00000032315	3.63014	-1.2873	-2.4407	0.0290071	0.907156	2.11511	0.944479	4.08803	0	3.19906	4.51601	6.52194	5.42837	2.39835	6.71986
KCTD15	Kctd15	ENSMUSG00000030499	2470.17	0.208774	1.15571	0.0290223	0.907156	2332.35	2564.4	2590.51	2986.58	3090.4	2157.32	2369.91	2205.12	2722.6	2284.7
UBOX5	Ubox5	ENSMUSG00000027300	365.566	0.165854	1.12183	0.0290933	0.907156	358.464	403.935	395.599	374.509	360.652	330.479	347.335	396.798	287.589	326.575
UPK1B	Upk1b	ENSMUSG00000049436	1.6661	-2.19299	-4.57252	0.0292493	0.907156	2.13202	0.927315	0	0	0	5.47197	2.8253	1.0993	1.17956	2.84303
MAGEE2	Magee2	ENSMUSG00000031224	631.874	-0.148739	-1.1086	0.0293151	0.907156	664.553	521.045	548.037	598.554	609.512	631.784	606.292	609.987	694.215	716.256
GALNT18	Galnt18	ENSMUSG00000038296	411.348	-0.178017	-1.13133	0.029327	0.907156	430.833	334.172	346.646	414.195	384.114	422.427	411.982	377.686	477.153	468.554
EHD3	Ehd3	ENSMUSG00000024065	1076.1	-0.151504	-1.11073	0.029338	0.907156	1049.71	929.629	960.595	1044.82	1037.11	1082.25	1017.7	969.912	1355.93	1153.45
CFAP57	Cfap57	ENSMUSG00000028730	93.0299	-0.36375	-1.28677	0.029375	0.907156	112.138	52.4496	75.5422	78.9302	85.1918	107.179	94.6432	63.1701	124.134	129.27
CCM2	Ccm2	ENSMUSG00000000378	1345.22	0.0726604	1.05165	0.0294698	0.907156	1371.16	1377.25	1414.21	1418.74	1316.75	1295.26	1299.55	1387.09	1312.32	1273.3
BACH2	Bach2	ENSMUSG00000040270	4458.09	0.176936	1.13048	0.0295962	0.907156	3841.2	5600.15	4322.57	4467.78	4352.16	3903.13	4240.75	4596.1	3570.08	3665.24
GALNS	Galns	ENSMUSG00000015027	217.182	-0.234106	-1.17618	0.0296508	0.907156	260.368	171.642	192.048	172.074	202.099	273.285	220.481	209.368	246.546	222.317
FASTK	Fastk	ENSMUSG00000028959	1544.58	-0.111602	-1.08043	0.0296823	0.907156	1540.52	1563.76	1428.21	1414.28	1448.79	1614.62	1692.67	1512.58	1579.54	1587.06
CNST	Cnst	ENSMUSG00000038949	2087.99	0.0885686	1.06331	0.0297594	0.907156	1986.52	2116.13	2162.51	2284.5	2185.78	1971.83	2040.67	2008.8	2056.53	2019.77
DDX19B	Ddx19b	ENSMUSG00000033658	1481.79	-0.0771867	-1.05496	0.02979	0.907156	1336.71	1457.11	1465.41	1389.11	1438.46	1514.94	1525.32	1585.6	1405.36	1447.31
TATDN3	Tatdn3	ENSMUSG00000026632	321.629	-0.197926	-1.14705	0.0298307	0.907156	328.954	275.129	250.199	325.624	321.799	313.617	303.549	326.7	440.839	344.377
CORO7-PAM16	Coro7	ENSMUSG00000039637	1668.91	-0.126333	-1.09152	0.030177	0.907156	1577.66	1464.33	1497.33	1626.12	1686.77	1561.14	1608.22	1690.32	1804.61	1907.47
STX8	Stx8	ENSMUSG00000020903	542.563	0.133803	1.09718	0.0301962	0.907156	602.04	549.573	572.595	544.832	565.381	512.916	487.448	512.134	469.176	600.816
LYRM9	Lyrm9	ENSMUSG00000072640	1450.1	0.238761	1.17998	0.0302763	0.907156	1447.13	1416.49	1641.77	1546.98	1306.22	879.015	1004.54	1396.62	1483.44	1481.71
POP1	Pop1	ENSMUSG00000022325	505.572	0.19335	1.14342	0.0303557	0.907156	448.142	637.354	624.716	582.385	538.298	475.472	545.368	560.365	425.149	468.582
IFITM5	Ifitm5	ENSMUSG00000025489	2.96547	-1.33547	-2.52357	0.0303986	0.907156	3.15202	1.87847	0.815934	2.13468	1.08364	5.32675	6.56723	2.18518	3.54356	4.63981
SLC13A5	Slc13a5	ENSMUSG00000020805	68.4625	-0.467143	-1.38237	0.030434	0.907156	72.2566	63.0082	47.9873	57.8061	44.0223	82.6353	43.2782	49.6695	116.13	103.981
KCNE1B	Kcne1	ENSMUSG00000039639	2.09788	-2.46333	-5.51487	0.0304654	0.907156	0	0	0.518727	0.670511	0.675397	1.13467	2.96021	4.68709	5.13511	0.602139
RFXANK	Rfxank	ENSMUSG00000036120	652.441	0.0931448	1.06669	0.0305406	0.907156	669.991	707.75	662.614	631.06	711.074	622.471	666.508	619.689	600.558	657.598
GYPA	Gypa	ENSMUSG00000051839	25.3402	0.582265	1.4972	0.0305584	0.907156	32.759	43.0869	37.1887	22.9294	40.5572	37.1123	21.7399	23.9331	14.2124	20.3518
MXI1	Mxi1	ENSMUSG00000025025	1739.36	0.127458	1.09237	0.0306649	0.907156	1636.59	1888.47	1949.87	1922.42	1915.7	1585.23	1808.81	1873.93	1639.57	1621.17
GPCPD1	Gpcpd1	ENSMUSG00000027346	2480.17	-0.102016	-1.07327	0.0308227	0.907156	2360.18	2544.36	2229.59	2266.82	2390.57	2695.54	2364.58	2630.2	2447.52	2516.62
PLCB4	Plcb4	ENSMUSG00000039943	1898.85	-0.243788	-1.1841	0.0308477	0.907156	1963.84	1404.2	1664.1	1758.82	1971.38	2260.36	1860.13	1541.5	2637.91	2077.08
ABCB5	Abcb5	ENSMUSG00000072791	1.39779	2.3751	5.18772	0.0309233	0.907156	2.19391	2.71593	1.69856	3.0747	0	0	0	0	0	1.39405
TFPI2	Tfpi2	ENSMUSG00000029664	5.74537	-1.23877	-2.35997	0.030967	0.907156	0.962778	2.59785	3.94496	5.727	3.92185	11.32	18.8249	9.09671	2.19489	0.903073
ART1	Art1	ENSMUSG00000030996	3.56633	-1.44639	-2.72526	0.0309731	0.907156	5.30319	0	3.26257	1.05828	1.06287	5.27589	8.53997	3.24025	2.40247	9.40801
TMEM109	Tmem109	ENSMUSG00000034659	670.086	0.120787	1.08733	0.0310091	0.907156	688.748	703.901	771.341	630.37	716.716	614.198	649.055	611.265	630.971	725.978
LCT	Lct	ENSMUSG00000026354	24.3749	-0.716085	-1.64272	0.0310208	0.907156	31.9329	17.5594	22.1384	15.8293	10.9588	20.2021	24.6342	31.8346	80.6202	16.8101
RNF4	Rnf4	ENSMUSG00000029110	3084.65	0.0625697	1.04432	0.0310913	0.907156	3046.41	3129.56	3192.49	3271.72	3257.93	3119.27	3019.87	3098.06	2998.18	2987.1
TXNDC2	Txndc2	ENSMUSG00000050612	4.17244	1.29069	2.44645	0.0311434	0.907156	2.11014	0.951763	6.50891	8.51308	6.43182	2.72751	0	3.23733	1.18791	2.83519
MKKS	Mkks	ENSMUSG00000027274	588.698	0.19332	1.14339	0.0311511	0.907156	627.406	692.964	563.47	697.441	500.022	448.395	472.572	597.731	603.563	578.899
IGDCC4	Igdcc4	ENSMUSG00000032816	2638.63	-0.0687444	-1.0488	0.0312077	0.907156	2464.62	2579.91	2576.74	2572.87	2546.29	2692.42	2665.43	2528.71	2764.4	2714.22
PCDHB15	Pcdhb22	ENSMUSG00000073591	677.074	-0.113761	-1.08205	0.0313248	0.907156	682.645	591.033	707.416	630.656	646.549	704.755	648.739	710.873	778.666	688.577
METTL21EP	Mettl21e	ENSMUSG00000046828	5.43715	-0.898116	-1.86363	0.0313437	0.907156	3.15123	5.54925	5.02103	2.07788	7.36311	13.6784	8.42079	5.43316	7.04095	8.66685
ABCC1	Abcc1	ENSMUSG00000023088	1053.24	-0.120073	-1.08679	0.031451	0.907156	972.351	911.949	1004.67	1112.29	1045.13	1062.79	1058.93	1067.04	1034.56	1256.53
CRHBP	Crhbp	ENSMUSG00000021680	47.1585	-0.685128	-1.60785	0.0316913	0.907156	65.7753	16.7994	43.5379	31.6278	29.8713	64.8772	59.9527	25.1463	110.296	41.6962
GP1BA	Gp1ba	ENSMUSG00000050675	79.8822	-0.278796	-1.21318	0.0317496	0.907156	77.7032	46.2344	61.8447	80.3143	70.4632	77.8647	85.297	74.7976	91.0436	77.8042
AVIL	Avil	ENSMUSG00000025432	68.3835	-0.612457	-1.52886	0.031754	0.907156	52.6539	29.3161	47.952	83.1385	54.739	126.134	58.0869	46.8692	112.456	61.8613
RPS6KB2	Rps6kb2	ENSMUSG00000024830	1084.01	0.186983	1.13838	0.0317652	0.907156	1329.53	1175.05	1225.17	980.083	1010.5	1058.95	1082.82	924.442	914.48	1039.75
UBTD1	Ubtd1	ENSMUSG00000025171	214.723	0.183548	1.13567	0.0317933	0.907156	220.475	240.653	248.723	222.959	220.55	220.812	217.811	179.761	193.75	202.848
CRIP2	Crip2	ENSMUSG00000006356	3526.66	0.107807	1.07759	0.0318197	0.907156	3682.51	3662.14	3698.14	3606.76	3620.38	3296.92	3390.37	3674.71	3121.53	3469.87
RAB28	Rab28	ENSMUSG00000029128	768.314	0.099001	1.07103	0.0319985	0.907156	731.666	839.799	762.664	871.973	777.441	750.51	758.311	779.302	719.675	710.6
CYHR1	Cyhr1	ENSMUSG00000053929	3442.64	0.0517728	1.03654	0.032095	0.907156	3532.54	3369.55	3598.6	3519.51	3521.34	3365.31	3560.23	3306.27	3347.54	3341.46
TAF7L	Taf7l	ENSMUSG00000009596	5.97739	-1.18355	-2.27134	0.032102	0.907156	4.21712	0	7.24515	3.33056	1.70037	4.379	2.96672	9.91559	15.583	7.40623
FABP4	Fabp4	ENSMUSG00000062515	3.07726	-2.6746	-6.38463	0.0321084	0.907156	0	3.14633	2.99896	0	0	29.4802	4.64324	0	3.94158	0
PRSS40A	Prss40	ENSMUSG00000037529	1.03021	-2.52882	-5.77101	0.0321266	0.907156	0	0.939229	0	0	0	0.893541	4.65418	0	1.19326	0.947511
TCP11	Tcp11	ENSMUSG00000062859	47.7065	-0.51679	-1.43077	0.0321585	0.907156	33.183	37.4858	24.8583	21.4422	25.3883	41.1409	33.0505	67.1503	36.8446	29.7789
ZNF442	Gm14308	ENSMUSG00000078880	169.357	1.01907	2.02661	0.0322185	0.907156	137.503	335.407	82.6755	87.4221	404.57	120.479	63.8317	87.9179	107.439	137.583
MFAP5	Mfap5	ENSMUSG00000030116	18.4565	-0.979674	-1.97202	0.032235	0.907156	11.6358	29.0823	15.749	5.1703	6.75145	49.1186	19.5145	12.5041	42.861	12.6197
TTPA	Ttpa	ENSMUSG00000073988	72.4131	-0.620914	-1.53785	0.0323411	0.907156	101.797	45.7747	54.0978	43.5194	49.5327	85.423	70.9006	43.6593	185.671	67.653
EDNRB	Ednrb	ENSMUSG00000022122	2471.06	-0.202178	-1.15043	0.0323964	0.907156	2542.48	1958.86	2358.93	2323.48	2532.5	2802.78	2417.42	2221.28	3451.01	2587.08
XRCC3	Xrcc3	ENSMUSG00000021287	426.496	0.194977	1.14471	0.0324463	0.907156	449.813	550.505	501.136	417.548	449.299	397.924	483.402	448.97	349.659	389.136
SV2C	Sv2c	ENSMUSG00000051111	439.877	-0.509158	-1.42322	0.0325254	0.907156	595.752	252.346	372.613	337.737	305.706	513.782	389.003	323.561	1063.36	365.649
SLC25A40	Slc25a40	ENSMUSG00000054099	321.028	-0.14609	-1.10657	0.0325529	0.907156	294.427	320.988	305.256	300.09	297.299	332.282	334.975	356.758	311.166	345.009
MOB3C	Mob3c	ENSMUSG00000028709	159.82	0.304474	1.23497	0.0327558	0.907156	144.856	212.948	216.761	128.153	162.898	142.343	114.618	128.193	184.392	133.7
NIFK	Nifk	ENSMUSG00000026377	1315.32	0.0658216	1.04668	0.0327986	0.907156	1353.22	1293.99	1333.54	1342.31	1344.76	1301.01	1222.32	1313.5	1255.34	1276.6
FAM53C	Fam53c	ENSMUSG00000034300	2265.46	0.061724	1.04371	0.0328259	0.907156	2280	2185.38	2330.91	2363.08	2387.18	2163.15	2219.73	2276.2	2223.81	2181.61
TNFRSF4	Tnfrsf4	ENSMUSG00000029075	24.634	-0.532421	-1.44635	0.0328826	0.907156	24.1759	23.7352	16.8954	20.0016	10.1722	24.2074	39.8677	23.7986	29.1206	20.5752
SMARCD2	Smarcd2	ENSMUSG00000078619	556.535	0.154662	1.11316	0.0329066	0.907156	487.992	629.711	679.528	594.384	593.875	609.876	560.438	514.317	503.06	492.587
GTSE1	Gtse1	ENSMUSG00000022385	246.372	0.248624	1.18807	0.0329366	0.907156	270.872	317.061	271.676	218.638	288.903	259.35	282.011	235.407	189.509	183.229
PURG	Purg	ENSMUSG00000049184	1122.3	0.0900305	1.06439	0.032953	0.907156	1153.39	1157.33	1157.48	1230.31	1083.74	1005.17	1054.04	1121.18	1099.57	1156.24
GLT8D2	Glt8d2	ENSMUSG00000020251	50.7135	0.365127	1.28799	0.032973	0.907156	43.1991	73.7177	65.7679	57.8049	49.416	53.3211	57.9668	42.8925	29.2195	39.5191
SGF29	Sgf29	ENSMUSG00000030714	501.542	0.144132	1.10507	0.0330104	0.907156	484.099	569.379	490.75	587.978	572.743	518.486	464.351	512.974	476.904	470.551
PLEC	Plec	ENSMUSG00000022565	2313.34	-0.256221	-1.19435	0.0330108	0.907156	2587.67	1718.15	2128.2	2155.43	2380.91	2707.11	2372.08	1877.8	3657.39	2489.9
TMEM135	Tmem135	ENSMUSG00000039428	979.533	-0.129949	-1.09426	0.0330918	0.907156	974.627	966.999	927.832	880.715	909.617	929.881	987.921	969.975	1063.21	1150.36
ENOPH1	Enoph1	ENSMUSG00000029326	1115.88	0.0832111	1.05937	0.0331665	0.907156	1216.83	1141.22	1183.43	1136.45	1083.04	1010.21	1087.96	1113.27	1072.5	1157.42
SLC38A6	Slc38a6	ENSMUSG00000044712	9187.8	-0.0601957	-1.04261	0.0331684	0.907156	8594.51	8647.26	9256.89	8871.73	9185.41	9139.61	9260.33	9259.34	9228.45	9568.73
SLC35F3	Slc35f3	ENSMUSG00000057060	135.527	-0.238485	-1.17975	0.0332274	0.907156	162.293	105.202	119.945	112.737	121.727	135.123	147.961	129.276	182.062	139.651
TRH	Trh	ENSMUSG00000005892	62.4334	0.541193	1.45518	0.0332499	0.907156	63.6913	100.102	95.8785	76.297	53.6807	58.3109	28.0301	65.5539	49.9084	66.6377
HCRT	Hcrt	ENSMUSG00000045471	6.69366	1.02132	2.02978	0.033298	0.907156	10.6254	10.3681	7.27937	7.33386	9.69363	4.31526	0	6.35226	1.20236	10.079
TTLL11	Ttll11	ENSMUSG00000026885	188.108	-0.203549	-1.15153	0.0333389	0.907156	176.251	153.327	167.572	182.704	187.118	179.915	172.352	197.814	242.723	207.251
BIVM	Bivm	ENSMUSG00000041684	1152.06	-0.0802158	-1.05718	0.0333516	0.907156	1088.93	1102.09	1032.46	1147.54	1115.03	1165.68	1144.41	1193.11	1153.43	1138.81
VPREB1	Vpreb1	ENSMUSG00000059305	6.61902	1.05916	2.08372	0.0333884	0.907156	4.55936	9.3908	8.75391	12.4297	6.47445	8.46482	1.91349	2.36943	1.29942	5.23701
SERPINB6	Serpinb6c	ENSMUSG00000052180	3.39564	1.53948	2.90689	0.0333891	0.907156	7.48026	3.76009	6.63252	5.30918	2.13637	3.65584	3.71484	1.07205	0	0
KAZALD1	Kazald1	ENSMUSG00000025213	18.4771	-0.579363	-1.49419	0.0334179	0.907156	22.957	11.6155	12.8418	12.1883	15.1674	35.449	14.8933	16.7792	18.1605	24.3537
TRA2A	Tra2a	ENSMUSG00000029817	4292.31	0.114799	1.08282	0.0334321	0.907156	3984.56	4807.27	4497.37	4727.67	4373.07	3933.92	4307.6	4648.18	3767.65	4020.96
CDK2AP2	Cdk2ap2	ENSMUSG00000024856	393.565	0.111057	1.08002	0.0334641	0.907156	432.271	400.318	419.779	423.832	376.523	385.093	372.044	372.199	380.859	390.005
PATZ1	Patz1	ENSMUSG00000020453	2447.13	0.0686896	1.04876	0.0334724	0.907156	2428.86	2520.95	2601.29	2436.94	2661.62	2353.61	2411.97	2545.15	2403.15	2352.3
GJB5	Gjb5	ENSMUSG00000042357	2.24858	1.74546	3.35302	0.0335175	0.907156	10.5346	4.71527	0.816474	0	4.27845	0.89889	1.86164	1.10059	1.19282	0.951139
OFD1	Ofd1	ENSMUSG00000040586	580.259	-0.113813	-1.08208	0.0335476	0.907156	519.751	564.179	494.03	561.522	587.715	598.19	591.396	636.224	522.289	596.907
HLCS	Hlcs	ENSMUSG00000040820	387.18	-0.138773	-1.10097	0.0336589	0.907156	398.847	330.087	366.655	352.495	373.513	411.161	385.331	398.803	455.472	356.9
FIBIN	Fibin	ENSMUSG00000074971	61.8493	-0.579219	-1.49404	0.0336773	0.907156	79.436	58.4333	50.7698	37.71	45.7033	95.726	86.9428	29.2175	103.846	90.4513
GRK4	Grk4	ENSMUSG00000052783	340.274	-0.261015	-1.19832	0.0337013	0.907156	242.412	313.476	300.812	340.606	301.496	327.061	365.516	395.751	293.129	416.134
SNRNP27	Snrnp27	ENSMUSG00000001158	787.663	0.105832	1.07611	0.0337322	0.907156	775.263	924.386	770.98	831.541	768.005	776.48	709.625	790.183	737.565	769.076
MROH7	Mroh7	ENSMUSG00000047502	51.1833	-0.472516	-1.38753	0.0337423	0.907156	60.0458	49.6234	35.8196	42.8901	42.2254	90.9319	76.4418	26.2113	76.9376	53.9697
B3GALT5	B3galt5	ENSMUSG00000074892	250.967	-0.236199	-1.17789	0.033924	0.907156	246.208	200.788	215.042	254.632	267.89	258.56	214.701	239.07	362.95	320.209
NUP160	Nup160	ENSMUSG00000051329	1197.33	-0.186572	-1.13806	0.0340967	0.907156	966.058	1356.16	1153.87	992.033	997.51	1304.04	1065.05	1325.95	1209.37	1319.39
PDPR	Pdpr	ENSMUSG00000033624	1029.48	-0.164232	-1.12057	0.0341075	0.907156	924.391	1025.22	873.45	966.18	1006.21	987.586	1241.14	1082.66	988.245	1073.32
AKAP5	Akap5	ENSMUSG00000021057	1390.04	-0.143855	-1.10485	0.0343204	0.907156	1361.36	1236.2	1355.7	1382.13	1281.24	1382.06	1445.58	1300.69	1835.76	1351.35
NUP210	Nup210	ENSMUSG00000030091	2535.97	-0.0952728	-1.06827	0.0344897	0.907156	2557.79	2461.72	2331.08	2552.29	2493.07	2646.27	2718.97	2597.25	2736.37	2539.87
LRRC27	Lrrc27	ENSMUSG00000015980	109.417	-0.245863	-1.1858	0.0345633	0.907156	89.8011	91.7632	108.129	89.7367	114.893	109.558	99.5952	126.992	144.569	111.936
CES1	Ces1d	ENSMUSG00000056973	5.71799	1.13273	2.19273	0.0345673	0.907156	6.68582	5.08397	7.39605	12.3381	1.93282	3.2928	1.67361	1.95484	1.07819	6.06128
ZNF474	Zfp474	ENSMUSG00000046886	8.10566	-0.81264	-1.75642	0.0346062	0.907156	4.25752	7.46544	4.90955	6.35045	7.50366	15.3277	10.2879	7.66971	9.44458	10.3358
CENPI	Cenpi	ENSMUSG00000031262	262.752	0.220313	1.16499	0.0346432	0.907156	255.827	347.832	283.913	261.656	272.449	251.067	302.675	249.409	224.235	194.091
SP110	Sp110	ENSMUSG00000070034	23.0848	-0.606929	-1.52301	0.0346829	0.907156	14.1559	17.0008	19.9301	16.9535	21.9922	21.5932	19.9412	29.0043	20.7421	51.734
CARD6	Card6	ENSMUSG00000041849	43.758	0.552556	1.46668	0.0346926	0.907156	59.6995	72.0738	60.2761	54.603	34.5867	57.9806	40.9455	17.3626	27.6388	47.4475
SMIM11A	Smim11	ENSMUSG00000051989	227.919	0.170262	1.12526	0.0347797	0.907156	232.33	257.193	240.661	248.379	230.117	245.323	240.73	218.937	180.921	185.262
MYORG	AI464131	ENSMUSG00000046312	408.815	-0.369042	-1.2915	0.0347906	0.907156	483.523	233.218	378.241	346.71	407.478	511.83	459.048	338.351	727.115	352.099
RAB3GAP1	Rab3gap1	ENSMUSG00000036104	4919.58	-0.0696902	-1.04949	0.0348599	0.907156	4976.55	4634.86	4908.47	4761.99	4670.5	4947.08	5217.77	4996.18	5127.84	4851.82
KDM2B	Kdm2b	ENSMUSG00000029475	5771.24	0.0847575	1.06051	0.0348916	0.907156	5660.45	5851.98	5953.84	5825.2	6292.52	4944.94	5940.88	5823.24	5495.12	5696.29
HIST1H2AJ	Hist1h2af	ENSMUSG00000061991	18.4872	0.534532	1.44847	0.0349746	0.907156	25.3638	21.891	20.1728	20.0239	22.9942	14.223	12.111	27.1062	11.9431	11.2054
MPV17L	Mpv17l	ENSMUSG00000022679	663.383	-0.222777	-1.16698	0.0349828	0.907156	699.237	523.979	605.502	603.319	581.115	633.665	638.038	525.432	934.831	785.783
USP10	Usp10	ENSMUSG00000031826	3080.87	-0.173565	-1.12784	0.0350031	0.907156	3072.35	2940.32	2772.17	2939.21	2812.14	3725.14	2989.94	3890.38	3097.14	2698.03
RIT1	Rit1	ENSMUSG00000028057	941.577	-0.0969215	-1.06949	0.0352078	0.907156	947.621	818.477	895.139	949.063	969.75	923.842	1002.42	929.529	1034.65	1002.6
CYBB	Cybb	ENSMUSG00000015340	14.3734	-1.10753	-2.15476	0.0352848	0.907156	13.3121	18.0896	4.93555	7.03185	4.46146	15.4375	12.6551	11.0518	54.6108	16.2742
SLC26A8	Slc26a8	ENSMUSG00000036196	94.7291	-0.251125	-1.19014	0.0354251	0.907156	82.7392	84.6483	85.1952	85.0646	98.9861	107.301	96.4789	107.848	94.3474	112.278
SH2B2	Sh2b2	ENSMUSG00000005057	1274.37	0.110625	1.0797	0.0354347	0.907156	1276.52	1139.69	1370.67	1408.59	1390.57	1085.56	1231.39	1278.43	1200.91	1304.32
GAS2L1	Gas2l1	ENSMUSG00000034201	736.079	0.132897	1.09649	0.0354948	0.907156	694.77	735.719	772.267	826.783	816.886	646.838	701.218	678.022	767.276	716.183
KRT15	Krt15	ENSMUSG00000054146	3.9438	1.14935	2.21814	0.035529	0.907156	7.41006	5.60033	4.19803	3.65059	10.3285	4.65012	2.42404	1.88574	4.10675	0
TMEM258	Tmem258	ENSMUSG00000036372	736.453	0.0974991	1.06992	0.0355442	0.907156	723.114	719.549	823.402	761.223	717.21	728.199	725.741	690.11	704.681	655.457
NDN	Ndn	ENSMUSG00000033585	14051.3	-0.297764	-1.22924	0.0355892	0.907156	14110.3	8020.55	12645.8	11546.6	13915.8	12309.4	15809.3	17829.4	14866.1	13234
POLE	Pole	ENSMUSG00000007080	827.563	-0.216523	-1.16193	0.0358303	0.907156	839.027	903.592	800.96	670.551	907.536	1022.07	1176.56	1069.21	748.672	768.28
POMGNT1	Pomgnt1	ENSMUSG00000028700	2002.78	0.0593194	1.04197	0.0358424	0.907156	1964.81	2092.1	1972.27	2057.69	2048.51	1999.27	1867.69	1992.67	1884.85	1977.34
RBBP5	Rbbp5	ENSMUSG00000026439	1613.15	0.104162	1.07487	0.0359392	0.907156	1634.65	1592.45	1646.65	1767.97	1789.31	1478.88	1621.48	1796.29	1451.44	1494.37
TNFSF12-TNFSF13	Tnfsfm13	ENSMUSG00000018752	37.0099	-0.45919	-1.37477	0.0359842	0.907156	32.9417	39.2743	22.9095	27.32	30.8475	50.161	39.7662	20.3935	38.4584	60.6996
RAB43	Rab43	ENSMUSG00000030055	816.592	0.104198	1.0749	0.0360048	0.907156	754.749	791.643	837.24	909.559	882.959	767.402	730.385	735.593	834.214	816.11
POLR2E	Polr2e	ENSMUSG00000004667	1604.36	0.0962188	1.06897	0.0361686	0.907156	1673.24	1688.58	1645.68	1640.43	1601.47	1594	1614.54	1675.16	1420.11	1411.93
CEP295	Cep295	ENSMUSG00000046111	2105.61	-0.163008	-1.11962	0.0362	0.907156	1759.58	2225.42	1814.65	2356.44	1753.98	2270.06	2337.33	2450.08	1877.38	2154.72
PELI2	Peli2	ENSMUSG00000021846	922.14	0.146384	1.10679	0.0362274	0.907156	989.433	1041.09	1007.8	978.604	939.141	919.965	1034.09	905.074	870.116	748.883
FNDC3A	Fndc3a	ENSMUSG00000033487	4004.6	0.0724182	1.05148	0.0363255	0.907156	4163.12	4028.29	4116.25	4235.94	3969.8	3696.77	3703.52	4026.53	3994.54	4092.7
MFSD4B	Mfsd4b5	ENSMUSG00000038528	7.17755	0.879047	1.83916	0.0363431	0.907156	6.02819	15.3184	7.61817	3.68016	11.4198	3.41735	6.81382	3.44371	6.66904	3.7664
ASTN1	Astn1	ENSMUSG00000026587	8365.91	-0.073505	-1.05227	0.036457	0.907156	8254.04	7649.53	7871.81	8278.74	8408.75	8267.1	8087.76	8678.41	9290.68	8258.7
FAM174A	Fam174a	ENSMUSG00000051185	299.59	-0.151401	-1.11065	0.036523	0.907156	292.025	284.1	310.488	301.888	246.252	302.379	346.752	280.967	361.488	304.861
STIM2	Stim2	ENSMUSG00000039156	386.024	-0.24166	-1.18235	0.0365501	0.907156	388.559	321.265	388.829	335.273	337.655	450.654	307.1	413.338	467.549	457.346
ITGB8	Itgb8	ENSMUSG00000025321	1520.31	-0.10259	-1.0737	0.0366041	0.907156	1357.44	1440.26	1419.7	1545.19	1597.24	1437.09	1456.72	1619.05	1728.72	1664.9
PTGES	Ptges	ENSMUSG00000050737	109.374	0.465014	1.38033	0.0366283	0.907156	159.716	169.275	134.034	79.0378	89.3344	132.113	90.3181	60.738	82.5409	89.8423
JDP2	Jdp2	ENSMUSG00000034271	216.165	-0.239573	-1.18064	0.036688	0.907156	225.145	170.763	211.292	174.15	190.099	272.783	206.437	194.309	264.534	209.199
ANKRD40	Ankrd40	ENSMUSG00000020864	1346	0.0772189	1.05498	0.0367307	0.907156	1402.23	1402.28	1375.21	1470.59	1313.71	1401.49	1352.79	1325.68	1313.21	1202.37
PIGO	Pigo	ENSMUSG00000028454	1082.83	-0.122074	-1.0883	0.0367438	0.907156	1027.27	1043.23	925.247	1070.86	1075.22	1255.48	1115.09	1079.55	997.311	1140.2
ASIP	Gm14226	ENSMUSG00000084897	159.973	-0.187186	-1.13854	0.0367627	0.907156	154.072	129.362	148.261	172.317	150.451	161.599	174.581	155.05	164.464	200.486
ANKHD1-EIF4EBP3	Ankhd1	ENSMUSG00000024483	3803.54	-0.0862338	-1.0616	0.0367712	0.907156	3372.09	3759.68	3808.64	3945.13	3683.62	3836.83	3856.01	4080.92	4008.6	3936.87
P2RX5	P2rx5	ENSMUSG00000005950	27.7075	-0.380401	-1.3017	0.0370049	0.907156	25.7065	27.9599	38.594	24.6252	26.2594	38.9953	35.4417	41.2432	42.4962	29.1699
YARS	Yars	ENSMUSG00000028811	3031.14	-0.0617862	-1.04376	0.0370398	0.907156	2893.38	3072.06	2841.54	2799.05	2935.63	2992.34	3156.46	3027.66	3081.58	2919.43
YRDC	Yrdc	ENSMUSG00000028889	627.704	0.123463	1.08935	0.0371519	0.907156	574.389	710.379	634.408	708.573	633.716	621.79	573.391	638.805	601.583	561.367
TKTL2	Tktl2	ENSMUSG00000025519	2.9124	-1.32676	-2.50839	0.0371752	0.907156	2.07487	0.9128	2.47688	1.02849	1.04034	0.899297	4.84181	5.42264	3.48898	4.73595
CENPO	Cenpo	ENSMUSG00000020652	307.949	-0.182305	-1.1347	0.0371791	0.907156	303.771	301.003	331.141	284.383	249.088	316.88	373.389	381.803	331.922	267.023
GPR107	Gpr107	ENSMUSG00000000194	2607.09	-0.0922265	-1.06601	0.0371821	0.907156	2506.53	2565.7	2371.99	2399.8	2641.78	2655.13	2892.95	2473.85	2601.27	2679.82
PUS7	Pus7	ENSMUSG00000057541	910.876	0.147547	1.10768	0.0372702	0.907156	880.635	978.298	904.981	1060.96	997.349	792.987	837.082	870.609	844.625	1007.82
ANK3	Ank3	ENSMUSG00000069601	21339.9	-0.10327	-1.07421	0.0374146	0.907156	20577.8	19293.4	20496	21448.3	20272.9	20604.5	20130	22309.2	22917.6	23704.4
MAX	Max	ENSMUSG00000059436	1837.48	0.0593649	1.04201	0.0374284	0.907156	1810.63	1830.07	1950.29	1906.43	1878.7	1745.07	1788.16	1810.23	1848.31	1816.16
TRIP11	Trip11	ENSMUSG00000021188	1861.47	-0.0924462	-1.06618	0.0375971	0.907156	1701.82	1837.53	1794.76	1830.56	1730.48	1759.15	1910.21	1943.86	1752.03	2120.34
SLC26A5	Slc26a5	ENSMUSG00000029015	16.253	-0.553135	-1.46727	0.037636	0.907156	9.9766	13.7014	8.92815	16.5271	11.5523	10.4563	18.4025	22.7728	19.7276	17.8123
METTL25	Mettl25	ENSMUSG00000036009	274.265	-0.190438	-1.14111	0.0377116	0.907156	265.707	213.147	251.235	238.88	299.594	303.917	244.688	307.7	295.498	293.253
GPR84	Gpr84	ENSMUSG00000063234	4.38654	-1.03192	-2.04474	0.0377563	0.907156	1.06317	1.88433	3.23597	6.3016	3.21083	3.5469	5.62749	7.59406	4.79748	10.4137
CCDC51	Ccdc51	ENSMUSG00000025645	218.538	0.173747	1.12798	0.0377911	0.907156	203.392	251.046	226.04	245.392	256.367	219.371	215.461	242.917	175.4	193.299
FAM184A	Fam184a	ENSMUSG00000019856	765.618	-0.224644	-1.16849	0.0378949	0.907156	694.733	643.42	629.045	774.943	709.235	764.792	697.234	614.826	1069.34	889.057
SFRP2	Sfrp2	ENSMUSG00000027996	584.316	-0.159309	-1.11675	0.0378964	0.907156	625.067	565.706	555.978	573.997	566.78	727.534	617.797	654.037	652.331	572.171
TCTEX1D2	Tctex1d2	ENSMUSG00000014075	239.476	-0.145053	-1.10577	0.0379045	0.907156	221.066	209.215	226.959	222.631	234.484	277.709	212.039	253.396	245.921	243.602
RUVBL1	Ruvbl1	ENSMUSG00000030079	1562.37	0.0831693	1.05934	0.0379321	0.907156	1606.58	1667.53	1563.49	1606.41	1619.76	1572.32	1569.57	1588.32	1470.95	1408.12
OTOP3	Otop3	ENSMUSG00000018862	14.7804	-0.691347	-1.61479	0.0380264	0.907156	18.2632	4.68176	10.5413	13.7019	11.7835	21.4222	12.2669	14.1493	31.1185	16.0703
PIK3R4	Pik3r4	ENSMUSG00000032571	1230.63	-0.1092	-1.07863	0.0380518	0.907156	1248.06	1288	1076.96	1288.95	1141.44	1298.62	1402.72	1398.76	1168.48	1242.56
PAPD7	Tent4a	ENSMUSG00000034575	2177.66	0.080829	1.05763	0.0380801	0.907156	2200.42	2146.88	2239.47	2354.96	2284.43	2008.54	2140.91	2272.95	2037.26	2154.03
STIP1	Stip1	ENSMUSG00000024966	4990.84	0.0696166	1.04944	0.0381251	0.907156	5054.59	5213.39	5288.63	5157.58	5041.03	4833.16	5072.5	5130.49	4821.16	4689.88
ZNF91	Zfp869	ENSMUSG00000054648	560.939	0.109068	1.07853	0.0382319	0.907156	510.59	620.317	579.093	608.751	604.833	589.445	546.594	527.376	504.785	538.928
TTLL13P	Ttll13	ENSMUSG00000045467	23.3438	0.505808	1.41992	0.0383083	0.907156	27.9085	28.9205	34.5498	24.7779	25.6645	29.436	22.9871	18.5782	10.2306	19.4923
AVPR2	Avpr2	ENSMUSG00000031390	11.75	-0.73719	-1.66693	0.0383339	0.907156	9.45679	7.40998	4.85005	16.7005	6.3223	14.2044	13.9112	7.54921	21.2883	16.954
F8	F8	ENSMUSG00000031196	82.8699	0.502431	1.4166	0.0383497	0.907156	66.3512	87.3925	172.565	61.1627	93.9635	68.0417	55.6282	60.3895	92.6282	61.0305
ST8SIA6	St8sia6	ENSMUSG00000003418	84.9886	-0.394985	-1.31493	0.0384035	0.907156	88.1043	45.5705	66.8805	82.4515	79.3979	76.5826	68.1022	74.8198	153.234	104.303
COL9A2	Col9a2	ENSMUSG00000028626	899.207	-0.313408	-1.24264	0.0384303	0.907156	1174.3	566.47	781.749	789.754	823.781	1118.09	1050.61	663.607	1233.46	1071.26
DGLUCY	Dglucy	ENSMUSG00000021185	108.46	0.368711	1.2912	0.0384881	0.907156	154.122	82.3044	116.108	148.602	127.698	68.4536	137.235	86.4105	119.72	77.4928
NMBR	Nmbr	ENSMUSG00000019865	38.4698	0.427536	1.34493	0.038514	0.907156	41.0399	47.322	40.265	42.1275	46.6361	26.1806	30.3258	35.6818	46.6473	24.4439
SHC4	Shc4	ENSMUSG00000035109	236.985	-0.21672	-1.16209	0.038578	0.907156	265.638	191.888	219.582	222.625	231.833	240.409	295.645	233.846	282.041	261.51
ZNF839	Zfp839	ENSMUSG00000021271	291.618	-0.132729	-1.09637	0.0386815	0.907156	258.865	287.173	258.106	276.54	293.086	308.286	292.309	322.861	285.125	295.932
MYH13	Myh13	ENSMUSG00000060180	9.40571	-1.61691	-3.06717	0.0387571	0.907156	11.2339	0.757197	3.1997	1.71093	5.99731	5.8393	5.30115	3.42863	69.2462	2.27993
ADGRA1	Adgra1	ENSMUSG00000025475	559.823	-0.211226	-1.15767	0.0388233	0.907156	585.721	429.482	507.31	569.122	549.645	577.287	465.688	636.005	690.037	690.945
SH2D1A	Sh2d1a	ENSMUSG00000005696	54.5907	0.474732	1.38966	0.0390296	0.907156	88.2276	82.3393	58.9453	27.141	55.0127	50.8951	38.569	45.862	51.4187	37.2891
KIAA1210	Gm14569	ENSMUSG00000091556	4.31376	1.8708	3.65734	0.0390309	0.907156	4.83364	8.25297	10.0642	8.86948	0.94733	4.17272	0.552234	4.627	1.05181	0
PLBD1	Plbd1	ENSMUSG00000030214	8.55029	1.03216	2.04508	0.0390736	0.907156	8.26451	9.67623	11.3132	21.5952	19.838	15.3732	4.88599	0.955969	4.11884	7.33747
FARP2	Farp2	ENSMUSG00000034066	233.7	-0.183493	-1.13563	0.0390941	0.907156	199.352	198.489	237.958	231.833	238.878	220.266	253.227	249.277	284.697	252.328
SFT2D1	Sft2d1	ENSMUSG00000073468	1337.89	0.0949628	1.06804	0.0391014	0.907156	1414.03	1364.2	1271.5	1375.81	1448.55	1345.12	1259.95	1330.4	1227.91	1266.91
GAS2L2	Gas2l2	ENSMUSG00000020686	14.6605	0.668413	1.58932	0.0391198	0.907156	15.9624	23.4385	18.5336	19.1445	13.8411	18.6888	10.3508	4.39378	5.94626	16.8426
SYK	Syk	ENSMUSG00000021457	152.931	0.276257	1.21105	0.0393436	0.907156	164.146	191.95	227.48	140.075	174.834	151.193	183.99	139.86	125.245	142.924
RPL3L	Rpl3l	ENSMUSG00000002500	1.52248	-1.85742	-3.62358	0.0394024	0.907156	2.20983	0	0	0	1.12043	1.8609	1.36661	2.27786	1.76495	4.44133
MFSD13B	Mfsd13b	ENSMUSG00000030877	4.75425	1.33237	2.51815	0.0394059	0.907156	3.25633	14.8394	9.47151	4.04529	0	3.4925	1.43372	1.66502	0	4.43497
CCDC187	Ccdc187	ENSMUSG00000048038	57.8721	0.34806	1.27285	0.0394213	0.907156	63.4662	68.5159	71.4591	59.9042	48.081	40.7634	38.41	46.5478	63.6443	59.4485
KCTD12	Kctd12	ENSMUSG00000098557	5623.95	-0.0977429	-1.0701	0.039456	0.907156	5305.69	5503.41	5849.34	5476.09	5241.22	6711.86	5822.04	5363.29	5822.32	5574.23
DIAPH1	Diaph1	ENSMUSG00000024456	2330.97	0.100255	1.07196	0.0395893	0.907156	2234.12	2339.6	2685.95	2405.77	2426.27	2182.26	2244.18	2226.07	2374.29	2259.25
PRIMPOL	Primpol	ENSMUSG00000038225	343.317	-0.197889	-1.14702	0.0396207	0.907156	365.11	361.321	327.528	267.956	306.949	381.937	443.011	370.635	295.793	376.734
RNF114	Rnf114	ENSMUSG00000006418	2602.78	0.071382	1.05072	0.0396593	0.907156	2544.29	2618.36	2750.97	2662.67	2707.05	2460.83	2706.02	2559.05	2353.98	2559.59
UNC45B	Unc45b	ENSMUSG00000018845	61.5053	-0.538755	-1.45272	0.0396697	0.907156	67.7466	72.7182	40.6673	24.8025	64.3694	93.0499	121.586	39.0783	60.8326	75.7687
TMEM267	Tmem267	ENSMUSG00000074634	226.433	0.378528	1.30001	0.0396902	0.907156	299.834	234.055	202.562	317.273	262.972	275.133	160.294	278.302	148.613	148.766
SLC15A4	Slc15a4	ENSMUSG00000029416	739.892	0.150056	1.10961	0.0397265	0.907156	681.968	921.015	807.322	808.338	730.304	683.348	739.999	697.662	775.195	664.641
TACO1	Taco1	ENSMUSG00000001983	320.632	-0.121147	-1.0876	0.0397315	0.907156	315.439	297.066	288.662	324.972	331.017	337.66	327.092	336.958	368.229	322.794
NDUFAB1	Ndufab1	ENSMUSG00000030869	1445.69	-0.116666	-1.08423	0.0397428	0.907156	1621.5	1316.03	1428.99	1393.06	1375.3	1525.17	1530.13	1560.27	1505.26	1610.28
ENDOD1	Endod1	ENSMUSG00000037419	975.291	-0.286048	-1.2193	0.0397869	0.907156	1131.05	603.861	876.148	870.814	907.471	1059.8	884.591	777.101	1515.97	1114.8
EZH1	Ezh1	ENSMUSG00000006920	1404.7	-0.116939	-1.08443	0.0397942	0.907156	1417	1263.8	1238.44	1361.66	1268.22	1309.23	1445.44	1457.59	1442.31	1445.53
PHF11	Phf11a	ENSMUSG00000044703	2.12652	-1.89356	-3.71551	0.0398143	0.907156	0	0	0.824172	2.11471	1.07002	1.82479	2.79546	2.18355	0	7.68668
SLCO4A1	Slco4a1	ENSMUSG00000038963	70.5338	0.291138	1.22361	0.0399387	0.907156	61.4607	79.8775	82.9254	87.0706	66.9299	49.4628	70.3098	59.5554	84.1538	50.6491
TCP1	Tcp1	ENSMUSG00000068039	8230.46	-0.0840849	-1.06002	0.0399409	0.907156	7626.04	8101.21	8622.34	7728.03	7593.46	8203.63	8606.37	8984.43	8196.78	8066.74
SUSD3	Susd3	ENSMUSG00000021384	6.19224	-0.99424	-1.99203	0.0399417	0.907156	4.00771	1.82603	6.02761	5.87175	4.14235	3.43422	9.67876	16.1598	12.8334	3.87524
CCDC9B	Ccdc9b	ENSMUSG00000045838	152.29	0.224473	1.16835	0.0399758	0.907156	170.086	178.557	154.037	151.062	176.043	193.401	138.045	138.008	109.442	128.446
UNC79	Unc79	ENSMUSG00000021198	3297.67	-0.0607075	-1.04298	0.0399895	0.907156	3271.86	3117.98	3155.56	3305.96	3133.15	3286.91	3483.91	3186.14	3326.04	3384.03
ABHD16A	Abhd16a	ENSMUSG00000007036	1326.2	-0.118347	-1.08549	0.0400053	0.907156	1154.67	1429.11	1155.37	1461.66	1226.88	1411.6	1386.18	1385.52	1382.43	1400.6
ABHD17C	Abhd17c	ENSMUSG00000038459	2385.68	0.0793172	1.05652	0.0400099	0.907156	2324.05	2458.55	2444.55	2647.35	2367.24	2298.29	2339.95	2400.14	2250.93	2297.28
PEX3	Pex3	ENSMUSG00000019809	781.224	-0.0961105	-1.06889	0.0400383	0.907156	782.734	806.737	693.358	709.374	751.162	831.864	753.718	851.109	762.097	799.832
HHIP	Hhip	ENSMUSG00000064325	85.5229	-0.419419	-1.33739	0.0400545	0.907156	107.676	52.1656	58.9304	79.5191	92.7177	95.7838	79.5247	90.4364	145.598	108.196
ADCYAP1R1	Adcyap1r1	ENSMUSG00000029778	5244.32	-0.152384	-1.1114	0.0400924	0.907156	5759.85	4226.63	4531.74	4840.13	5203.83	5368.45	5043.83	4958.79	6511.41	5415.85
HDC	Hdc	ENSMUSG00000027360	43.4166	0.459829	1.37538	0.0400965	0.907156	70.246	63.5184	36.2235	51.5247	42.2147	41.4395	35.6785	43.9352	31.9251	37.5923
B4GALNT3	B4galnt3	ENSMUSG00000041372	18.9985	-0.545738	-1.45977	0.0401243	0.907156	18.3237	19.5207	10.4834	15.9747	14.8526	17.8774	22.5784	12.0224	35.5516	27.4166
TM2D1	Tm2d1	ENSMUSG00000028563	510.209	-0.0944344	-1.06765	0.0401802	0.907156	520.596	483.738	464.614	478.351	496.123	497.216	528.606	501.866	533.601	545.204
RRP9	Rrp9	ENSMUSG00000041506	787.771	0.0908748	1.06502	0.0402286	0.907156	734.333	859.279	845.664	804.935	788.964	744.888	766.877	786.826	754.137	738.719
C11orf58	1110004F10Rik	ENSMUSG00000030663	4254.14	0.0609293	1.04314	0.0404161	0.907156	4335.64	4233.85	4247.81	4272.06	4517.94	4288.53	4156.37	4332.42	3958.89	3970.86
PFKFB1	Pfkfb1	ENSMUSG00000025271	88.3719	0.22875	1.17182	0.0404542	0.907156	93.8915	100.978	90.8944	95.5156	103.306	76.0292	86.924	77.4247	77.804	94.1474
ENPP6	Enpp6	ENSMUSG00000038173	5.83433	-0.940005	-1.91853	0.0406147	0.907156	6.18467	0.682559	6.64537	1.5021	3.88045	8.62487	5.49466	3.29805	11.2732	7.17934
RPS14	Rps14	ENSMUSG00000024608	9248.5	0.125967	1.09124	0.0406282	0.907156	9114.26	10218.4	9775.94	9674.57	9210.83	9252.78	10034.9	9281.1	7604.4	7805.9
DYNLL1	Dynll1	ENSMUSG00000009013	5950.24	0.097746	1.0701	0.040673	0.907156	6246.42	6244.57	6597.92	6381.48	5783.86	5768.15	5847.23	6550.21	5321.79	5723.79
EXOSC4	Exosc4	ENSMUSG00000034259	674.31	0.112434	1.08105	0.0407341	0.907156	692.54	761.323	722.342	681.496	680.722	663.082	654.697	729.136	629.575	599.123
FKTN	Fktn	ENSMUSG00000028414	1555.43	-0.122421	-1.08856	0.0407654	0.907156	1308.37	1507.79	1375.01	1524.35	1578.9	1607.67	1369.68	1478.2	1786.51	1700.7
RPS15	Rps15	ENSMUSG00000063457	9957.65	0.0897611	1.06419	0.0408109	0.907156	10030.9	10464	10276.3	10053.1	10256.9	9781.15	10527.2	9986.27	8775.46	8926.75
NIPSNAP1	Nipsnap1	ENSMUSG00000034285	2354.06	-0.0980739	-1.07034	0.040833	0.907156	2233.06	2144.19	2114.54	2378.51	2380.34	2471.22	2178.48	2610.98	2340.1	2438.53
PSMB5	Psmb5	ENSMUSG00000022193	2374.8	0.0731521	1.05201	0.0408617	0.907156	2529.2	2351.55	2292.43	2431.56	2483.6	2410.6	2307.08	2331.54	2291.89	2142.48
ABCG2	Abcg2	ENSMUSG00000029802	590.43	0.158443	1.11608	0.0411408	0.907156	688.315	642.004	639.762	604.642	541.266	598.094	623.726	490.052	499.473	577.151
GABRB1	Gabrb1	ENSMUSG00000029212	465.614	-0.240431	-1.18135	0.0411845	0.907156	450.827	346.878	423.995	449.089	430.025	384.512	400.654	454.447	610.127	633.115
CDK5RAP1	Cdk5rap1	ENSMUSG00000027487	217.018	-0.268896	-1.20489	0.0412782	0.907156	180.059	199.867	193.262	153.313	202.423	221.033	274.996	229.158	149.969	243.615
FBP2	Fbp2	ENSMUSG00000021456	4.65555	-1.09053	-2.12952	0.0412942	0.907156	4.24506	0.940889	0.813114	2.11326	3.21209	2.70382	5.57063	6.5408	5.96198	2.83792
ATXN3	Atxn3	ENSMUSG00000021189	1055.13	-0.0952702	-1.06827	0.0413909	0.907156	950.746	1009.08	1057.94	1073.29	967.022	1051.24	1074.15	1167.91	1027.46	1084.17
ZC3HAV1	Zc3hav1	ENSMUSG00000029826	89.8857	0.384934	1.3058	0.0414329	0.907156	115.446	148.049	98.6957	80.6002	83.5983	88.2506	99.4443	71.1859	67.7792	75.9218
PARP3	Parp3	ENSMUSG00000023249	26.6107	-0.865322	-1.82175	0.0414653	0.907156	20.7923	25.088	40.3269	15.3697	6.94771	41.4935	72.98	9.4633	21.1855	54.2912
CPTP	Cptp	ENSMUSG00000029073	549.853	-0.221226	-1.16572	0.0415328	0.907156	671.406	380.67	489.006	500.912	580.763	703.077	498.984	603.74	716.474	533.114
SIN3B	Sin3b	ENSMUSG00000031622	4003.27	0.0854264	1.061	0.0415834	0.907156	3984.8	4302.01	3921.32	4137.57	4402.73	3930.74	4133.23	3974.36	3745.7	3765.49
ESRRG	Esrrg	ENSMUSG00000026610	1649.66	-0.295246	-1.22709	0.0416226	0.907156	1939.94	936.472	1429.62	1565.08	1617.15	1892.26	1544.34	1450.66	2606.78	1694.51
SLC26A9	Slc26a9	ENSMUSG00000042268	14.4287	-0.573377	-1.488	0.0416305	0.907156	10.5755	10.3235	10.6309	9.49428	16.0058	26.1901	13.9708	14.3237	13.1114	16.2515
CBLN3	Cbln3	ENSMUSG00000040380	45.4743	-0.304845	-1.23529	0.0416679	0.907156	41.7263	40.2392	37.7721	35.8512	49.1622	44.4946	54.3681	55.6052	55.8988	42.9121
PDSS1	Pdss1	ENSMUSG00000026784	563.498	-0.133935	-1.09728	0.0416816	0.907156	510.713	535.507	508.853	557.695	571.815	588.795	571.131	552.803	598.877	631.638
IGFBP3	Igfbp3	ENSMUSG00000020427	1116.03	0.218932	1.16387	0.0417016	0.907156	1142.81	1492.07	1210.67	1107.45	1066.61	998.882	1073.99	1121.25	771.18	1205.82
ITIH3	Itih3	ENSMUSG00000006522	39.4521	-0.612337	-1.52873	0.041707	0.907156	67.0419	23.702	24.3306	30.6716	19.6929	44.5999	27.324	28.8513	73.4516	74.8251
ENTPD8	Entpd8	ENSMUSG00000036813	3.45664	-1.54655	-2.92117	0.041798	0.907156	0	1.14671	1.84111	4.33884	0.606713	8.70957	3.74363	1.83253	2.95738	4.42622
NPR2	Npr2	ENSMUSG00000028469	1849.89	0.108724	1.07827	0.0418195	0.907156	1907.56	2072	1697.52	1989.39	1830.57	1698.75	1987.35	1764.88	1777.61	1579.41
CCDC130	Ccdc130	ENSMUSG00000004994	335.23	0.1686	1.12397	0.0418899	0.907156	402.768	352.138	355.834	330.889	349.225	291.583	325.745	350.899	306.058	319.52
ZC3H3	Zc3h3	ENSMUSG00000075600	925.113	0.0702271	1.04988	0.0419752	0.907156	982.447	935.901	935.491	963.969	957.27	872.374	926.019	935.161	881.869	928.906
SCO2	Sco2	ENSMUSG00000091780	156.012	0.257748	1.19561	0.0419893	0.907156	205.279	125.461	146.314	192.858	192.215	131.244	153.176	112.976	161.44	160.3
UBL5	Ubl5	ENSMUSG00000084786	1785.24	0.104453	1.07509	0.0420248	0.907156	1944.42	1935.85	1679.6	1833.07	1875.22	1719.45	1812.68	1810.4	1652.13	1621.5
RNF5	Rnf5	ENSMUSG00000015478	2161.67	0.0659437	1.04677	0.0420646	0.907156	2092.53	2219.62	2143.55	2194.79	2330.03	2129.66	2151.99	2080.58	2068.69	2053.16
RELN	Reln	ENSMUSG00000042453	9383.8	-0.0954288	-1.06838	0.0421122	0.907156	9188.55	10205.5	10477.5	10082.1	10431.6	10820.8	10551.3	10726.2	10831.2	10905.5
KLC4	Klc4	ENSMUSG00000003546	1238.12	0.0695548	1.04939	0.0421397	0.907156	1303.91	1318.28	1209.31	1221.27	1300.88	1221.88	1211.8	1250.52	1143.32	1218.64
ACTR3B	Actr3b	ENSMUSG00000056367	662.733	0.0977778	1.07012	0.0422349	0.907156	669.994	668.636	662.764	717.336	683.373	610.371	633.523	640.846	641.958	651.825
SLC25A19	Slc25a19	ENSMUSG00000020744	1020.17	0.0921894	1.06599	0.0422652	0.907156	1030.37	1097.25	1007.77	1057.49	1071.89	955.385	928.348	1060.94	953.418	1043.34
PYM1	Pym1	ENSMUSG00000064030	739.021	-0.110552	-1.07964	0.0423247	0.907156	708.702	672.87	679.993	685.434	774.415	823.393	758.433	750.291	752.534	712.725
SAMD1	Samd1	ENSMUSG00000079003	1184.12	0.0908612	1.06501	0.0423491	0.907156	1133.06	1273.99	1273.57	1279.65	1168.77	1093.95	1155.22	1257.92	1110.93	1142.82
FAM220A	Fam220a	ENSMUSG00000083012	2189.73	0.0683399	1.04851	0.0424558	0.907156	2184.48	2223.35	2269.04	2293.35	2255.34	2084.86	2130.13	2292.57	2085.14	2116.51
CSPP1	Cspp1	ENSMUSG00000056763	2847.01	-0.106227	-1.07641	0.0424831	0.907156	2498.49	2858.6	2614.87	2848.26	2848.09	2852.66	2952.57	3052.48	2717.93	3133.57
CRIPT	Cript	ENSMUSG00000024146	1338.74	0.0753886	1.05364	0.0425051	0.907156	1326.89	1421.07	1389	1406.04	1305.97	1244.29	1284.38	1393.17	1287.41	1298.59
RAB8A	Rab8a	ENSMUSG00000003037	1669.9	0.110702	1.07975	0.042512	0.907156	1655.75	1891.07	1753.75	1688.7	1734.96	1632.35	1686.04	1635.8	1476.19	1647.44
RAX	Rax	ENSMUSG00000024518	10.6966	0.768181	1.70312	0.0426217	0.907793	13.015	9.40678	20.3254	8.40253	11.6868	13.0416	2.86017	11.6572	4.79431	4.59181
MMP15	Mmp15	ENSMUSG00000031790	1710.72	-0.100891	-1.07244	0.042647	0.907793	1777.27	1505.3	1635.67	1695.78	1693.42	1791.73	1779.69	1646.61	1928.91	1760.21
CSMD3	Csmd3	ENSMUSG00000022311	1481.97	-0.178605	-1.13179	0.0427792	0.907793	1446.73	1333.78	1416.67	1432.84	1268.68	1451.48	1484.79	1485.45	1729.73	1655.36
NHS	Nhs	ENSMUSG00000059493	822.086	-0.245651	-1.18563	0.0428018	0.907793	890.604	579.948	783.11	752.483	770.886	868.364	821.129	668.53	1224.19	896.81
NUBPL	Nubpl	ENSMUSG00000035142	190.525	0.2017	1.15005	0.0428674	0.907793	195.054	169.543	219.883	211.58	192.026	143.786	155.319	181.997	178.633	202.074
WDR54	Wdr54	ENSMUSG00000030032	308.036	-0.245062	-1.18514	0.0428684	0.907793	273.829	346.367	238.642	237.285	253.242	274.97	232.649	393.84	386.15	318.118
TRMT61A	Trmt61a	ENSMUSG00000060950	453.765	0.108141	1.07784	0.0429316	0.908144	444.787	478.952	440.462	491.246	501.275	434.736	446.906	464.49	413.116	423.415
ZNF416	Zfp418	ENSMUSG00000034538	181.485	0.180785	1.1335	0.0430561	0.908682	183.484	222.737	182.242	215.165	178.04	173.582	164.596	185.396	159.185	182.897
ADGRE1	Adgre1	ENSMUSG00000004730	89.3414	-0.418548	-1.33658	0.0430987	0.908682	56.9249	130.733	79.1796	60.0465	58.4828	86.4222	101.763	89.7604	107.403	131.169
PQLC1	Pqlc1	ENSMUSG00000034006	1013.23	0.0925755	1.06627	0.043111	0.908682	1006.49	987.54	1052.2	1053.45	1047.48	938.014	970.571	889.969	998.1	1030.69
LIN7B	Lin7b	ENSMUSG00000003872	188.362	-0.217527	-1.16274	0.0431438	0.908682	215.256	149.631	182.593	171.875	175.927	192.552	187.28	171.868	267.635	223.585
ZNF821	Zfp821	ENSMUSG00000031728	3025.26	0.0715044	1.05081	0.0433736	0.90964	3028.53	2963.37	3039.33	3146.54	3229.02	2849.1	2910.77	3064.12	2856.76	2978.48
TMEM259	Tmem259	ENSMUSG00000013858	3189.27	0.0516859	1.03648	0.0434115	0.90964	3154.74	3199.67	3135.82	3333.92	3306.09	3146.21	3173.65	3149.5	2986.06	3093
GRIA3	Gria3	ENSMUSG00000001986	1780.43	-0.127606	-1.09248	0.0434178	0.90964	1761.2	1704.65	1683.55	1886.67	1652.07	1720.23	1719.63	1821.93	2177.51	2056.03
PEX11G	Pex11g	ENSMUSG00000069633	94.4562	-0.263705	-1.20056	0.0435464	0.90964	89.8078	97.8273	73.1683	69.8427	94.9192	107.907	99.2302	122.523	94.5387	85.6385
EFCAB6	Efcab6	ENSMUSG00000022441	137.519	0.283425	1.21708	0.0435528	0.90964	105.984	175.103	174.167	161.856	110.455	108.733	102.037	117.838	119.211	151.477
NSUN5	Nsun5	ENSMUSG00000000916	660.947	0.104081	1.07481	0.0435606	0.90964	721.728	711.456	625.584	705.725	654.436	617.413	646.463	631.878	588.651	688.832
PSME3	Psme3	ENSMUSG00000078652	3125.5	0.0635776	1.04505	0.0435673	0.90964	3084.16	3239.5	3218.01	3271.7	3152.92	3023.91	3077.58	3200.42	2822.71	3152.35
EIF6	Eif6	ENSMUSG00000027613	1430.32	0.0795121	1.05666	0.0436322	0.90964	1512.11	1410.53	1428.72	1506.04	1438.68	1421.47	1394.23	1501.38	1283.06	1299.43
TRIM37	Trim37	ENSMUSG00000018548	6871.97	-0.0522585	-1.03689	0.0436572	0.90964	6739.62	6493.45	6613.29	6930.66	6640.05	6720.24	6816.75	7347.28	7092.74	6681.78
LZTS2	Lzts2	ENSMUSG00000035342	1255.94	0.0911233	1.0652	0.0437515	0.90964	1184.57	1376.87	1327.33	1327.31	1279.05	1277.3	1305.9	1233.15	1117.31	1162.24
GALNT11	Galnt11	ENSMUSG00000038072	1171.37	-0.0784182	-1.05586	0.0437525	0.90964	1127.29	1122.13	1085.26	1234.51	1157.41	1240.88	1273.69	1197.87	1161.54	1161.39
GNS	Gns	ENSMUSG00000034707	2248.06	-0.0744293	-1.05294	0.0438495	0.90964	2378.41	2102.65	2196.23	2038.86	2284.84	2373.89	2326.33	2216.15	2359.6	2303.1
TELO2	Telo2	ENSMUSG00000024170	1832.55	0.118822	1.08585	0.0438746	0.90964	1866.49	2048.29	1767.18	1885.87	1902.49	1671.12	1742.91	1814.08	1584.31	1906.32
SREK1IP1	Srek1ip1	ENSMUSG00000021716	527.956	-0.115193	-1.08312	0.0439458	0.90964	523.397	525.805	534.594	486.378	473.452	562.253	521.574	571.672	506.106	593.697
KLHL20	Klhl20	ENSMUSG00000026705	1274.92	-0.0866431	-1.0619	0.0440433	0.90964	1153.64	1230.02	1243	1359.56	1173.94	1306.69	1244.36	1419.32	1251.27	1319.59
ZMYND19	Zmynd19	ENSMUSG00000026974	1819.38	0.0849202	1.06063	0.0440505	0.90964	1833.36	1808.42	1866.97	2013.08	1890.09	1666.5	1751.8	1687.93	1956.11	1819.28
CDK10	Cdk10	ENSMUSG00000033862	1090.89	-0.0624514	-1.04424	0.0440944	0.90964	1095.34	1055.23	1019.17	1055.51	1078.37	1116.18	1124.11	1113.21	1082.39	1093.2
FSTL3	Fstl3	ENSMUSG00000020325	26.5271	-0.539746	-1.45372	0.0441531	0.90964	21.9438	19.4202	20.5276	16.7194	23.2164	39.4261	21.1644	10.4114	34.7116	42.7293
PTRH1	Ptrh1	ENSMUSG00000053746	60.7557	-0.294528	-1.22648	0.0441709	0.90964	59.6615	64.1387	51.6611	51.6419	49.8879	62.7937	60.2868	73.2339	84.7039	59.796
TRMT11	Trmt11	ENSMUSG00000019792	243.114	-0.152948	-1.11184	0.0442589	0.910489	204.432	243.021	228.972	224.394	234.948	280.504	241.323	275.86	224.797	240.091
FTSJ1	Ftsj1	ENSMUSG00000031171	753.094	0.0807991	1.0576	0.0443069	0.910514	777.667	806.78	739.764	766.852	780.357	716.185	706.332	788.889	695.415	751.856
MRPL33	Mrpl33	ENSMUSG00000106918	411.784	0.124793	1.09035	0.0444739	0.911112	441.648	416.748	405.626	439.538	376.663	369.712	378.722	376.558	398.886	385.218
STARD5	Stard5	ENSMUSG00000046027	152.777	0.195809	1.14537	0.0445289	0.911112	173.774	167.565	152.293	135.964	145.498	162.188	143.446	129.447	119.97	120.184
IRS3P	Irs3	ENSMUSG00000047182	1.65241	-1.65877	-3.15748	0.0445865	0.911112	1.07837	0.942982	0.811222	1.05913	1.07244	3.56536	7.55108	1.08618	1.2046	1.89038
LEPROTL1	Leprotl1	ENSMUSG00000031513	2096.9	0.0987085	1.07081	0.0445989	0.911112	2084.78	2103.82	2182.06	2166.54	2194.29	1964.4	2025.87	2273.09	1874.75	1884.87
DNAJC6	Dnajc6	ENSMUSG00000028528	4921.34	-0.189588	-1.14044	0.0446346	0.911112	5159.46	3645.49	4349.67	4812.15	4571.84	4825.48	4360.54	4330.46	6691.12	5499.09
TDRD7	Tdrd7	ENSMUSG00000035517	1133.59	-0.195373	-1.14502	0.0446803	0.911112	788.628	999.001	1297.87	1238.18	1068.94	1005.37	1239.44	1237.24	1335.94	1353.74
RPS6KA1	Rps6ka1	ENSMUSG00000003644	623.821	0.162401	1.11915	0.044745	0.911112	811.22	580.329	621.625	560.543	708.344	617.792	576.42	510.459	624.662	597.988
PRSS38	Prss38	ENSMUSG00000049291	4.16687	1.11446	2.16514	0.0447742	0.911112	3.15859	7.53499	7.33486	3.18061	8.59496	6.31234	1.8539	2.18374	2.37802	0.946009
FLT3	Flt3	ENSMUSG00000042817	21.7529	-0.734863	-1.66424	0.0448659	0.911112	28.7967	11.2205	13.1581	20.0587	22.398	26.2859	10.2761	16.3458	64.3321	41.8841
MARCH5	March5	ENSMUSG00000023307	2688.52	0.0742418	1.05281	0.0448928	0.911112	2637.18	2709.3	2802.15	2834.12	2767.88	2499.95	2570.48	2807.18	2541.48	2645.08
CRY1	Cry1	ENSMUSG00000020038	893.229	0.087705	1.06268	0.0449898	0.911112	895.968	847.106	957.016	939.479	973.963	855.081	810.214	861.833	908.577	908.434
MIS12	Mis12	ENSMUSG00000040599	1059.55	0.113027	1.0815	0.0450671	0.911112	996.065	1091.33	1237.6	1073.24	1124.94	992.048	1063.13	1036.99	1019.6	997.537
APBA2	Apba2	ENSMUSG00000030519	7233.12	-0.0808871	-1.05767	0.0451188	0.911112	6767.6	6535.7	6841.32	7580.83	7360.76	7084.37	7024.49	7469.38	7973.66	7559.26
RAB11A	Rab11a	ENSMUSG00000004771	5080.22	-0.065258	-1.04627	0.0451427	0.911112	4935.09	4783.94	4804.44	4749.38	5230.34	4960.93	5019	4850.29	5550.68	5255.34
SLC4A4	Slc4a4	ENSMUSG00000060961	1337.17	-0.239943	-1.18095	0.0451821	0.911112	1489.69	1193.79	1322.49	1000.95	1136.29	1339.09	1276.61	1070.2	2044.44	1528.21
SLC16A8	Slc16a8	ENSMUSG00000032988	68.2202	0.256052	1.19421	0.0452055	0.911112	68.0743	66.7987	81.8372	67.5252	88.9072	61.6477	63.7488	57.5452	66.359	63.7148
GEMIN7	Gemin7	ENSMUSG00000044709	550.147	0.107214	1.07715	0.0452139	0.911112	575.727	544.334	542.542	590.458	580.74	572.009	495.564	492.741	521.313	543.577
HGS	Hgs	ENSMUSG00000025793	3380.93	-0.0563654	-1.03984	0.0452255	0.911112	3380.78	3254.91	3349.45	3378.26	3322.52	3511.27	3335.01	3637.97	3404.69	3462.69
PXDC1	Pxdc1	ENSMUSG00000021411	177.485	-0.225825	-1.16945	0.0456876	0.917571	179.065	133.917	178.794	136.179	189.375	197.655	196.447	151.709	204.948	204.385
C2orf71	Pcare	ENSMUSG00000044375	0.815194	2.43706	5.41536	0.0458967	0.919223	1.07582	2.81849	2.44126	1.05422	0	0	0.945988	0	0	0
ALAS2	Alas2	ENSMUSG00000025270	515.04	0.408331	1.32715	0.0460297	0.919223	605.231	883.208	739.206	362.056	556.926	713.265	461.323	321.172	394.675	480.434
ALS2	Als2	ENSMUSG00000026024	2851.14	-0.0776931	-1.05533	0.0460517	0.919223	2720.1	2593.16	2687.83	2945.69	2700.86	2770.56	2736.45	2781.34	3011.85	3101.96
TICAM2	Ticam2	ENSMUSG00000056130	26.1684	-0.383103	-1.30414	0.0460577	0.919223	24.752	21.4147	25.2506	21.1317	29.161	43.9061	24.8814	31.7379	27.1184	30.5698
SORCS1	Sorcs1	ENSMUSG00000043531	1353.3	-0.187758	-1.13899	0.0460822	0.919223	1216.92	1013.49	1251.89	1310.13	1377.03	1382.93	1192.22	1171.03	1849.76	1433.23
KCNK2	Kcnk2	ENSMUSG00000037624	1474.4	0.0825076	1.05886	0.046162	0.919223	1466.64	1626.28	1507.39	1556.01	1388.52	1371.92	1511.23	1495.68	1386.91	1363.24
UEVLD	Uevld	ENSMUSG00000043262	577.918	0.119815	1.0866	0.0461864	0.919223	551.793	649.348	605.573	616.026	610.786	551.022	553.807	634.353	513.073	541.09
CHCHD5	Chchd5	ENSMUSG00000037938	228.113	-0.184538	-1.13645	0.0461881	0.919223	229.869	191.44	221.908	207.231	217.753	248.558	261.052	252.825	220.686	228.635
WDR25	Wdr25	ENSMUSG00000040877	179.747	0.172807	1.12725	0.0463313	0.919223	191.26	186.852	210.768	176.698	207.933	163.281	194.365	202.814	143.395	159.374
GALC	Galc	ENSMUSG00000021003	958.251	-0.0950354	-1.06809	0.046364	0.919223	904.568	899.377	858.252	952.528	1000.02	1009	908.758	996.961	949.31	1058.44
PEX1	Pex1	ENSMUSG00000005907	1082.84	-0.157656	-1.11547	0.0463866	0.919223	936.602	961.632	952.212	1231.42	1025.5	1002.28	1027.28	1311.82	1141.34	1214.85
ZNF385B	Zfp385b	ENSMUSG00000027016	276.364	-0.145756	-1.10631	0.0464082	0.919223	296.506	255.913	261.485	267.287	240.133	292.323	282.895	302.141	329.792	257.56
PRDM15	Prdm15	ENSMUSG00000014039	1352.79	0.153271	1.11209	0.0464311	0.919223	1199.44	1631.07	1489.02	1280.51	1467.5	1210.73	1313.76	1389.63	1217.1	1224.5
CNTFR	Cntfr	ENSMUSG00000028444	1693.78	-0.155749	-1.114	0.046584	0.919308	1779.88	1404.96	1555.4	1566.28	1781	2007.81	1738.18	1549.68	2073.15	1641.56
FAM83G	Fam83g	ENSMUSG00000042377	20.2475	0.532574	1.44651	0.0467236	0.919308	23.964	33.5423	28.3466	21.1634	14.0858	12.9699	26.9123	20.1049	14.1796	11.1345
TMEM156	Tmem156	ENSMUSG00000037913	2.94724	-1.4054	-2.64891	0.046731	0.919308	0	4.65141	1.66736	0	2.1323	2.76247	4.68121	5.51684	1.17486	8.62674
ATP7B	Atp7b	ENSMUSG00000006567	241.034	-0.14555	-1.10615	0.0467762	0.919308	219.453	218.746	213.018	214.659	251.113	229.324	234.4	248.212	240.644	281.211
DDX1	Ddx1	ENSMUSG00000037149	4556.57	0.0417328	1.02935	0.0468196	0.919308	4465.44	4722.61	4605.94	4731.77	4626.61	4435.18	4603.36	4573.51	4522.9	4363.14
ZFP82	Zfp82	ENSMUSG00000098022	383.679	0.140294	1.10213	0.0468647	0.919308	394.173	396.109	387.13	420.094	359.847	330.842	382.285	375.26	318.764	367.111
MED31	Med31	ENSMUSG00000020801	417.254	0.119729	1.08653	0.046894	0.919308	465.563	412.919	429.151	404.714	402.682	378.245	403.61	420.752	338.165	402.167
ZNF691	Zfp691	ENSMUSG00000045268	134.129	-0.351825	-1.27617	0.046955	0.919308	115.138	144.932	112.955	123.116	122.556	189.412	120.43	131.61	248.09	113.998
CCL19	Gm2564	ENSMUSG00000091938	1.91322	1.87487	3.66768	0.0471421	0.921954	4.17567	0.965806	1.61565	2.08455	2.16486	0	1.8463	1.06804	0	0
GUCA1B	Guca1b	ENSMUSG00000023979	16.4745	0.564513	1.47889	0.047185	0.921954	12.5597	15.6131	20.388	20.9966	26.6825	22.6611	12.0211	9.41226	8.06693	12.1183
TBC1D5	Tbc1d5	ENSMUSG00000023923	632.33	-0.0850492	-1.06072	0.0474263	0.924812	626.046	587.265	628.315	622.987	602.252	650.023	651.01	653.764	684.871	617.249
ADCY8	Adcy8	ENSMUSG00000022376	486.543	-0.327374	-1.25473	0.0476917	0.926475	547.168	272.695	437.418	439	417.385	499.484	445.344	357.173	838.25	512.847
DOK5	Dok5	ENSMUSG00000027560	1285.84	0.151658	1.11085	0.047697	0.926475	1352.83	1538.6	1207.72	1361.4	1190.06	1167.39	1166.86	1377.21	1058.52	1216.35
CCDC121	Ccdc121	ENSMUSG00000050625	4.25311	-1.00947	-2.01317	0.0478468	0.928362	4.28379	2.80865	4.12219	3.15608	3.20217	7.26055	1.88905	5.43981	10.6605	10.3762
PTGER1	Ptger1	ENSMUSG00000019464	1834.66	0.0797201	1.05681	0.0479211	0.928877	1888.7	1929.33	1899.64	1887.9	1728.87	1689.24	1737.96	1840.82	1642.88	1921.64
CRYBA2	Cryba2	ENSMUSG00000006546	5.09971	-1.11485	-2.16572	0.0480871	0.929508	6.20117	1.90177	2.48042	1.08643	5.53022	10.4802	10.5728	1.0983	10.957	3.75469
SEMA6D	Sema6d	ENSMUSG00000027200	3533.77	-0.071416	-1.05075	0.048097	0.929508	3607.92	3583.09	3405.94	3339.59	3464.35	3595.05	3427.99	3770.47	3953.88	3545.83
GALK2	Galk2	ENSMUSG00000027207	557.327	-0.120638	-1.08722	0.0481531	0.92967	588.018	532.424	527.718	509.353	514.552	574.643	584.683	578.33	607.656	560.386
UBE2Z	Ube2z	ENSMUSG00000014349	3382.91	0.0567693	1.04013	0.0484151	0.932295	3454.6	3291.13	3444.38	3558.12	3397.41	3267.55	3262.01	3217.87	3420.05	3317.98
WWP1	Wwp1	ENSMUSG00000041058	1399.29	-0.0951318	-1.06816	0.0484824	0.932295	1341.16	1268.67	1346.26	1442.23	1402.93	1440.73	1408.29	1341.3	1674.72	1402.44
COQ9	Coq9	ENSMUSG00000031782	809.85	-0.124922	-1.09045	0.0485415	0.932295	831.287	760.567	778.547	671.887	812.69	916.156	851.029	858.678	892.308	688.791
ARPC3	Arpc3	ENSMUSG00000029465	3007.44	0.0677073	1.04805	0.0486262	0.932295	3131.48	2971.14	3124.74	3087.08	3053.06	2984.74	3017.19	2994.72	2747.73	2912.94
TSPEAR	Tspear	ENSMUSG00000069581	19.7789	-0.903875	-1.87108	0.048635	0.932295	12.7589	3.93426	5.15178	20	11.2311	32.1645	13.4924	5.35008	30.0753	16.5506
ATP8B2	Atp8b2	ENSMUSG00000060671	2827.58	0.151135	1.11044	0.0487749	0.932295	2595.2	2963.44	2975.1	2954.62	3208.96	2154.45	2526.06	2949.44	2688.83	2921.01
CFAP73	Cfap73	ENSMUSG00000094282	12.5024	0.619081	1.5359	0.04894	0.932295	28.1047	12.1335	13.6376	14.7933	14.0277	10.6985	8.41862	7.56043	11.922	14.7949
EYA3	Eya3	ENSMUSG00000028886	1581.9	0.102944	1.07396	0.0489452	0.932295	1569.5	1798.37	1542.03	1792.04	1567.11	1579.44	1616.3	1664.27	1403.59	1429.64
STK26	Stk26	ENSMUSG00000031112	52.524	0.408059	1.3269	0.0489996	0.932295	38.5262	85.003	66.7508	40.9383	45.0559	34.0198	35.6693	46.6165	54.1852	41.3472
TNMD	Tnmd	ENSMUSG00000031250	3.60748	-1.71888	-3.29182	0.0490121	0.932295	4.20301	3.75617	0.836468	0	1.06509	21.9907	5.62092	2.18392	2.37266	0
GLRX2	Glrx2	ENSMUSG00000018196	2278.06	-0.0951383	-1.06817	0.0490929	0.932295	2236.28	2370.68	2131.51	2237.94	2052.74	2278.71	2328.5	2648.37	2234.07	2293.45
WIPF2	Wipf2	ENSMUSG00000038013	1339.96	0.0732358	1.05207	0.0490936	0.932295	1354.44	1416.53	1337.09	1301.91	1459.83	1321.72	1318.87	1398.69	1213.51	1272.88
WDR5	Wdr5	ENSMUSG00000026917	2058.84	0.0742189	1.05279	0.0491192	0.932295	2071.22	2039.77	2137.25	2124.65	2241.27	1912.06	2052.69	2101.69	2017.89	1998.42
TNRC18	Tnrc18	ENSMUSG00000039477	6047.61	0.137084	1.09968	0.0491694	0.932295	5909.95	7192.35	6638.69	6366.88	5740.43	5401.45	6331.78	6356.25	5352.6	5522.61
NADK	Nadk	ENSMUSG00000029063	2507.56	0.093192	1.06673	0.04924	0.932295	2308.34	2791.71	2573.82	2611.75	2510.93	2202.26	2556.61	2557.82	2302.29	2378.83
PHB2	Phb2	ENSMUSG00000004264	3070.67	0.0494399	1.03486	0.0493849	0.932295	3020.37	3054.43	3168.53	3089.63	3160.03	3030.64	3088	3040.36	2914.42	2897.48
CCT6A	Cct6a	ENSMUSG00000029447	7593.8	0.0545654	1.03855	0.0495141	0.932295	7496.27	7718.19	7563.89	7798.56	7972	7537.12	7269.55	7538.15	7495.42	7277.73
NAIP	Naip5	ENSMUSG00000071203	34.8526	-0.374094	-1.29603	0.0496559	0.932295	27.6526	47.6295	23.1657	24.3146	28.8367	49.5987	42.0026	38.1567	35.6177	30.778
CDC16	Cdc16	ENSMUSG00000038416	3394.64	0.0493101	1.03477	0.0496701	0.932295	3402.3	3488.8	3486.97	3547.6	3329.26	3438.85	3374.58	3390.47	3153.54	3309.88
GPR180	Gpr180	ENSMUSG00000022131	515.995	-0.132724	-1.09636	0.0497179	0.932295	561.68	464.196	463.686	507.031	469.045	584.351	557.328	448.047	586.19	523.832
DDX59	Ddx59	ENSMUSG00000026404	294.659	-0.166947	-1.12268	0.0497409	0.932295	281.886	276.182	247.631	266.401	265.15	306.666	308.08	337.043	309.923	240.875
CACNB2	Cacnb2	ENSMUSG00000057914	640.093	-0.269584	-1.20546	0.049808	0.932295	566.626	421.582	651.178	634.71	648.095	633.97	523.852	621.905	881.7	862.336
DDX31	Ddx31	ENSMUSG00000026806	434.351	0.121604	1.08794	0.0498334	0.932295	458.156	422.464	463.315	440.552	505.899	415.585	473.442	401.11	396.85	415.396
GGA3	Gga3	ENSMUSG00000020740	2776.29	-0.157768	-1.11556	0.0498728	0.932295	2795.9	2760.61	2500.97	2854.25	2391.66	2545.06	2697.07	3791.52	2991.85	2825.9
ACER3	Acer3	ENSMUSG00000030760	221.437	-0.176178	-1.12989	0.049926	0.932295	219.833	178.96	221.242	205.684	205.781	238.429	234.153	181.346	286.751	225.094
TRAF4	Traf4	ENSMUSG00000017386	3032.68	0.100311	1.072	0.0499844	0.932295	2897.09	3086.18	3229.62	3269.64	3285.44	2883.31	3160.25	3265.12	2654.94	2745.17
CDH13	Cdh13	ENSMUSG00000031841	3738.19	-0.10441	-1.07505	0.0500284	0.932295	4045.98	3151.33	3558.73	3670.27	3742.11	3725.75	3744.23	3721.85	4379.86	3960.04
RTL5	Rtl5	ENSMUSG00000049191	2713.19	0.112508	1.08111	0.0500583	0.932295	2704.69	2681.72	2571.11	3085.49	2772.57	2569.56	2487.91	2805.6	2348.44	2562.43
RAPGEF2	Rapgef2	ENSMUSG00000062232	2880.57	-0.0876398	-1.06263	0.0500959	0.932295	2694.43	2716.97	2736.45	2788.46	2688.57	2615.78	2799.98	2964.4	3061.94	3041.87
TMEM30B	Tmem30b	ENSMUSG00000034435	5.40674	-1.75381	-3.37249	0.0504096	0.932295	3.19697	5.58178	4.95945	0	1.06002	37.6102	8.47246	0	1.18589	2.83623
RPL7L1	Rpl7l1	ENSMUSG00000063888	1875.03	0.0809635	1.05772	0.0504446	0.932295	1761.24	1977.7	2020.54	1942.51	2028.36	1889.9	1931.41	1872.78	1735.64	1769.19
PRSS3	Try5	ENSMUSG00000036938	1.30819	2.40316	5.2896	0.0505271	0.932295	4.20254	1.89056	1.61696	0	3.24338	0.894781	0	0	0	0.946162
OR10AD1	Olfr287	ENSMUSG00000090129	1.55192	-2.25296	-4.76661	0.0505597	0.932295	0	0	0.981478	1.15906	1.16301	2.71099	0	0	10.5927	2.89938
PTPN6	Ptpn6	ENSMUSG00000004266	64.2374	-0.689664	-1.61291	0.0506025	0.932295	52.9724	72.8779	69.2638	23.8595	46.0427	58.3153	74.3203	38.7238	45.9557	225.346
IMP4	Imp4	ENSMUSG00000026127	1159.42	0.146719	1.10705	0.0506397	0.932295	1117.75	1202.59	1400.54	1216.48	1285.91	1140.96	1201.14	1134.93	1024.25	1119.82
DIO3	Dio3	ENSMUSG00000075707	117.678	0.325309	1.25293	0.0506688	0.932295	90.3928	181.06	137.148	139.182	121.075	98.3367	93.5981	143.674	99.7761	99.8883
NOCT	Noct	ENSMUSG00000023087	10148.8	-0.100554	-1.07218	0.0506765	0.932295	9243.73	9658.79	10078.9	9506.38	9728.38	10125.5	10385.7	10028.9	10347	10811
COX6A1	Cox6a1	ENSMUSG00000041697	3862	0.0741974	1.05278	0.0507306	0.932295	4132.97	3883.64	3946.45	3805.68	3923.6	3862.5	3887.64	3565.19	3938.26	3453.32
TENM3	Tenm3	ENSMUSG00000031561	7183.67	-0.140346	-1.10217	0.0507846	0.932295	6723.31	5343.47	6376.07	7483.42	7552.32	7275.14	6356.19	7350.27	7602.12	8310.9
SSPN	Sspn	ENSMUSG00000030255	184.813	-0.241107	-1.1819	0.0508023	0.932295	196.229	157.523	180.524	144.942	167.483	236.429	218.337	144.465	190.331	209.293
TUBGCP3	Tubgcp3	ENSMUSG00000000759	2088.94	0.0693148	1.04922	0.0508567	0.932295	2028.83	2276.8	2037.14	2214.78	2154.44	1941.93	2069.3	2072.65	2018.14	2106.57
IMPDH2	Impdh2	ENSMUSG00000062867	2645.45	0.0866975	1.06194	0.050876	0.932295	2664.64	2708.37	2702.91	2819.33	2691.15	2737.76	2754.53	2539	2476.58	2282.06
GSKIP	Gskip	ENSMUSG00000044715	408.996	0.100981	1.0725	0.0510286	0.932934	395.298	421.399	409.724	428.862	422.279	393.048	400.529	373.77	393.68	375.247
SLC11A1	Slc11a1	ENSMUSG00000026177	40.0093	-0.596242	-1.51177	0.0510621	0.932934	26.0115	33.1582	40.1012	23.8867	26.6476	21.1754	53.6038	32.3055	51.5665	71.5782
VWA5B1	Vwa5b1	ENSMUSG00000028753	278.223	0.268166	1.20428	0.0510645	0.932934	420.599	342.116	333.875	187.181	325.887	237.211	232.986	321.553	254.838	287.309
DNAH9	Dnah9	ENSMUSG00000056752	340.009	0.32551	1.25311	0.0511026	0.932934	362.847	444.402	340.364	299.639	336.634	301.366	214.003	179.519	313.98	416.608
MED1	Med1	ENSMUSG00000018160	2302.82	-0.0737513	-1.05245	0.0511873	0.933605	2178.9	2323.78	2266.35	2094.76	2306.18	2398.67	2349.28	2285.41	2473.54	2255.02
SYTL2	Sytl2	ENSMUSG00000030616	148.589	-0.380256	-1.30157	0.0512478	0.933834	127.089	85.0259	128.339	133.955	174.427	191.675	135.017	103.048	231.404	182.896
YIPF6	Yipf6	ENSMUSG00000047694	1329.2	-0.0723085	-1.0514	0.0513163	0.934206	1298.71	1317.55	1275.39	1255.93	1270.43	1289.47	1274.12	1336.83	1473.35	1385.36
DNAJC27	Dnajc27	ENSMUSG00000020657	1433.98	-0.143868	-1.10486	0.0513727	0.934358	1521.9	1140.96	1305.89	1355.26	1371.78	1438.5	1361.07	1317.41	1746.55	1534.77
NFATC2IP	Nfatc2ip	ENSMUSG00000030722	391.026	-0.11817	-1.08536	0.0514794	0.935202	391.465	374.293	380.146	347.743	385.402	445.096	444.866	361.597	365.672	417.87
BAX	Bax	ENSMUSG00000003873	1595.22	0.0766897	1.0546	0.0515151	0.935202	1535.15	1691.92	1602.96	1632.89	1644.56	1523.92	1629.77	1574.43	1504.32	1455.45
AGAP3	Agap3	ENSMUSG00000023353	5448.3	0.0639145	1.0453	0.0516949	0.936674	5434.12	5398.65	5457.14	5809.59	5700.48	5233.99	5151.16	5583.12	5225.48	5399.51
COL6A6	Col6a6	ENSMUSG00000043719	55.4988	-0.573991	-1.48864	0.0516975	0.936674	68.4365	23.3196	39.8868	41.3238	53.1955	58.512	47.7667	40.4332	107.652	82.1104
U2SURP	U2surp	ENSMUSG00000032407	4452.36	-0.078745	-1.0561	0.0517962	0.936674	4138.61	4687.88	4482.5	4307.92	4217.69	4602.34	4390.98	5039.25	4279.58	4753.6
FADS6	Fads6	ENSMUSG00000044788	253.176	-0.198258	-1.14731	0.0518524	0.936674	283.974	181.852	223.234	220.378	250.36	238.141	271.737	221.81	319.645	278.984
CNTNAP4	Cntnap4	ENSMUSG00000031772	1238.28	-0.147412	-1.10758	0.0518577	0.936674	1307.97	969.978	1179.5	1316.36	1231.01	1259.04	1173.74	1277.19	1579.68	1361.77
HYKK	Hykk	ENSMUSG00000035878	115.619	-0.232935	-1.17522	0.0519365	0.936674	108.897	120.174	108.784	99.325	102.177	145.458	133.589	99.8178	141.58	114.202
SIL1	Sil1	ENSMUSG00000024357	281.917	-0.158631	-1.11623	0.051971	0.936674	300.125	299.532	268.954	244.47	254.15	332.256	329.997	279.481	294.608	288.476
NKX6-1	Nkx6-1	ENSMUSG00000035187	44.9055	-0.924804	-1.89843	0.0520555	0.937117	70.6138	11.2713	35.558	18.0844	24.5502	83.204	53.9962	12.632	121.406	32.5827
SENP1	Senp1	ENSMUSG00000033075	1714.78	-0.0988136	-1.07089	0.0521022	0.937117	1689.45	1637.91	1599.78	1743.73	1594.74	1890.23	1696.09	1815.29	1768.73	1679.93
OSBPL9	Osbpl9	ENSMUSG00000028559	2738.97	-0.0728169	-1.05177	0.0523247	0.939659	2589.4	2740.93	2599.47	2763.91	2702.91	2783.18	2755.57	2996.87	2749.99	2804.86
PRKCD	Prkcd	ENSMUSG00000021948	951.424	0.174146	1.1283	0.0523481	0.939659	892.022	1140.84	966.718	987.926	830.214	795.066	1004.07	875.115	735.126	860.725
SPTLC2	Sptlc2	ENSMUSG00000021036	2407.39	-0.169197	-1.12443	0.0523884	0.939659	2046.78	2300.71	2225.55	2226.45	2359.97	2044.14	2365.84	2757.22	2583.97	2801.07
GNG10	Gng10	ENSMUSG00000038607	1447	0.0998181	1.07164	0.0525507	0.941702	1553.93	1477.82	1354.67	1503.29	1485.85	1289.8	1259.8	1527.12	1430.84	1377.28
RGS10	Rgs10	ENSMUSG00000030844	328.035	-0.243148	-1.18357	0.0526489	0.942171	344.251	249.546	305.44	336.792	293.346	363.384	292.19	264.4	476.358	413.844
TBCCD1	Tbccd1	ENSMUSG00000004462	379.194	-0.114075	-1.08228	0.0526737	0.942171	339.966	386.453	378.04	378.987	338.687	406.581	408.554	422.347	360.101	375.324
ADAMTS16	Adamts16	ENSMUSG00000049538	228.563	-0.337256	-1.26335	0.0527328	0.942363	236.129	145.829	178.823	179.64	197.473	213.505	221.09	126.564	342.209	281.663
DPH1	Dph1	ENSMUSG00000078789	317.661	0.206593	1.15396	0.0529287	0.942826	297.433	277.214	399.303	332.592	330.483	279.888	326.452	262.034	215.228	332.428
NMRAL1	Nmral1	ENSMUSG00000063445	1095.52	0.135395	1.09839	0.0529403	0.942826	1086.51	1224.58	1214.24	1246.05	1140.48	1158.75	1090.08	1171.54	903.955	1055.67
SLC39A5	Slc39a5	ENSMUSG00000039878	5.03664	-0.923869	-1.8972	0.0529912	0.942826	4.35065	3.81585	5.43287	3.19706	2.15749	10.404	4.79917	9.82938	9.77543	1.91756
GABBR2	Gabbr2	ENSMUSG00000039809	2892.28	-0.241102	-1.18189	0.0530442	0.942826	3246.77	1912.18	2521.3	2924.42	2788.07	2790.87	2737.14	2358.22	4244.76	3697.49
NLE1	Nle1	ENSMUSG00000020692	552.137	0.11807	1.08528	0.0530989	0.942826	588.16	569.291	564.67	529.74	584.668	532.706	454.718	550.771	485.495	588.899
EFCAB7	Efcab7	ENSMUSG00000073791	72.0514	0.393003	1.31312	0.0531234	0.942826	64.777	68.5663	70.4767	103.312	101.273	89.9225	50.6854	72.399	31.1492	65.5546
GLIPR1L1	Glipr1l1	ENSMUSG00000020213	2.63517	1.25173	2.38126	0.0531463	0.942826	3.20319	2.79985	3.35177	3.12629	6.4981	2.75865	0	1.07862	0	3.80361
VPS37B	Vps37b	ENSMUSG00000066278	2045.74	0.0931173	1.06667	0.0532362	0.943561	2160.07	2150.91	2053.5	2072.89	2243.95	2045.32	2134.69	2186.09	1784.06	1858.38
BCKDK	Bckdk	ENSMUSG00000030802	860.634	-0.126491	-1.09164	0.0533969	0.944564	860.072	964.028	755.5	794.628	832.491	1002.5	984.204	952.778	821.625	825.522
CREG2	Creg2	ENSMUSG00000050967	663.566	-0.395273	-1.31519	0.0535203	0.944564	792.256	290.952	489.432	560.748	695.777	713.726	550.358	480.075	1166.56	809.608
NUP62CL	Nup62cl	ENSMUSG00000072944	28.9334	0.661402	1.58162	0.0535278	0.944564	42.5346	34.1439	46.8851	30.993	13.3787	17.0972	6.9194	29.1293	33.8877	23.002
THUMPD1	Thumpd1	ENSMUSG00000030942	2534.14	0.0686617	1.04874	0.0535355	0.944564	2398.46	2599.72	2587.82	2704.06	2621.16	2330.58	2387.76	2656.65	2459.99	2482.44
RORC	Rorc	ENSMUSG00000028150	16.6722	0.552532	1.46666	0.0538315	0.947351	21.338	23.5778	18.8309	22.02	21.4216	19.7971	18.8429	8.64702	9.57871	15.2113
CWF19L1	Cwf19l1	ENSMUSG00000025200	581.959	0.0887566	1.06345	0.0538395	0.947351	598.382	596.779	573.915	607.805	616.289	576.875	570.624	599.313	539.288	525.335
ZNF124	Gm20541	ENSMUSG00000092390	4.30277	-0.872858	-1.83129	0.0539144	0.947812	4.08471	1.87318	3.4755	3.118	4.16405	7.29353	4.79668	6.6919	4.75102	6.81169
RNF32	Rnf32	ENSMUSG00000029130	342.618	-0.166249	-1.12214	0.0539655	0.947854	283.929	320.243	338.387	367.942	285.444	322.56	313.947	349.145	371.595	435.952
PSMB4	Psmb4	ENSMUSG00000005779	3143.84	0.0651836	1.04622	0.0540913	0.947967	3424.43	3102.1	3113.83	3286.35	3127.55	3130.24	3206.47	3130.83	2898.85	2965.93
FANK1	Fank1	ENSMUSG00000053111	143.532	0.204396	1.1522	0.0541796	0.947967	149.891	176.835	134.637	161.084	140.977	125.291	117.783	124.681	137.975	156.081
METTL1	Mettl1	ENSMUSG00000006732	276.044	-0.132662	-1.09631	0.0542595	0.947967	273.134	280.142	243.351	269.898	238.638	301.017	285.457	305.89	271.628	266.419
CCT8L2	Cct8l1	ENSMUSG00000038044	6.31105	-0.872064	-1.83028	0.0543176	0.947967	5.32985	4.66144	5.71748	2.11662	5.35991	4.50476	14.9603	10.9461	10.7117	1.88955
SKI	Ski	ENSMUSG00000029050	4828.62	0.0937689	1.06715	0.0544285	0.947967	5003.56	5199.73	4984.67	4932.91	4758.69	4581.01	4780.49	5018.29	4357.45	4577.3
USP11	Usp11	ENSMUSG00000031066	4818.43	-0.04724	-1.03329	0.0545051	0.947967	4856.92	4569.72	4771.21	4736.86	4830.73	4979.82	4823.45	4940.87	4965.12	4846.35
IKBKG	Ikbkg	ENSMUSG00000004221	1114.16	-0.0759483	-1.05405	0.0545575	0.947967	1057.51	1094.87	1065.11	1102.6	1083.23	1132.71	1135.39	1202.22	1076.28	1148.69
RBMXL1	Rbmxl1	ENSMUSG00000037070	3554.49	0.0574701	1.04064	0.0547696	0.947967	3419.77	3627.71	3728.11	3649.04	3647.47	3500.03	3509.55	3606.46	3347.71	3405.01
DCAF10	Dcaf10	ENSMUSG00000035572	1304.1	0.0846719	1.06045	0.0548041	0.947967	1278.7	1311.05	1355.17	1357.94	1438.23	1217.96	1326.33	1339.32	1168.25	1303.94
SLC4A1	Slc4a1	ENSMUSG00000006574	53.4046	0.456577	1.37228	0.0548562	0.947967	93.1207	72.5235	62.2901	31.6727	64.2161	67.9768	46.3012	54.8064	32.2999	33.9348
MMADHC	Mmadhc	ENSMUSG00000026766	1392.52	0.0716719	1.05093	0.0549277	0.947967	1382.37	1447.55	1496.96	1441.07	1398.17	1425.51	1389.35	1404.7	1332.55	1269.1
KIAA1109	4932438A13Rik	ENSMUSG00000037270	6975.96	-0.0713328	-1.05069	0.0550336	0.947967	6695.16	6701.26	6718.08	6986.66	6730.4	7134.32	6796.15	6809.42	7712.55	7098.29
LITAF	Litaf	ENSMUSG00000022500	375.473	-0.239008	-1.18018	0.0550904	0.947967	394.611	330.922	404.125	244.381	357.969	500.924	461.238	395.353	321.612	362.23
OASL	Oasl1	ENSMUSG00000041827	3.17048	-1.37751	-2.59819	0.0551409	0.947967	1.57716	4.15711	1.80302	0	1.58224	1.3176	17.0478	4.0421	1.76165	3.47038
EIF1	Eif1	ENSMUSG00000035530	6341.16	0.0784967	1.05592	0.055258	0.947967	6478.91	6379.87	6390.24	6893.43	6164.38	6171.88	6653.21	6388.68	5710.82	5666.08
MAEL	Mael	ENSMUSG00000040629	0.829384	-2.46617	-5.52576	0.0552595	0.947967	0	0	0	0	0	0.914129	0.930783	2.16773	0	0.958743
TNNI3K	Tnni3k	ENSMUSG00000040086	1.46891	2.03574	4.10034	0.0552935	0.947967	1.0281	0	1.56789	1.01895	1.85696	0	0	0	1.02951	0
CBFA2T3	Cbfa2t3	ENSMUSG00000006362	1454.97	0.140434	1.10224	0.0553133	0.947967	1579.61	1286.29	1520.85	1900.59	1512.07	1429.23	1320.37	1439.74	1502.29	1377.45
TRIM11	Trim11	ENSMUSG00000020455	926.482	0.0806231	1.05747	0.0554607	0.947967	933.722	984.975	962.715	1028.53	950.857	894.318	962.745	963.462	872.704	901.454
CFAP100	Cfap100	ENSMUSG00000048794	311.286	-0.258492	-1.19623	0.0555139	0.947967	197.512	228.392	295.495	314.735	356.52	266.931	314.803	385.071	323.201	376.138
MEGF8	Megf8	ENSMUSG00000045039	6656.24	-0.0480916	-1.0339	0.055514	0.947967	6772.22	6256.57	6427.85	6441.55	6699.67	6880.59	6715.52	6678.22	6787.84	6630.83
MLIP	Mlip	ENSMUSG00000032355	103.777	0.385859	1.30664	0.0555232	0.947967	131.316	189.048	118.711	129.495	84.9999	92.015	77.4509	130.495	92.3338	109.539
LGI3	Lgi3	ENSMUSG00000033595	145.778	-0.656437	-1.57619	0.0555339	0.947967	220.613	40.165	126.88	73.9534	113.55	174.886	149.473	78.3846	343.81	160.155
PHYHIPL	Phyhipl	ENSMUSG00000037747	2870.94	-0.197959	-1.14707	0.0556128	0.947967	3194.59	1970.72	2519.87	2749.94	2763.73	2998.67	2699.63	2567.66	3965.67	2909.44
AJAP1	Ajap1	ENSMUSG00000039546	634.147	-0.282272	-1.21611	0.0556294	0.947967	751.911	434.07	604.237	528.927	575.434	696.423	700.618	489.83	962.92	671.133
RDH16	Rdh16	ENSMUSG00000069456	118.545	-0.184523	-1.13644	0.055645	0.947967	95.2621	109.656	111.397	104.963	109.33	128.672	98.03	124.488	131.719	122.565
CD200R1L	Cd200r4	ENSMUSG00000062082	0.946956	2.32767	5.01993	0.0556598	0.947967	0	0.934456	0.847881	5.22346	0	0	0	1.10022	0	0
DDT	Ddt	ENSMUSG00000001666	376.076	-0.117807	-1.08508	0.0556729	0.947967	382.767	336.823	353.9	354.199	383.9	412.06	416.45	363.463	406.724	364.307
HIST1H4H	Hist1h4k	ENSMUSG00000064288	7.78181	0.83106	1.77899	0.0556916	0.947967	12.4263	12.6008	10.3633	3.19642	13.4449	3.50121	11.0438	7.33502	3.66586	3.60531
ANKRD24	Ankrd24	ENSMUSG00000054708	1931.4	-0.140833	-1.10254	0.0558732	0.947967	1785.17	1748.73	1794.42	1865.56	1901.34	1895.1	1912.43	1733.69	2218.95	2266.29
OC90	Oc90	ENSMUSG00000015001	9.62157	1.17119	2.25198	0.0558842	0.947967	5.36028	22.7051	19.8291	4.24015	20.758	7.8167	19.1534	2.10792	1.00992	1.61483
SCFD2	Scfd2	ENSMUSG00000062110	477.095	-0.181058	-1.13372	0.0558891	0.947967	464.71	445.971	443.558	373.127	483.604	435.972	622.934	492.427	513.679	445.867
TSTD1	Tstd1	ENSMUSG00000103711	40.2444	0.332109	1.25885	0.0559359	0.947967	29.7763	48.2395	42.8218	54.4345	49.6143	39.2771	36.0146	45.5166	25.1215	31.7417
MPEG1	Mpeg1	ENSMUSG00000046805	234.184	-0.195168	-1.14486	0.0559382	0.947967	187.062	244.972	184.821	215.881	226.946	269.621	193.847	277.082	214.695	257.006
COPS7A	Cops7a	ENSMUSG00000030127	1223.86	0.0867534	1.06198	0.0560405	0.947967	1297.67	1262.72	1363.18	1245.29	1309.18	1270.43	1271.32	1156.69	1196.87	1203.16
ADPRM	Adprm	ENSMUSG00000020910	383.152	0.128787	1.09337	0.0560661	0.947967	380.847	439.977	390.213	431.116	372.822	375.443	355.793	421.886	316.819	371.994
KCNQ5	Kcnq5	ENSMUSG00000028033	499.423	0.19859	1.14758	0.0561061	0.947967	565.269	649.489	490.993	671.157	469.624	484.582	448.946	550.303	459.412	535.761
ACOT1	Acot3	ENSMUSG00000021228	21.3849	-0.415671	-1.33392	0.0561973	0.947967	20.5038	19.2854	14.4924	12.9649	24.4403	25.5811	25.9148	25.0052	24.1791	20.0552
OTOP2	Otop2	ENSMUSG00000050201	3.36734	-1.59627	-3.0236	0.0563447	0.947967	3.4105	1.49845	0	0.84341	2.56536	8.93586	1.50428	0.812556	23.6104	1.50992
RBFA	Rbfa	ENSMUSG00000024570	596.749	-0.103598	-1.07445	0.0564228	0.947967	582.092	515.072	540.727	572.036	607.174	561.255	664.429	595.224	613.749	589.512
HDLBP	Hdlbp	ENSMUSG00000034088	6154.82	-0.0605642	-1.04287	0.056488	0.947967	5815.73	6448.8	6144.08	6229.65	5780.66	6368.03	6470.3	6281.33	6491.09	6114.85
TTC38	Ttc38	ENSMUSG00000035944	188.18	-0.268397	-1.20447	0.056555	0.947967	188.852	203.632	160.355	165.593	153.324	275.38	170.319	260.515	143.803	203.948
ATG16L2	Atg16l2	ENSMUSG00000047767	387.709	0.155856	1.11408	0.0565635	0.947967	457.412	425.434	351.493	414.816	372.065	306.887	419.033	370.723	361.99	356.222
SPATA5	Spata5	ENSMUSG00000027722	611.032	-0.148497	-1.10841	0.0566732	0.947967	572.468	592.451	574.029	539.852	600.856	736.639	602.147	586.87	656.871	611.192
ADGRF2	Adgrf2	ENSMUSG00000057899	23.1012	-0.486945	-1.40147	0.0566866	0.947967	21.1452	24.1572	17.4879	23.2424	12.7914	16.4496	26.3606	40.7507	17.6911	37.3754
PPP1R21	Ppp1r21	ENSMUSG00000034709	2316.49	-0.107559	-1.0774	0.0566958	0.947967	2377.86	2311.43	1853.45	2306.13	2389.88	2280.37	2405.76	2425.32	2431.64	2553.59
RPRM	Rprm	ENSMUSG00000075334	2922.44	0.146948	1.10722	0.0567128	0.947967	2684.52	3067.53	2919.71	3419.43	2880.34	2386.2	2531.84	2864.13	2603.89	3135.96
CD6	Cd6	ENSMUSG00000024670	0.950782	-2.92742	-7.60751	0.0567411	0.947967	0	0	0	0	0	1.98941	1.38696	2.06438	0	1.45587
CFI	Cfi	ENSMUSG00000058952	4.85951	-0.948545	-1.92993	0.0567429	0.947967	5.36572	1.87189	4.0946	3.15681	2.15396	11.9097	10.2251	2.17229	2.37554	4.7619
FBXL13	Fbxl13	ENSMUSG00000048520	11.6554	0.538044	1.452	0.0568376	0.948642	22.1611	11.8621	12.8596	18.2722	12.5228	9.90239	10.133	7.68651	11.4781	13.0054
ANKK1	Ankk1	ENSMUSG00000032257	2.9959	1.15922	2.23337	0.0569312	0.94867	4.25595	4.70093	4.06736	3.18193	4.27788	0.894342	0.938961	2.19432	3.58388	1.89225
JPT1	Jpt1	ENSMUSG00000020737	16157.3	0.0829393	1.05917	0.0571108	0.949376	15678.5	16518.4	16297.1	17363.4	16875.6	15406	15873	16981.9	14360.8	15485.3
GPAT3	Gpat3	ENSMUSG00000029314	18.4179	-0.560039	-1.47431	0.0571266	0.949376	17.8969	15.114	17.6562	9.80866	8.08408	30.2999	16.9796	13.0023	16.8669	26.7569
NUDT3	Nudt3	ENSMUSG00000024213	8537.98	0.0694869	1.04934	0.0572267	0.949376	8436.08	8652.52	8596.55	8916.11	8595.06	7891.49	8112.72	9139.11	8131.21	7898.64
PCDHGB6	Pcdhgb6	ENSMUSG00000103088	1755.44	0.0616806	1.04368	0.0572718	0.949376	1763.53	1800.17	1759.26	1805.67	1801.42	1803.87	1682.11	1628.23	1792.73	1648.86
FRY	Fry	ENSMUSG00000056602	5459.88	-0.108852	-1.07837	0.0573482	0.949833	5548.19	4521.3	5084.77	5674.57	5395.61	5554.19	5182.8	5381.39	6246.22	5913.8
CLDND2	Cldnd2	ENSMUSG00000038973	1.17361	-2.1482	-4.43274	0.0575544	0.950659	0	0	0	0	1.08088	1.76285	0.923167	0	2.40996	0.943591
MAP1A	Map1a	ENSMUSG00000027254	4995.11	-0.22336	-1.16745	0.0575654	0.950659	5932.21	3709.88	4479.22	4467.87	4577.78	5182.19	4483.86	4527.21	7944.2	4910.28
IL20RB	Il20rb	ENSMUSG00000044244	36.5108	-0.466955	-1.38219	0.0576424	0.950659	24.0936	35.497	25.9425	27.4159	37.7522	33.3062	31.3878	72.1816	47.5649	27.2986
TRMT10B	Trmt10b	ENSMUSG00000035601	464.853	-0.157436	-1.1153	0.0578265	0.952194	436.502	409.769	423.542	541.243	434.45	489.734	404.091	583.06	472.176	554.696
FCRLB	Fcrlb	ENSMUSG00000070524	5.23403	-0.994642	-1.99259	0.0579137	0.952194	4.35492	1.86741	1.5994	8.46994	1.076	5.27788	2.81918	6.45093	15.4907	4.58595
WASHC4	Washc4	ENSMUSG00000034560	2039.59	-0.070746	-1.05026	0.0579492	0.952194	1891.46	2041.26	1998.05	1965.21	2055.56	2060	2035.65	2132.19	2083.69	2143.02
GM2A	Gm2a	ENSMUSG00000000594	682.378	-0.153038	-1.11191	0.0580074	0.952194	723.258	673.78	657.943	599.424	611.573	715.826	734.273	604.242	891.807	688.303
NTRK1	Ntrk1	ENSMUSG00000028072	45.1119	-0.540558	-1.45453	0.0581187	0.952194	54.8612	44.6569	33.1394	33.8878	32.0147	89.9085	40.498	41.5319	96.5375	20.6841
SND1	Snd1	ENSMUSG00000001424	3172.5	-0.125253	-1.0907	0.0581767	0.952194	3197.39	2797.12	3210.16	2659.94	3332.93	3737.18	3391.89	2933.14	3148.27	3361.49
ZNF878	Zfp617	ENSMUSG00000066880	1137.98	-0.0806404	-1.05749	0.0583159	0.952194	1005.63	1198.9	1086	1070.58	1046.35	1122.36	1104.7	1189.9	1118.05	1187.74
TRIM45	Trim45	ENSMUSG00000033233	545.347	-0.107193	-1.07713	0.0583501	0.952194	549.99	513.258	506.635	513.004	515.12	548.214	510.303	642.007	579.726	523.859
RAD21L1	Rad21l	ENSMUSG00000074704	7.88095	0.716689	1.64341	0.0584735	0.952194	9.40637	6.58844	11.0246	6.30096	6.44427	1.85949	5.65448	5.49993	5.87514	5.72285
FRYL	Fryl	ENSMUSG00000070733	4350.45	-0.0878304	-1.06277	0.0585027	0.952194	4086.7	4423.25	4420.79	4264.83	4091.15	4109.16	4358.1	4948.37	4366.14	4848.66
USP37	Usp37	ENSMUSG00000033364	1578.58	-0.119755	-1.08655	0.0585118	0.952194	1314.83	1522.73	1647.85	1526.38	1510.4	1612.6	1607.58	1762.86	1763.04	1435.18
TEX36	Tex36	ENSMUSG00000030976	1.14997	-1.85593	-3.61986	0.0585998	0.952194	0	0	0	1.05042	2.17722	2.74946	1.84879	3.21904	1.19928	1.93397
PTCRA	Ptcra	ENSMUSG00000036858	5.85231	0.814394	1.75856	0.0586173	0.952194	7.40814	7.63078	4.05917	9.39523	7.43344	1.75868	4.71228	4.25437	6.10098	3.82106
POU3F1	Pou3f1	ENSMUSG00000090125	1099.84	0.197998	1.14711	0.0586365	0.952194	1056.03	1119.45	1061.46	1109.76	1232.58	988.052	1154.67	1166.89	884.219	670.028
SLC6A11	Slc6a11	ENSMUSG00000030307	2461.68	-0.367084	-1.28974	0.0587476	0.952194	3069.61	1571.44	2147.23	1943.08	2169.23	2749.12	2043.76	1896.7	4706.24	2664.04
PLA2G4B	Pla2g4b	ENSMUSG00000098488	729.214	0.217899	1.16304	0.0588037	0.952194	834.899	801.228	730.127	757.842	741.986	657.536	824.456	800.992	522.14	521.932
WSCD1	Wscd1	ENSMUSG00000020811	1910.7	-0.163829	-1.12026	0.0588215	0.952194	2018.53	1533.23	1815.13	1895.07	2082.64	2129.37	2042.52	1857.81	2408.54	2029.67
EIF5A2	Eif5a2	ENSMUSG00000050192	684.059	-0.127281	-1.09223	0.0588592	0.952194	717.578	604.934	589.443	700.347	631.601	664.818	699.351	637.495	851.255	690.459
CXCR2	Cxcr2	ENSMUSG00000026180	91.1566	-0.244314	-1.18453	0.0588859	0.952194	79.0621	92.0246	84.7008	87.4685	80.6175	75.6678	104.198	119.539	89.1352	114.322
DENND2C	Dennd2c	ENSMUSG00000007379	80.4299	-0.293848	-1.22591	0.0589167	0.952194	53.2273	106.699	76.4279	86.078	54.3861	94.7777	97.2154	92.2457	96.8069	78.5108
PPIH	Ppih	ENSMUSG00000060288	489.073	0.155357	1.1137	0.0589457	0.952194	459.534	599.481	509.007	514.661	478.178	490.288	506.49	527.263	359.451	414.854
HIST1H2BM	Hist1h2bn	ENSMUSG00000095217	1.60666	-1.61764	-3.06873	0.0590068	0.952194	1.08323	2.95823	0	1.05814	0	5.23293	4.67265	1.04556	2.47221	1.85094
SCUBE2	Scube2	ENSMUSG00000007279	72.4724	-0.28423	-1.21776	0.0590671	0.952194	62.556	75.723	62.7976	78.2784	76.9196	86.72	80.8427	91.4275	112.057	64.9123
ANKRD37	Ankrd37	ENSMUSG00000050914	256.673	0.219028	1.16395	0.0591054	0.952194	332.923	236.156	239.703	266.288	283.919	219.758	253.937	216.124	254.135	221.068
ZNF780A	Zfp607a	ENSMUSG00000020420	63.0135	-0.23836	-1.17965	0.0593121	0.952254	58.3419	69.9378	65.2609	55.1875	46.1608	60.7723	72.1813	67.6796	73.4974	76.0971
ANKRD10	Ankrd10	ENSMUSG00000031508	3839.75	0.11096	1.07995	0.0594379	0.952254	3480.88	4197.59	3953.92	4206.09	4021.98	3402.16	3732.15	4122.09	3361.37	3773.46
NPB	Npb	ENSMUSG00000044034	4.75206	-0.874446	-1.8333	0.059542	0.952254	3.1209	6.59748	1.67596	3.25438	3.19985	3.53024	7.77331	10.3424	5.86646	5.33162
CUTA	Cuta	ENSMUSG00000024194	445.41	0.112267	1.08093	0.0596291	0.952254	515.207	449.189	468.167	459.242	450.825	457.665	453.781	391.06	404.524	455.078
PCK2	Pck2	ENSMUSG00000040618	502.484	-0.186788	-1.13823	0.0596919	0.952254	521.07	548.996	432.64	420.41	404.49	610.257	601.973	480.077	501.099	454.314
SIX3	Six3	ENSMUSG00000038805	1089.19	0.165964	1.12192	0.0597077	0.952254	1012.66	1236.04	1152.24	1109.89	1112.01	1000.96	968.746	1300.06	851.57	892.121
PNMA3	Pnma3	ENSMUSG00000046287	907.956	-0.18881	-1.13982	0.0597184	0.952254	967.221	729.819	736.782	871.664	857.847	941.405	705.439	865.122	1152.79	1080.33
SNRNP48	Snrnp48	ENSMUSG00000021431	514.423	0.105083	1.07556	0.059743	0.952254	511.914	568.306	562.851	561.522	521.306	531.471	504.771	504.116	497.17	497.658
DHX35	Dhx35	ENSMUSG00000027655	965.584	-0.14124	-1.10285	0.0597498	0.952254	976.766	1119.44	853.46	874.785	863.11	971.874	1125.51	1175.87	859.353	1036.81
ADAMTSL2	Adamtsl2	ENSMUSG00000036040	311.244	0.290492	1.22306	0.0597677	0.952254	386.503	314.859	429.916	429.176	262.683	247.03	377.228	237.468	329.726	300.929
DNAI1	Dnaic1	ENSMUSG00000061322	49.4965	-0.439759	-1.35638	0.0597993	0.952254	55.0502	37.3697	54.333	35.4744	24.7648	59.9781	49.3555	45.2174	90.3726	40.1659
NCAM2	Ncam2	ENSMUSG00000022762	1375.92	-0.261053	-1.19835	0.0598303	0.952254	1325.11	834.224	1207.14	1276.73	1250.02	1195.15	1143.49	1096.13	2099.5	1529.26
CDC25A	Cdc25a	ENSMUSG00000032477	780.094	0.135991	1.09885	0.0599057	0.952254	764.95	846.923	834.643	829.995	887.017	748.064	749.33	887.829	648.925	754.42
CCT4	Cct4	ENSMUSG00000007739	7122.5	0.0595789	1.04216	0.0599151	0.952254	6857.95	7256.27	7392.13	7556.03	7458.43	6850.54	7170.33	7197.3	6687.23	7135.33
RASGRP4	Rasgrp4	ENSMUSG00000030589	102.902	0.26706	1.20335	0.059941	0.952254	129.619	108.56	142.172	76.3052	121.481	80.445	103.071	90.6102	119.503	88.4697
LNX2	Lnx2	ENSMUSG00000016520	537.671	0.245525	1.18552	0.060029	0.952874	577.544	832.989	627.396	650.52	519.393	504.917	589.542	685.938	367.874	556.595
GPRIN3	Gprin3	ENSMUSG00000045441	236.639	-0.204758	-1.15249	0.0602508	0.953587	257.552	194.611	210.876	212.873	205.022	221.668	194.451	220.697	317.809	292.651
BCAP29	Bcap29	ENSMUSG00000020650	390.218	-0.104982	-1.07548	0.0602542	0.953587	387.574	374.951	374.103	336.416	355.287	412.956	403.548	360.549	400.65	388.108
CARF	Carf	ENSMUSG00000026017	636.704	-0.162586	-1.11929	0.0603054	0.953587	558.821	623.264	535.857	590.155	671.886	625.287	550.199	654.107	693.754	814.685
RIF1	Rif1	ENSMUSG00000036202	2300.85	0.122932	1.08895	0.0603863	0.953878	2097.57	2621.72	2533.56	2356.01	2409.61	1986.86	2465.52	2382.64	2074.37	2131.16
DNTT	Dntt	ENSMUSG00000025014	3.34135	-1.01492	-2.02079	0.0604467	0.954058	3.2064	1.87867	3.17648	0	4.2938	3.65833	2.77974	5.43839	7.17157	6.69536
MARVELD2	Marveld2	ENSMUSG00000021636	73.759	-0.281539	-1.21549	0.0605126	0.954324	92.4077	58.1203	66.4735	60.3124	58.8293	99.5735	67.5099	71.9928	99.4199	71.0108
HEY1	Hey1	ENSMUSG00000040289	575.35	-0.121918	-1.08818	0.060778	0.956262	564.293	513.96	556.718	593.216	603.364	565.669	631.158	607.48	714.649	565.655
SLC25A51	Slc25a51	ENSMUSG00000045973	3961.73	0.0914409	1.06543	0.0609467	0.956262	3705.13	4349.89	4283.89	4324.97	4017.28	3634.29	3980.82	4207.97	3660.96	3931.16
AQP4	Aqp4	ENSMUSG00000024411	269.608	-0.644688	-1.5634	0.0609918	0.956262	429.318	137.073	196.571	153.794	176.509	328.269	260.026	134.908	741.23	245.087
DIP2C	Dip2c	ENSMUSG00000048264	3775.28	-0.0872113	-1.06231	0.0610231	0.956262	3672.13	3412.68	3666.54	3836.13	3583.46	3609.51	3664.29	3876.2	4350.53	3809.98
TMEM159	Tmem159	ENSMUSG00000030917	117.096	-0.246406	-1.18625	0.061145	0.956262	126.356	103.329	99.8305	88.2372	112.81	131.156	128.054	77.6452	162.061	130.839
ANKDD1A	Ankdd1a	ENSMUSG00000066510	44.6417	-0.422804	-1.34053	0.0613531	0.956262	41.6206	24.346	33.1112	49.5482	37.4802	45.1447	40.4495	40.1847	65.9968	57.3918
NPY	Npy	ENSMUSG00000029819	586.619	0.189284	1.1402	0.0614657	0.956262	536.231	722.043	619.928	604.305	517.173	458.708	563.818	528.497	624.286	459.963
GTF2F1	Gtf2f1	ENSMUSG00000002658	2253.65	0.0688174	1.04886	0.0616581	0.956262	2162.94	2263.77	2286.11	2386.51	2404.06	2247.26	2248.57	2224.75	2049.99	2189.91
LYNX1	Lynx1	ENSMUSG00000022594	383.215	-0.403487	-1.3227	0.0616816	0.956262	551.149	230.499	300.822	332.325	331.582	436.37	403.859	256.76	822.687	390.376
TMEM178B	Tmem178b	ENSMUSG00000057716	6746.01	-0.119089	-1.08605	0.0617313	0.956262	6424.56	5810.56	6373.02	7034.66	6384.8	6465.6	6151.94	6477.2	8416.39	7277.59
GMPR	Gmpr	ENSMUSG00000000253	337.651	-0.141475	-1.10303	0.0617404	0.956262	332.846	264.486	352.903	305.97	344.231	352.312	342.233	330.235	404.538	338.204
PRDM9	Prdm9	ENSMUSG00000051977	135.578	0.259627	1.19717	0.0617839	0.956262	117.822	202.935	126.712	150.688	172.757	118.145	129.635	138.979	91.2459	164.693
MAZ	Maz	ENSMUSG00000030678	8519.83	0.0586748	1.04151	0.0617954	0.956262	8614.97	8588.97	8589.43	8789.66	8811.77	8625.88	8511.49	8808.46	8022.67	7693.44
ZDHHC8	Zdhhc8	ENSMUSG00000060166	1828.43	0.0607179	1.04298	0.0618141	0.956262	1857.76	1850.45	1911.73	1855.81	1886.49	1799.56	1760.4	1722.9	1814.38	1879.6
HIP1	Hip1	ENSMUSG00000039959	4701.38	-0.0869232	-1.0621	0.0618179	0.956262	4653.87	4184.18	4560.25	4710.08	4633.4	4715.6	4404.47	4492.24	5430.87	5113.67
APOOL	Apool	ENSMUSG00000025525	178.586	0.207822	1.15494	0.0618905	0.956262	183.455	217.773	209.518	151.894	201.879	195.293	190.052	157.389	136.719	154.444
SAP30BP	Sap30bp	ENSMUSG00000020755	2239.98	0.155506	1.11381	0.0619093	0.956262	2067.6	2595.48	1963.87	2868.84	2409.4	1959.05	2171.58	2583.74	2039.77	1931.51
BOD1L1	Bod1l	ENSMUSG00000061755	4149.77	-0.0540626	-1.03818	0.061972	0.956262	3862.13	4106.66	4215.37	4155.02	4052.64	4062.4	4157.88	4447.73	4391.34	4128.07
RFT1	Rft1	ENSMUSG00000052395	271.769	-0.162176	-1.11897	0.0620596	0.956262	260.75	239.914	259.363	254.503	247.227	318.648	284.456	301.876	250.443	256.12
ALK	Alk	ENSMUSG00000055471	335.162	-0.232703	-1.17503	0.0620831	0.956262	378.896	224.077	300.815	285.563	333.033	338.1	326.251	289.038	489.273	346.698
TRPC5	Trpc5	ENSMUSG00000041710	275.824	-0.206551	-1.15393	0.0620993	0.956262	277.124	261.365	261.884	265.922	221.687	255.132	234.163	281.298	396.572	322.871
APOB	Apob	ENSMUSG00000020609	6.53897	1.26443	2.40232	0.0621459	0.956262	3.54572	4.17227	10.692	8.53441	3.55998	6.15578	1.88831	1.46473	0.792065	1.2885
MRPL49	Mrpl49	ENSMUSG00000007338	918.506	0.0710244	1.05046	0.0622403	0.956262	900.386	992.364	943.065	961.048	960.688	924.314	957.843	851.353	892.427	899.016
COQ8A	Coq8a	ENSMUSG00000026489	90.9032	-0.421623	-1.33943	0.0622746	0.956262	88.8868	75.3233	113.588	88.8131	37.0178	108.167	105.918	166.367	62.5261	96.637
GPR37	Gpr37	ENSMUSG00000039904	211.411	-0.224908	-1.1687	0.062301	0.956262	218.741	146.581	181.437	215.091	182.511	214.963	165.125	191.324	300.524	232.652
SVOP	Svop	ENSMUSG00000042078	3045.08	0.0785301	1.05594	0.0623074	0.956262	3010.08	2836.36	3119.18	3137.25	3315.84	2881	3000.41	2755.36	2975.64	2987.37
VWA5B2	Vwa5b2	ENSMUSG00000046613	1301.24	-0.304721	-1.23518	0.0623851	0.956262	1511.4	842.248	1036.37	1243.27	1226.62	1392.74	1247	1042.1	1960.55	1594.62
DTX3	Dtx3	ENSMUSG00000040415	6114.68	0.0559276	1.03953	0.0623909	0.956262	6311.77	6509.42	5998.05	6132.73	6255.58	6165.72	6034.13	6221.37	5706.54	5883.59
FBXO2	Fbxo2	ENSMUSG00000041556	121.207	-0.350611	-1.2751	0.0624402	0.956262	177.546	78.2474	109.355	98.7561	88.732	151.81	136.858	101.869	200.471	113.852
CLUH	Cluh	ENSMUSG00000020741	2208.02	-0.0891214	-1.06372	0.0624434	0.956262	2313.77	1934.06	2039.38	2205.6	2145.96	2248.67	2364.9	2032.41	2401.21	2263.11
SCN9A	Scn9a	ENSMUSG00000075316	1592.23	-0.175072	-1.12902	0.0624641	0.956262	1510.32	1304.74	1492.15	1470.3	1326.86	1488.52	1290.1	1466.92	2033.01	1745.77
CHCHD2	Chchd2	ENSMUSG00000070493	4782.37	0.0977133	1.07008	0.062491	0.956262	4929.96	5275.07	4907.25	4762.87	4868.82	4886.27	4997.52	4825.16	4137.27	4272.95
SNCB	Sncb	ENSMUSG00000034891	1617.6	-0.285401	-1.21875	0.0625293	0.956262	1993.05	1011.28	1453.74	1513.08	1418.49	1659.64	1398.49	1295.84	2727.24	1925.93
ITGB3	Itgb3	ENSMUSG00000020689	90.7569	-0.343351	-1.2687	0.062566	0.956262	79.1555	79.1577	97.7249	65.1852	87.738	105.976	117.99	57.8776	143.792	94.4132
PTGES2	Ptges2	ENSMUSG00000026820	861.736	0.0984946	1.07066	0.0626483	0.956262	937.181	793.893	852.629	916.974	898.699	884.854	848.92	712.629	850.165	807.662
KIF26A	Kif26a	ENSMUSG00000021294	4823.72	0.223275	1.16738	0.0629036	0.956767	4336.39	6056.93	4959.2	5028.19	4710.58	4337.47	4824.09	5497.74	2943.36	3890.23
RRP15	Rrp15	ENSMUSG00000001305	549.907	0.11355	1.08189	0.0630197	0.956767	530.508	669.138	597.622	566.202	497.73	517.939	552.582	518.223	527.88	529.359
VANGL1	Vangl1	ENSMUSG00000027860	259.004	-0.276739	-1.21145	0.0630717	0.956767	273.985	180.788	227.021	201.426	264.85	297.268	259.527	172.727	323.681	334.15
IKZF3	Ikzf3	ENSMUSG00000018168	2.15966	-1.68707	-3.22003	0.0630855	0.956767	0	0.792106	0.693758	0.893077	1.80415	9.40787	0.79452	1.85272	2.0076	2.40202
CLCN3	Clcn3	ENSMUSG00000004319	4829.49	-0.0709743	-1.05043	0.0630918	0.956767	4688.69	4444.53	4509.67	4936.17	4757.56	4673.85	4575.79	4898.33	5391.28	4977.66
PCOLCE2	Pcolce2	ENSMUSG00000015354	53.3024	0.483431	1.39806	0.0631248	0.956767	45.0557	89.1607	42.4142	91.033	39.4995	39.2443	56.9883	30.6209	39.1139	48.8599
PSMG1	Psmg1	ENSMUSG00000022913	492.093	0.100349	1.07203	0.0632229	0.956767	548.421	449.05	523.652	544.474	495.866	476.28	495.857	459.489	451.486	501.818
AURKC	Aurkc	ENSMUSG00000070837	1.46741	-2.47497	-5.55954	0.0632348	0.956767	0	0	0	0	1.06546	4.47166	0	0	0	2.85544
CCL27	Gm13306	ENSMUSG00000073877	23.6835	-0.453223	-1.3691	0.0633199	0.956767	20.4341	18.1368	15.7274	17.3974	22.6361	30.7637	14.7263	13.6032	31.484	36.4726
KRT72	Krt72	ENSMUSG00000056605	1.34166	-2.10555	-4.30363	0.0634672	0.958211	0.681394	0	0	0	2.63075	2.27866	2.39588	0.698976	3.8279	0
S100A9	S100a9	ENSMUSG00000056071	12.788	-0.934774	-1.91159	0.0635444	0.958634	13.4223	12.4765	13.0141	4.24784	6.55453	5.37296	16.6056	10.6761	11.9248	50.672
FSTL4	Fstl4	ENSMUSG00000036264	198.321	-0.243864	-1.18416	0.0636367	0.958765	199.65	152.343	237.191	181.989	197.816	219.013	246.004	176.029	312.827	196.301
STK32A	Stk32a	ENSMUSG00000039954	241.712	0.161328	1.11832	0.0637325	0.958765	305.137	230.787	273.722	261.707	232.213	245.484	202.854	223.741	271.141	224.343
FREM3	Frem3	ENSMUSG00000042353	10.857	-0.681376	-1.60367	0.0637337	0.958765	14.9347	8.43744	9.79089	6.36659	7.45814	12.652	5.60899	16.385	27.3547	14.248
KPNA4	Kpna4	ENSMUSG00000027782	3855.73	0.0719374	1.05113	0.0638956	0.958765	3651.67	4030.17	4120.98	4016.5	3928.08	3554.07	3822.91	4036.67	3660.68	3719.39
PGPEP1L	Pgpep1l	ENSMUSG00000030553	3.59082	-1.13187	-2.19143	0.0639545	0.958765	3.16333	0.942772	0.81585	6.34235	1.07617	7.19359	4.6359	2.17019	3.58735	8.53233
APOH	Apoh	ENSMUSG00000000049	1.8012	-1.9766	-3.93565	0.0639766	0.958765	0.945051	0.832393	0	0	0.966678	4.84976	0	6.7889	1.05153	0
ATP13A5	Atp13a5	ENSMUSG00000048939	125.354	-0.301372	-1.23232	0.0640872	0.958765	125.269	78.047	112.371	114.505	124.542	136.943	172.438	82.8223	162.498	128.35
RABGGTA	Rabggta	ENSMUSG00000040472	1027.48	0.0699096	1.04965	0.0641015	0.958765	1099.03	1011.63	991.947	1029.27	1117.4	1015.67	1002.67	978.757	1018.95	978.007
PPP1R14B	Ppp1r14b	ENSMUSG00000056612	3910.62	0.113931	1.08217	0.0641236	0.958765	3763.2	4283.76	4060.76	4024.16	4002.45	3714.82	3991.59	4191.66	3308.99	3398.27
IDUA	Idua	ENSMUSG00000033540	462.972	-0.14479	-1.10557	0.0641265	0.958765	441.501	449.22	412.978	389.258	453.874	476.362	461.277	542.356	433.635	458.781
BPIFB2	Bpifb2	ENSMUSG00000027481	0.764506	2.95494	7.75401	0.0641934	0.958765	5.28078	0.935165	0	1.06098	0	0	0	0	0	0
PPP1R8	Ppp1r8	ENSMUSG00000028882	1687.05	0.0612189	1.04335	0.0642186	0.958765	1657.67	1708.67	1731.49	1694.48	1793.64	1657.11	1682.32	1733.31	1608.03	1550.5
ZCCHC9	Zcchc9	ENSMUSG00000021621	600.443	0.144832	1.1056	0.0642239	0.958765	494.682	681.098	654.306	616.464	627.492	598.06	599.449	549.627	474.242	557.775
SEC23IP	Sec23ip	ENSMUSG00000055319	1864.51	-0.0492186	-1.0347	0.0642998	0.958765	1868.41	1782.89	1866.72	1802.33	1804.27	1897.29	1872.6	1955.49	1925.47	1798.88
MUM1	Mum1	ENSMUSG00000020156	2341.99	-0.0862406	-1.0616	0.0643316	0.958765	2179.13	2259.07	2184.85	2413.07	2259.97	2409.68	2594.59	2490.99	2121.68	2367.01
CALD1	Cald1	ENSMUSG00000029761	1868.4	-0.188348	-1.13946	0.06437	0.958765	1917.46	2209.03	1862.79	1452.79	1556.81	2028.08	2112.05	1778.3	2359.57	1979.12
SERPINB5	Serpinb5	ENSMUSG00000067006	1.30486	-2.07876	-4.22444	0.0646758	0.961801	0	0.808009	0	0.906282	0	0	7.15034	0	2.04798	1.67917
ITIH4	Itih4	ENSMUSG00000021922	4.22294	1.15221	2.22254	0.0647476	0.961801	3.4277	3.97405	5.33361	8.36781	8.55785	1.17687	2.82324	2.13654	6.30186	2.46724
ITCH	Itch	ENSMUSG00000027598	2374.7	0.0793512	1.05654	0.0647651	0.961801	2309.76	2424.27	2584.79	2486.44	2349.82	2307.95	2424.66	2364.03	2135.42	2273.65
P2RY12	P2ry12	ENSMUSG00000036353	97.8771	-0.265408	-1.20198	0.0648569	0.961801	73.3497	112.597	66.9515	99.0821	93.6563	108.126	74.9555	119.266	111.704	121.871
NPY4R	Npy4r	ENSMUSG00000048337	7.92668	-0.681175	-1.60345	0.0648803	0.961801	3.15985	5.62721	5.73917	8.44506	7.45884	12.7245	5.55314	5.4833	15.5301	9.66681
EMC8	Emc8	ENSMUSG00000031819	2198.83	-0.0982124	-1.07045	0.064891	0.961801	2037.57	2177.53	2221.32	1944.29	2184.57	2362.67	2281.1	2231.69	2041.47	2391.51
CFAP157	Cfap157	ENSMUSG00000038987	43.0922	0.527319	1.44125	0.0650048	0.962021	46.8699	71.8603	42.5727	43.4356	50.4556	23.6093	54.0119	30.003	63.5007	13.8492
CDC6	Cdc6	ENSMUSG00000017499	169.288	0.288277	1.22118	0.0650642	0.96217	166.498	205.74	210.306	177.741	193.973	201.697	186.385	178.634	96.3463	117.108
TRIM71	Trim71	ENSMUSG00000079259	18.3014	-0.564398	-1.47877	0.0652349	0.962849	18.3076	12.1408	17.2918	18.9734	10.6348	26.9758	16.9412	13.0041	38.1146	19.8974
SRRM1	Srrm1	ENSMUSG00000028809	6830.96	-0.0652102	-1.04624	0.0652468	0.962849	6520.64	6703.93	6664.47	6786.1	6806.35	6866.19	6784.84	7025.25	7036.06	7318.54
SLC25A36	Slc25a36	ENSMUSG00000032449	3775.69	-0.0995756	-1.07146	0.0654183	0.962849	3453.49	4080.87	3302.82	3920.56	3329.08	3717.47	3731.41	3896.13	3850.62	4179.88
CASP8AP2	Casp8ap2	ENSMUSG00000028282	1518.37	0.138048	1.10041	0.0654917	0.962849	1555.33	1427.27	1772.57	1718.29	1436.4	1402.18	1556.11	1700.7	1199.87	1329.1
ACTBL2	Actbl2	ENSMUSG00000055194	1.13653	2.25322	4.76747	0.0655688	0.962849	1.06011	0	2.49101	2.09845	4.28077	1.83046	0	0	0	0
C16orf87	4921524J17Rik	ENSMUSG00000036934	597.957	0.128635	1.09326	0.0655825	0.962849	557.344	711.607	625.132	636.9	614.534	520.826	554.954	645.965	564.15	594.555
TEPSIN	Tepsin	ENSMUSG00000025377	764.76	0.0856603	1.06117	0.0655918	0.962849	740.86	833.398	724.404	735.081	774.021	722.606	701.912	740.188	708.099	713.717
OVGP1	Ovgp1	ENSMUSG00000074340	373.156	0.154836	1.1133	0.0656125	0.962849	333.537	435.313	376.52	434.539	351.334	322.085	315.293	328.629	342.746	424.216
SPTBN4	Sptbn4	ENSMUSG00000011751	4337.35	-0.180917	-1.1336	0.0656748	0.962849	4367.61	4009.14	3614.59	4097.68	4162.17	4184.97	3928.89	4153.32	5223.61	5465
TMEM184A	Tmem184a	ENSMUSG00000036687	7.86115	-1.11968	-2.17298	0.0657271	0.962849	2.27217	1.9971	21.9017	3.3765	2.83219	6.66716	2.50675	8.44754	26.2261	11.9681
ABCA8	Abca8b	ENSMUSG00000020620	468.091	-0.167264	-1.12293	0.0657978	0.962849	443.616	395.247	428.208	425.907	420.107	450.154	405.256	471.527	515.328	531.718
ARL14EP	Arl14ep	ENSMUSG00000027122	1100.75	-0.0883128	-1.06313	0.0658028	0.962849	1018.45	1145.55	998	1072.55	1000.75	1204.98	1116.39	1131.76	1092.41	1018.92
LAMP3	Lamp3	ENSMUSG00000041247	1.36121	-1.71697	-3.28744	0.0659465	0.963077	1.05275	0.926248	0.843131	0	1.05698	0.91947	1.88998	2.19161	0	7.64159
CD44	Cd44	ENSMUSG00000005087	99.0972	-0.325694	-1.25327	0.0659573	0.963077	93.1427	85.213	101.328	96.0142	74.2804	123.703	132.061	68.3631	165.179	76.8768
SYT2	Syt2	ENSMUSG00000026452	307.655	-0.506141	-1.42025	0.0659809	0.963077	476.62	229.994	214.953	194.521	196.185	422.479	280.595	134.308	736.472	291.918
ADAM22	Adam22	ENSMUSG00000040537	4090.5	-0.102138	-1.07336	0.0661153	0.963077	3739.22	3959.84	3817.27	4003.63	4082.31	3740.25	4036.75	4636.51	4181.03	4450.45
RRP7A	Rrp7a	ENSMUSG00000018040	2111.47	-0.080015	-1.05703	0.0661341	0.963077	2176.59	2074.65	2038.5	2088.03	1836.41	2264.06	1945.58	2287.56	2174.27	2128.12
LIFR	Lifr	ENSMUSG00000054263	955.14	-0.152218	-1.11128	0.0661519	0.963077	968.495	862.676	813.241	792.096	821.221	1037.48	912.998	733.296	1166.39	882.366
TMEM8A	Tmem8	ENSMUSG00000024180	221.068	-0.170502	-1.12545	0.0662025	0.963077	238.496	177.196	206.673	206.445	203.734	235.812	260.127	179.858	240.497	242.975
PRLR	Prlr	ENSMUSG00000005268	126.801	-0.32745	-1.25479	0.0662938	0.963077	111.094	90.9514	104.613	119.185	132.938	134.255	89.5845	107.622	188.869	181.146
CAMK2G	Camk2g	ENSMUSG00000021820	3855.27	-0.100943	-1.07247	0.0663519	0.963077	4163.05	3200.24	3490.36	3697.17	3791.68	3935.05	3640.55	3707.31	4409.93	3977.48
EPHB1	Ephb1	ENSMUSG00000032537	4534.05	-0.166746	-1.12252	0.0664163	0.963077	4445.58	3399.1	4273.46	4582.69	4959.76	4882.42	5008.11	4521.43	5459.59	4441.96
SYN3	Syn3	ENSMUSG00000059602	1123.97	-0.17211	-1.12671	0.0664318	0.963077	1014.56	895.685	1047.15	1218.45	1077.42	1021.61	987.309	1097.05	1546.44	1269.5
ALPK3	Alpk3	ENSMUSG00000038763	13.5786	-0.744702	-1.67563	0.0664824	0.963077	15.8661	11.2581	9.75356	2.9292	12.7552	14.8605	6.96656	46.657	14.3148	14.7764
CTNNAL1	Ctnnal1	ENSMUSG00000038816	815.875	-0.177238	-1.13072	0.0666987	0.963077	794.425	716.153	693.687	715.542	961.82	926.203	714.562	753.784	948.634	1045.3
LAP3	Lap3	ENSMUSG00000039682	764.101	0.103686	1.07452	0.0667041	0.963077	808.75	847.689	828.899	757.945	759.071	744.539	855.469	685.047	766.384	675.739
ZNF648	Zfp648	ENSMUSG00000066797	19.659	-0.532853	-1.44679	0.066743	0.963077	22.6181	18.8542	10.5255	12.6359	12.7724	23.0545	23.6439	11.8563	39.6091	14.1019
LARGE1	Large1	ENSMUSG00000004383	2778.9	-0.0459436	-1.03236	0.0667634	0.963077	2805.15	2607.52	2673.45	2803.12	2695.38	2707.54	2744.32	2814.69	2916.19	2842.86
RHOBTB2	Rhobtb2	ENSMUSG00000022075	2562.73	0.0691972	1.04913	0.0668362	0.963077	2510.8	2509.5	2646.89	2818.07	2705.33	2334.37	2434.45	2583.32	2612.86	2612.61
LENG1	Leng1	ENSMUSG00000078813	252.541	0.154352	1.11292	0.0669018	0.963077	294.426	252.546	241.048	253.073	267.63	274.219	209.541	234.187	254.111	202.884
CYP2C9	Cyp2c65	ENSMUSG00000067231	0.745637	2.44409	5.44182	0.0669755	0.963077	2.10833	0.944599	3.3584	1.05073	0	0	0.943278	0	0	0
COX7C	Cox7c	ENSMUSG00000017778	2088.27	0.0816686	1.05824	0.0670615	0.963077	2179.44	2146.54	2111.03	1981.31	2175.5	2062.5	2080.59	1935.01	2035.99	1895.62
FAM204A	Fam204a	ENSMUSG00000057858	583.322	-0.109053	-1.07852	0.0670815	0.963077	539.66	527.259	545.109	540.003	596.24	640.513	546.303	549.329	608.043	617.889
RSPH1	Rsph1	ENSMUSG00000024033	69.8527	0.284501	1.21799	0.0670861	0.963077	89.7781	91.2696	84.1723	66.3373	72.4137	74.3597	54.81	49.5339	67.4852	85.194
BCL2	Bcl2	ENSMUSG00000057329	1138.13	-0.0950808	-1.06813	0.0672274	0.963077	1238.9	1061.29	1154.22	1219.74	1102.5	1185.41	1253.04	1223.96	1317.31	1191.19
EDN1	Edn1	ENSMUSG00000021367	42.2056	-0.313711	-1.2429	0.0672477	0.963077	43.8824	41.069	39.0069	30.2888	42.6192	49.3045	50.897	36.0298	64.0575	44.9461
SLC22A23	Slc22a23	ENSMUSG00000038267	3749.2	-0.10554	-1.0759	0.0672527	0.963077	3681.46	3334.19	3608.72	3568.1	3736.25	3758.12	3773.89	3399.35	4638.77	3726.55
THNSL2	Thnsl2	ENSMUSG00000054474	58.1878	-0.252233	-1.19105	0.0672535	0.963077	39.4071	50.6039	68.3837	50.7125	53.3867	61.5035	63.5113	62.0877	54.5442	72.9218
ODF3B	Odf3b	ENSMUSG00000047394	17.2167	0.5624	1.47672	0.0673964	0.96375	22.6012	27.4977	21.7856	9.39571	21.49	16.6962	15.1815	7.46963	6.02561	23.2511
ACAP3	Acap3	ENSMUSG00000029033	5073.23	0.0986395	1.07076	0.0673996	0.96375	4636.25	5346.04	5047.53	5722.65	5074.2	4723.85	4714.59	4912.73	4626.35	5140.75
APOL6	Apol6	ENSMUSG00000033576	8.35274	0.711456	1.63746	0.067575	0.965092	15.0801	6.38203	8.92997	9.37758	7.55224	1.8256	6.63041	6.59747	9.54365	4.73936
PLAC9	Plac9b	ENSMUSG00000072674	156.437	-0.4654	-1.3807	0.0676821	0.965092	133.091	126.61	111.973	114.278	133.484	110.521	169.839	171.455	164.437	240.108
PCED1A	Pced1a	ENSMUSG00000037773	961.415	-0.0767078	-1.05461	0.0676918	0.965092	973.027	966.256	953.166	947.339	947.584	1022.52	1052.58	1034.33	911.111	1024.58
COL4A3	Col4a3	ENSMUSG00000079465	25.0708	-0.644458	-1.56315	0.0678524	0.965588	26.3352	19.6724	17.2646	21.3459	17.9645	22.02	29.5246	10.9871	27.1021	91.952
PGM2	Pgm2	ENSMUSG00000029171	614.126	-0.103609	-1.07446	0.0678825	0.965588	578.542	603.814	645.348	574.463	583.114	605.606	691.394	687.722	568.064	656.777
RLN3	Rln3	ENSMUSG00000045232	2.54332	-1.70309	-3.25597	0.0679675	0.965588	2.15876	0	2.42159	0	0	3.55246	3.74996	0	7.2819	0.938732
RIN2	Rin2	ENSMUSG00000001768	651.704	-0.145418	-1.10605	0.0679747	0.965588	681.573	599.573	668.024	563.986	600.892	786.239	734.261	596.687	754.384	575.205
NIPA2	Nipa2	ENSMUSG00000030452	935.034	0.0823674	1.05875	0.0681805	0.965937	895.418	1013.03	942.376	954.364	915.213	965.181	816.813	902.606	881.861	894.086
KRI1	Kri1	ENSMUSG00000035047	1160.97	-0.113225	-1.08164	0.0681938	0.965937	1045.74	1058.29	1102.24	1163.08	1221.46	1328.04	1217.76	1172.48	1082.89	1239.26
ABCD2	Abcd2	ENSMUSG00000055782	585.136	-0.15922	-1.11668	0.0682259	0.965937	493.687	572.159	561.398	568.501	569.933	627.297	614.087	781.635	513.562	552.487
SPNS2	Spns2	ENSMUSG00000040447	1416.87	0.12144	1.08782	0.0682277	0.965937	1412.18	1319.53	1392.88	1586.21	1587.7	1214.03	1230.88	1317.46	1437.18	1508.98
PPP1R1C	Ppp1r1c	ENSMUSG00000034683	40.9324	-0.968446	-1.95673	0.0682799	0.965937	53.3797	3.53388	20.0751	27.4127	45.7869	63.1958	56.1095	23.2694	137.876	15.5191
GTPBP2	Gtpbp2	ENSMUSG00000023952	3555.94	0.0923077	1.06607	0.0683082	0.965937	3560.71	3887.55	3520.45	3905.99	3529.85	3340.5	3658.8	3526.04	3135.22	3599.66
C1orf174	A430005L14Rik	ENSMUSG00000047613	377.719	0.120562	1.08716	0.0684723	0.965937	428.956	392.872	382.871	360.389	404.616	400.177	392.091	360.476	312.141	342.733
CYB5D2	Cyb5d2	ENSMUSG00000057778	171.932	-0.146443	-1.10684	0.0684984	0.965937	162.017	158.954	165.601	178.461	144.526	170.067	178.124	177.992	168.541	201.278
IL16	Il16	ENSMUSG00000001741	42.8531	0.597463	1.51305	0.0687892	0.965937	40.8642	59.5351	74.7589	27.7602	56.6594	22.1466	55.9763	15.1741	39.7334	40.7013
PTMS	Ptms	ENSMUSG00000030122	15356.8	0.0687775	1.04883	0.0688786	0.965937	15593.5	15514.6	15469	15803.3	15768.2	15283.6	15545.1	15345.6	14679.2	13655.3
HINT1	Hint1	ENSMUSG00000020267	3953.25	0.0474071	1.03341	0.0689295	0.965937	4090.56	4072.92	3833.85	4090.57	3918.42	3859.97	3703	3978.25	3948.79	3871.33
PEX11B	Pex11b	ENSMUSG00000028102	794.554	-0.112618	-1.08119	0.0689737	0.965937	737.507	685.062	732.835	870.418	771.169	800.161	818.601	731.166	929.895	824.712
ACE3P	Ace3	ENSMUSG00000101605	3.06787	1.08582	2.12258	0.0690585	0.965937	4.23795	3.76277	4.05911	5.30262	2.13002	0	2.79871	1.08882	4.76162	0.946095
DRD5	Drd5	ENSMUSG00000039358	14.2904	-0.484045	-1.39866	0.0691346	0.965937	13.8724	10.3026	14.6919	14.8828	7.47765	11.7373	15.8594	17.4456	23.7699	17.9949
ADSSL1	Adssl1	ENSMUSG00000011148	68.8622	-0.316615	-1.2454	0.0691599	0.965937	101.117	44.569	51.2859	58.3058	69.7035	99.1293	73.4099	66.7723	98.1573	65.3108
TRPV3	Trpv3	ENSMUSG00000043029	24.4176	-0.385481	-1.30629	0.0692681	0.965937	23.2847	16.8424	22.2931	15.8242	22.3158	29.0215	22.5587	17.5786	27.3559	34.4313
ROBO3	Robo3	ENSMUSG00000032128	578.334	-0.336869	-1.26301	0.0693075	0.965937	715.887	393.319	256.993	538.442	697.894	744.222	646.994	659.948	409.516	821.906
ZC4H2	Zc4h2	ENSMUSG00000035062	1572.13	0.0794668	1.05663	0.0693502	0.965937	1478.98	1561.25	1597.45	1735.85	1613.32	1497.07	1482.56	1670.36	1396.88	1510.62
KDM6B	Kdm6b	ENSMUSG00000018476	5383.8	0.0972799	1.06975	0.0693562	0.965937	5207.81	6122.02	5630.06	5672.15	5588.85	5119.45	5740.37	5949.75	4686.47	4886.04
SCLY	Scly	ENSMUSG00000026307	215.656	-0.17111	-1.12592	0.069431	0.965937	241.674	177.614	209.569	182.655	206.218	225.122	238.092	217.427	253.583	212.821
FEZF1	Fezf1	ENSMUSG00000029697	199.088	0.41603	1.33425	0.0694451	0.965937	176.275	277.994	234.645	234.878	171.986	119.167	95.4402	241.672	140.597	225.209
CNIH4	Cnih4	ENSMUSG00000062169	834.268	0.132123	1.09591	0.0694574	0.965937	900.609	983.36	920.524	833.367	869.932	821.151	967.117	868.043	681.817	777.059
DLGAP5	Dlgap5	ENSMUSG00000037544	380.479	0.296738	1.22836	0.0695248	0.965937	316.747	449.745	436.892	376.908	567.505	379.656	405.651	377.526	324.474	257.282
HIST1H3I	Hist1h3e	ENSMUSG00000069273	5.41365	0.875005	1.83401	0.069607	0.965937	7.41061	7.55776	5.65937	3.15182	8.60255	3.52125	7.39398	4.29136	1.19878	0.936169
HTATIP2	Htatip2	ENSMUSG00000039745	28.3803	-0.409971	-1.32866	0.0696371	0.965937	27.8827	28.9777	23.5567	21.2239	15.0584	32.6823	39.864	14.0796	32.175	35.9184
SLC16A6	Slc16a6	ENSMUSG00000041920	248.899	0.220554	1.16518	0.0697622	0.965937	269.915	383.025	237.39	221.078	262.412	258.265	240.481	227.575	231.114	219.015
OR2W3	Olfr317	ENSMUSG00000060030	2.25444	-1.34701	-2.54385	0.0698042	0.965937	2.12149	1.91431	0.801263	1.0488	0	2.67978	2.77528	5.30553	1.21802	2.87261
TCAF2	Tcaf2	ENSMUSG00000029851	110.152	-0.29347	-1.22558	0.0698092	0.965937	130.088	95.0617	109.695	105.288	78.1525	189.974	95.29	120.901	128.985	102.695
GABRR2	Gabrr2	ENSMUSG00000023267	11.0564	-0.627619	-1.54501	0.0698723	0.965937	3.47389	10.7164	11.3285	8.61361	7.87669	9.04825	20.1513	19.1734	14.5765	6.95461
PRPH	Prph	ENSMUSG00000023484	253.404	-1.21751	-2.32544	0.0698756	0.965937	540.92	27.0627	96.6225	89.8047	108.543	601.628	344.794	100.356	911.945	47.5286
MTMR14	Mtmr14	ENSMUSG00000030269	827.959	-0.117737	-1.08503	0.0698854	0.965937	760.656	769.908	729.503	919.973	757.886	886.658	781.112	937.15	809.811	855.212
PRICKLE3	Prickle3	ENSMUSG00000031145	68.606	0.327927	1.25521	0.0700587	0.96647	86.6241	85.1297	92.8677	66.9934	71.0079	78.9064	78.9818	47.1855	57.9721	56.8244
SLAIN2	Slain2	ENSMUSG00000036087	2318.35	0.0930932	1.06665	0.0701174	0.96647	2178.44	2433.28	2465.18	2505.06	2323.71	2007.16	2181.89	2422.95	2209.35	2345.31
RAD23A	Rad23a	ENSMUSG00000003813	878.278	-0.118907	-1.08591	0.0701743	0.96647	896.529	880.333	764.217	884.667	783.445	1012.64	890.932	988.931	798.01	874.855
DUSP9	Dusp9	ENSMUSG00000031383	9.84094	-0.696988	-1.62112	0.0701991	0.96647	10.7148	4.69151	10.5194	4.24405	8.50906	16.8598	15.0235	5.43122	19.1407	6.58151
YBX2	Ybx2	ENSMUSG00000018554	383.243	-0.179078	-1.13216	0.0702219	0.96647	346.449	342.54	304.835	370.677	421.75	396.887	386.993	319.906	455.548	461.062
MDH1B	Mdh1b	ENSMUSG00000025963	13.1537	-0.503026	-1.41718	0.0704116	0.966947	17.0352	10.3053	10.6896	9.48986	12.8924	12.7368	16.7831	16.3235	23.8027	16.2098
PM20D1	Pm20d1	ENSMUSG00000042251	15.2907	0.877083	1.83666	0.0704265	0.966947	74.8571	14.6124	20.4893	8.68798	9.78237	18.4021	13.7463	3.01428	10.902	17.5914
PMS2	Pms2	ENSMUSG00000079109	908.59	-0.105632	-1.07597	0.070452	0.966947	822.774	916.222	857.551	871.69	890.239	937.74	912.687	1009.99	867.543	961.819
BRS3	Brs3	ENSMUSG00000031130	17.4208	0.565348	1.47974	0.0704981	0.966947	11.6028	25.0441	16.7765	25.2331	15.9748	10.1221	18.7818	16.5745	12.9688	5.78263
ZNF574	Zfp574	ENSMUSG00000045252	1017.22	0.0760923	1.05416	0.070524	0.966947	1093.51	1067.26	1076.56	996.325	997.251	1006.93	1062.52	1016.42	974.674	903.402
MYO1E	Myo1e	ENSMUSG00000032220	317.306	-0.146556	-1.10692	0.0705547	0.966947	333.975	288.106	323.688	272.707	342.356	392.323	345.8	324.215	359.641	305.189
CAPS2	Caps2	ENSMUSG00000035694	367.271	-0.159922	-1.11723	0.0706116	0.967045	386.784	361.815	307.006	385.893	284.487	425.439	368.833	355.094	399.67	377.456
TAZ	Taz	ENSMUSG00000009995	1492.77	-0.0820777	-1.05854	0.07079	0.968005	1345.37	1569.16	1405.62	1447.94	1473.41	1528.08	1646.36	1532.98	1480.87	1475.89
CRYAA2	Cryaa	ENSMUSG00000024041	1.81051	-1.57735	-2.98422	0.0708764	0.968005	2.11459	0	1.61705	0	1.06927	3.56304	1.86202	1.09226	7.18786	0.947931
ILDR1	Ildr1	ENSMUSG00000022900	7.94128	-0.709903	-1.63569	0.0711546	0.968005	7.79888	3.50172	9.17582	1.97564	4.97261	7.01088	9.0131	6.00943	9.37885	14.0545
RPL35A	Rpl35a	ENSMUSG00000060636	3903.11	0.119072	1.08604	0.0714316	0.968005	4332.32	4352.74	4086.33	3719.81	3754.15	4222.71	4009.59	3766.25	3288.57	3351.38
KCNS2	Kcns2	ENSMUSG00000050963	274.503	-0.214968	-1.16068	0.0714459	0.968005	272.335	200.999	235.993	273.69	278.726	268.295	268.08	219.174	381.508	327.315
RECQL5	Recql5	ENSMUSG00000020752	876.29	-0.128943	-1.09349	0.0714793	0.968005	827.465	988.122	740.195	826.474	833.329	804.417	903.339	969.284	955.719	978.327
KNCN	Kncn	ENSMUSG00000073774	4.23311	-1.09833	-2.14106	0.0715022	0.968005	0.865294	3.88053	0.670359	3.48879	4.40353	4.36502	9.53129	6.2276	1.96061	5.44735
SEMA7A	Sema7a	ENSMUSG00000038264	1946.15	0.0917804	1.06568	0.0715667	0.968005	2007.15	2093.63	1949.64	2132.94	1902.97	1877.96	2015.47	1995.12	1797.69	1776.79
HTR3B	Htr3b	ENSMUSG00000008590	0.987908	-1.98694	-3.96396	0.0715756	0.968005	1.05899	0	0	0	1.06914	3.64241	0.929818	0	2.39053	0.964069
SH3BGR	Sh3bgr	ENSMUSG00000040666	22.4723	0.488749	1.40323	0.0716217	0.968005	27.2733	29.6583	22.0428	20.3936	22.6024	24.3269	18.0565	8.03576	24.0779	13.0932
MYH2	Myh2	ENSMUSG00000033196	19.974	-0.415251	-1.33353	0.071665	0.968005	22.102	12.9338	19.9712	18.7264	17.7295	20.3469	16.454	22.4296	34.3354	30.4864
CRABP1	Crabp1	ENSMUSG00000032291	396.72	-0.411717	-1.33027	0.0716959	0.968005	580.729	315.809	275.173	298.736	267.262	527.537	489.325	295.007	756.769	243.299
GXYLT2	Gxylt2	ENSMUSG00000030074	26.0214	-0.658819	-1.57879	0.0717073	0.968005	29.4561	23.376	29.7143	16.5225	7.85451	52.2161	56.3814	13.0577	19.7994	26.9617
NFYA	Nfya	ENSMUSG00000023994	3016.85	0.143084	1.10426	0.0719084	0.968005	2778.21	3699.71	3517.15	3137.96	3160.43	2741.74	3449	3307.84	2535.41	2722.84
GPR108	Gpr108	ENSMUSG00000005823	406.127	-0.109873	-1.07913	0.0720334	0.968005	390.874	398.306	401.913	407.174	390.594	461.595	430.786	397.736	409.229	443.678
JAK1	Jak1	ENSMUSG00000028530	3993.42	-0.113888	-1.08214	0.0722209	0.968005	4445.78	3525.14	3881.61	3727.11	3855.81	4222.23	4134.03	3716.03	4993.98	3966.95
MMAB	Mmab	ENSMUSG00000029575	1078.82	-0.119962	-1.08671	0.0722219	0.968005	1056.11	921.576	992.33	1064.4	1141.58	1070.42	1092.82	1019.28	1266.83	1177.03
AK4	Ak4	ENSMUSG00000028527	520.239	-0.191805	-1.14219	0.0723085	0.968005	427.292	375.695	525.8	515.763	492.126	415.275	602.323	484.82	594.388	571.929
PIH1D2	Pih1d2	ENSMUSG00000000167	48.0247	-0.397409	-1.31714	0.0724605	0.968005	43.3933	36.1095	37.6096	35.8305	51.3683	88.6384	48.8932	43.2096	50.3821	39.3712
TMED7	Tmed7	ENSMUSG00000033184	2901.02	-0.0428766	-1.03017	0.0724665	0.968005	2840.62	3003.48	2806.32	2785.32	2836.89	2844.2	2961.75	2982.35	2939.65	2980.27
PAPPA2	Pappa2	ENSMUSG00000073530	443.916	0.20899	1.15588	0.072498	0.968005	492.828	647.233	535.312	552.2	420.027	370.719	432.422	604.368	403.313	483.266
ELP5	Elp5	ENSMUSG00000018565	1738.27	0.0552673	1.03905	0.0725468	0.968005	1808.51	1684.93	1745.92	1772.31	1771.74	1776.99	1645.76	1707.68	1738.24	1584.08
TLE4	Tle4	ENSMUSG00000024642	3300.93	0.11119	1.08012	0.0726108	0.968005	3392.92	3887.34	3374.44	3730.66	3590.61	3211.89	3263.97	4021.54	2846.41	3298.25
SNX30	Snx30	ENSMUSG00000028385	2088.28	-0.140446	-1.10225	0.0726469	0.968005	2138.27	1617.07	1985.95	2042.97	2191.18	2142.11	1875.67	1935.07	2610.64	2431.66
TEDC2	Tedc2	ENSMUSG00000024118	427.294	0.112354	1.08099	0.0726696	0.968005	423.067	516.336	468.57	416.94	427.419	410.816	415.117	480.053	383.283	397.975
ADGRB3	Adgrb3	ENSMUSG00000033569	3298.92	-0.0990408	-1.07106	0.0727921	0.968005	3258.88	2783.66	3170.43	3325.43	3358.17	3177.04	3078	3294.97	3725.3	3750.66
PCDHGA6	Pcdhga6	ENSMUSG00000103793	731.295	-0.110357	-1.0795	0.072806	0.968005	738.702	609.73	736.376	723.051	636.96	760.319	838.52	683.441	758.661	676.804
FSTL5	Fstl5	ENSMUSG00000034098	2066.22	-0.142678	-1.10395	0.0728194	0.968005	2026.71	1548.93	1902.84	2061.77	2079.24	2212.53	2105.92	1855.84	2618.77	1825.81
SPSB2	Spsb2	ENSMUSG00000038451	73.5185	0.238965	1.18015	0.0728444	0.968005	90.6381	70.361	78.4426	82.3452	68.6106	69.0255	54.8117	63.1963	68.7352	74.8084
CYP27B1	Cyp27b1	ENSMUSG00000006724	22.1518	0.493826	1.40817	0.072883	0.968005	25.556	21.4302	16.8555	37.8978	17.4688	11.2927	20.6662	20.1276	16.1421	15.9049
BEND5	Bend5	ENSMUSG00000028545	946.978	-0.0811123	-1.05783	0.0729342	0.968005	866.187	872.761	864.169	870.161	976.98	974.055	947.974	943.328	942.507	897.006
FABP7	Fabp7	ENSMUSG00000019874	14432.3	-0.0905951	-1.06481	0.073025	0.968005	14696.6	13194.4	14082	13861	14338.6	14217	14174.5	13578.3	17729	15028.6
HIST2H2AA4	Hist2h2aa1	ENSMUSG00000064220	54.0671	0.72316	1.65079	0.0730479	0.968005	29.536	45.5538	102.899	38.1547	136.576	31.0488	21.4282	66.5955	26.1879	68.4074
KMT5B	Kmt5b	ENSMUSG00000045098	5051.67	-0.0651263	-1.04618	0.0730619	0.968005	4825.72	4810.39	5052.19	4792.02	5116.24	5029.08	5165.17	5486.14	4912.53	5139.15
MYOM3	Myom3	ENSMUSG00000037139	14.0201	-0.637121	-1.55522	0.0731271	0.968005	8.07756	4.73119	6.97559	17.0248	14.675	10.1111	8.07329	12.2921	22.0053	26.8275
SOAT2	Soat2	ENSMUSG00000023045	22.261	0.363881	1.28688	0.0731295	0.968005	28.5788	24.3267	22.0153	25.352	26.6371	19.5445	13.1811	19.7041	21.497	24.5315
C15orf39	1700017B05Rik	ENSMUSG00000032300	184.892	0.160097	1.11736	0.0731657	0.968005	207.942	198.35	199.517	170.853	194.072	185.164	167.932	164.489	192.756	159.869
FAM46D	Tent5d	ENSMUSG00000073007	1.19257	1.69946	3.24779	0.0732954	0.968005	2.64902	0.786015	1.5256	4.21638	3.54534	0.797137	1.66638	0	0	0.839647
NXF3	Nxf3	ENSMUSG00000057000	1.87014	-1.74398	-3.34958	0.0733302	0.968005	0	0	1.66314	0	2.14957	7.40992	0	2.17022	2.36654	0.96262
ASCC2	Ascc2	ENSMUSG00000020412	1986.67	0.0680343	1.04829	0.0733943	0.968005	1936.08	2040.31	2070.88	2120.56	2030.69	1928.68	1927.53	2021.99	1813.47	2034.49
ING1	Ing1	ENSMUSG00000045969	2236.45	0.118214	1.08539	0.0734144	0.968005	2087.24	2406.08	2400.54	2484.93	2223.47	1986.14	2295.14	2395.36	1879.22	2134.48
GLRA1	Glra1	ENSMUSG00000000263	26.4463	-0.949772	-1.93157	0.0734165	0.968005	43.2606	4.62658	18.4143	12.8978	17.9292	39.8454	25.8061	10.7814	93.4877	17.6262
TPM3	Tpm3	ENSMUSG00000027940	7701.7	0.0656394	1.04655	0.0734456	0.968005	7763.13	8158.88	7799.95	7640.58	7627.24	7378.41	7827.13	7783.53	6855.46	7409.28
TMEM14C	Tmem14c	ENSMUSG00000021361	818.088	0.0904688	1.06472	0.0734977	0.968005	918.45	793.485	841.075	817.31	875.898	817.913	836.218	801.357	785.206	744.028
FGFR2	Fgfr2	ENSMUSG00000030849	1396.79	0.150799	1.11018	0.0735323	0.968005	1486.37	1654.97	1577.47	1250.71	1354.04	1460.93	1348.89	1406.09	1171.27	1208.78
MCCC1	Mccc1	ENSMUSG00000027709	778.563	-0.0967088	-1.06933	0.0735977	0.968005	714.263	793.027	771.534	747.385	755.303	712.316	827.825	866.333	778.661	861.876
NFIC	Nfic	ENSMUSG00000055053	1080.96	-0.108783	-1.07832	0.0736164	0.968005	1164.79	1006.2	1052.06	966.028	1055.21	1283.12	1165.5	1016.21	1046.61	1137.32
TSPAN14	Tspan14	ENSMUSG00000037824	2060.34	0.083767	1.05978	0.0736961	0.9684	2027.34	2265.08	2195.88	2207.01	2094.25	2005.48	2139.79	2232.04	1801.64	2000.94
MRPL39	Mrpl39	ENSMUSG00000022889	727.905	0.0947655	1.06789	0.073748	0.968428	733.678	720.699	775.193	726.148	735.627	754.856	690.249	648.195	706.381	658.644
CRK	Crk	ENSMUSG00000017776	4886.4	0.0553164	1.03909	0.0739383	0.969364	4792.26	4882.19	4976.45	5150.93	5145.78	4509.89	4770.55	5066.92	4887.03	4781.46
AKIRIN2	Akirin2	ENSMUSG00000028291	2372.18	0.0619429	1.04387	0.0740447	0.969364	2313.18	2383.19	2511.03	2568.84	2327.49	2312.76	2284.52	2384.55	2296.59	2320.56
KCNN4	Kcnn4	ENSMUSG00000054342	15.2959	-0.582133	-1.49706	0.0741778	0.969364	19.4211	8.37067	16.0782	5.30152	17.1008	22.1239	24.4409	11.9003	29.9116	11.1773
UBE2D1	Ube2d1	ENSMUSG00000019927	3554.6	0.0804051	1.05731	0.074233	0.969364	3434.82	3651.38	3520.92	3972.84	3604.53	3319.82	3441.92	3638.93	3323.49	3473.37
IPO13	Ipo13	ENSMUSG00000033365	2556.85	0.100683	1.07228	0.0742847	0.969364	2351.01	2721.22	2527.07	2760.86	2834.02	2405.55	2586.25	2485.37	2448.09	2375.83
RFX8	Rfx8	ENSMUSG00000057173	5.53696	0.7009	1.62552	0.0743598	0.969364	8.5299	8.42479	7.3738	9.51498	6.42883	8.18765	5.59607	3.25526	2.38087	4.75511
BAIAP2L2	Baiap2l2	ENSMUSG00000018126	42.9652	0.566935	1.48137	0.0744693	0.969364	87.8834	52.9206	20.4251	56.4702	27.9526	26.2171	37.3245	36.6115	34.6471	26.9905
PLD2	Pld2	ENSMUSG00000020828	712.354	-0.230583	-1.17331	0.0745637	0.969364	843.41	441.254	627.829	689.014	673.942	722.501	676.793	602.424	993.455	844.224
OLIG1	Olig1	ENSMUSG00000046160	1252.24	-0.263978	-1.20079	0.0746497	0.969364	1569.28	871.524	1053.05	1208.67	1083.05	1366.83	1079.53	1020.64	2122.71	1358.19
MAP2K3	Map2k3	ENSMUSG00000018932	462.597	0.094625	1.06779	0.0746657	0.969364	485.153	471.617	484.461	474.227	465.362	402.906	475.452	475.409	460.751	422.377
CC2D2A	Cc2d2a	ENSMUSG00000039765	597.066	-0.168075	-1.12356	0.0747061	0.969364	571.818	623.239	568.536	552.231	522.041	600.852	681.561	798.988	560.553	551.826
SOCS2	Socs2	ENSMUSG00000020027	1805.7	-0.0908742	-1.06502	0.0747249	0.969364	1572.95	1654.12	1614.94	1851.76	1735.71	1803.22	1801.87	1772.42	1850.89	1747.05
SIGMAR1	Sigmar1	ENSMUSG00000036078	722.919	0.123878	1.08966	0.0747661	0.969364	824.732	642.625	760.744	832.888	734.706	693.423	697.156	609.422	798.17	682.661
ATP11B	Atp11b	ENSMUSG00000037400	3054.5	-0.104462	-1.07509	0.0748123	0.969364	3083.44	2806.1	2807.96	2952.14	2921.31	2919.41	2991.85	3115.96	3188.7	3448.12
C11orf95	2700081O15Rik	ENSMUSG00000053080	10935.2	0.120363	1.08701	0.0748155	0.969364	10463.4	12452.4	11111.9	11961.2	10966.9	10600.6	11056.3	12211.4	8754.26	9772.81
MFAP1	Mfap1a	ENSMUSG00000068479	1887.54	-0.0585627	-1.04143	0.0749562	0.970541	1820.03	1897.3	1921.79	1877.27	1797.67	1863.37	1894.04	2022.85	1975.98	1954.55
MCOLN2	Mcoln2	ENSMUSG00000011008	2.867	1.28913	2.44381	0.0750128	0.970627	3.42009	4.53006	10.7408	0.844779	3.3844	3.67481	1.51033	1.77162	0	0.774714
RNF145	Rnf145	ENSMUSG00000019189	5033.13	-0.0554049	-1.03915	0.0750698	0.970627	4793.89	4794.5	5039.6	4988.76	5031.93	5200.44	4932.42	4967.26	5523.09	4999.35
TAF12	Taf12	ENSMUSG00000028899	567.899	-0.122334	-1.08849	0.0751833	0.970627	627.141	510.961	589.771	547.01	467.421	582.183	555.257	675.419	633.778	541.288
USP53	Usp53	ENSMUSG00000039701	323.455	-0.110244	-1.07941	0.0752208	0.970627	290.04	343.034	308.875	339.385	287.703	349.443	335.276	311.154	346.449	351.563
RNF8	Rnf8	ENSMUSG00000090083	1148.27	-0.0726728	-1.05166	0.0752581	0.970627	1082.01	1072.43	1073.28	1222.83	1180.44	1155.58	1204.09	1174.87	1149.35	1230.28
PHLPP1	Phlpp1	ENSMUSG00000044340	2016.68	-0.0585783	-1.04144	0.0754056	0.970627	1922.98	1846.77	2016.63	1985.8	2066.83	1959.49	2043.09	2107.8	2127.74	2015.15
TNS1	Tns1	ENSMUSG00000055322	1036.85	-0.197913	-1.14704	0.0754097	0.970627	1024.07	1041.1	1164.48	917.037	794.169	1215.19	1153.09	1158.41	1185.01	957.216
CLTC	Cltc	ENSMUSG00000047126	16075.7	-0.07975	-1.05683	0.0754118	0.970627	17041.6	14447.5	15582.5	15001.5	15924.8	16811.2	15626.4	15431.4	18609	15954.9
R3HDML	R3hdml	ENSMUSG00000078949	2.5604	-1.32123	-2.4988	0.0754717	0.970757	1.06556	1.88163	2.41198	0	0	0.8844	0.936817	5.40989	2.40563	4.70764
PDPK1	Pdpk1	ENSMUSG00000024122	4163.07	-0.0831444	-1.05932	0.0757106	0.971808	3920.26	3900.97	3905.92	4269.49	4295.05	3918.98	4099.03	4314.65	4906.29	4262.82
BIRC3	Birc3	ENSMUSG00000032000	111.045	0.261128	1.19842	0.0757889	0.971808	119.823	160.875	125.284	104.413	117.99	97.2733	116.953	80.4497	135.799	96.3595
CDC42SE1	Cdc42se1	ENSMUSG00000046722	1651.54	0.105795	1.07609	0.075831	0.971808	1575.34	1861.06	1797.02	1691.99	1720.74	1502.89	1698.92	1876.24	1554.12	1408.22
ESRRA	Esrra	ENSMUSG00000024955	707.296	0.101249	1.0727	0.0758609	0.971808	730.132	688.575	827.278	721.787	710.383	655.112	701.323	743.638	641.441	690.749
ZNF558	Zfp558	ENSMUSG00000074500	1152.14	-0.127541	-1.09243	0.0759369	0.971808	936.182	1098.7	1032.1	1143.37	1155.59	1012.01	1097.4	1331.76	1174.96	1250.26
TLN1	Tln1	ENSMUSG00000028465	2351.43	0.0691544	1.0491	0.0759456	0.971808	2340.4	2371.84	2486.29	2392.64	2388.86	2323.72	2292.98	2057.8	2460.86	2289.84
POLG2	Polg2	ENSMUSG00000020718	209.676	-0.150257	-1.10977	0.0759774	0.971808	184.446	193.34	178.436	187.135	251.895	212.907	213.975	210.569	231.059	231.993
TMEM229A	Tmem229a	ENSMUSG00000048022	330.846	-0.200407	-1.14902	0.0760271	0.971808	333.634	236.987	299.97	325.292	342.315	330.391	336.362	281.79	481.617	337.87
SESN3	Sesn3	ENSMUSG00000032009	964.948	-0.137419	-1.09994	0.0760563	0.971808	906.536	814.024	984.207	960.639	948.936	904.077	893.192	946.792	1236.77	1099.05
GNG13	Gng13	ENSMUSG00000025739	5.89697	-1.05339	-2.07541	0.0762072	0.971808	10.4848	1.42533	5.75607	2.3677	0.817098	6.77678	4.33333	3.47874	16.0017	9.00423
FCRL6	Fcrl6	ENSMUSG00000070504	2.79696	1.12952	2.18785	0.0763082	0.971808	4.28239	4.50898	4.50757	4.22621	0.962463	0.827943	2.94446	0.984112	1.07037	2.60392
CNOT8	Cnot8	ENSMUSG00000020515	2412.43	0.0725041	1.05154	0.0763545	0.971808	2234.5	2588.59	2602.05	2450.8	2491.94	2302.68	2486.94	2492.03	2198.69	2282.93
TBC1D2	Tbc1d2	ENSMUSG00000039813	52.3569	0.298335	1.22972	0.0765807	0.971808	66.5798	69.0975	61.2083	63.7547	40.0085	53.8615	61.0783	45.8926	33.0627	49.2875
LRRC66	Lrrc66	ENSMUSG00000067206	1.52323	-1.47261	-2.77524	0.076585	0.971808	2.12543	0.937206	0.816595	1.06371	0	5.40975	1.86633	1.10293	1.18729	3.79677
MLLT1	Mllt1	ENSMUSG00000024212	5209.9	0.0427696	1.03009	0.0766157	0.971808	5063.6	5021.11	5304.29	5531.98	5408.24	4999.22	5121.4	5231.26	5079.89	5128.15
TMEM131	Tmem131	ENSMUSG00000026116	4679.79	-0.0713312	-1.05069	0.0766461	0.971808	4459.35	4468.33	4369.55	4954.61	4570.78	4579.43	4688.82	4987.09	4607.44	5111.17
NUP50	Nup50	ENSMUSG00000016619	2078.04	0.0830188	1.05923	0.0767339	0.971808	2117.43	2214.18	2191.44	2076.13	2168.45	2015.14	2256.91	2178.98	1876.83	1837.16
UBR3	Ubr3	ENSMUSG00000044308	5602.62	-0.0953586	-1.06833	0.0769132	0.971808	5375.44	5340.49	4972.02	5401.34	5452.43	5545.15	5252.73	5390.92	5990.22	6175.82
DUSP28	Dusp28	ENSMUSG00000047067	214.436	-0.118776	-1.08581	0.0769229	0.971808	211.618	200.022	220.646	193.557	212.618	236.15	210.328	216.882	231.554	233.958
CLCN5	Clcn5	ENSMUSG00000004317	1406.54	-0.12478	-1.09034	0.077006	0.971808	1303.12	1253.2	1329.25	1393.86	1420.97	1285.91	1309.81	1373.31	1697.78	1642.72
CCL4	Ccl4	ENSMUSG00000018930	2.15848	-1.48477	-2.79872	0.0770358	0.971808	1.03609	1.91027	0.826182	1.05613	0	1.79573	6.50304	3.21653	0	1.89942
CLEC12B	Clec12b	ENSMUSG00000030158	2.57161	-1.26135	-2.3972	0.0770856	0.971808	0	2.81448	2.48568	1.04736	1.07011	1.84454	6.48655	3.2432	5.9469	0.968922
CALCB	Calca	ENSMUSG00000030669	34.8189	-0.718768	-1.64578	0.0771211	0.971808	59.0456	7.52249	24.4995	25.2653	32.4118	85.8075	39.8997	18.4684	80.1202	19.9555
PKD2L1	Pkd2l1	ENSMUSG00000037578	5.10709	0.928909	1.90384	0.0771626	0.971808	14.8412	4.68592	7.36664	1.06193	4.26703	4.5226	1.86895	3.28309	2.3765	4.74825
SHKBP1	Shkbp1	ENSMUSG00000089832	1601.22	0.176511	1.13015	0.0771893	0.971808	1407.44	1975.88	1855.67	1781.32	1656.88	1450.64	1666.24	1664.81	1209.66	1686.36
MAN1A2	Man1a2	ENSMUSG00000008763	3029.71	-0.0727444	-1.05172	0.0772116	0.971808	2985.34	2790.13	3002.93	2966.14	3002.41	3158.26	2831.16	2919.31	3398.55	3205.63
SERPINA3	Serpina3n	ENSMUSG00000021091	15.8143	-0.735964	-1.66551	0.0772446	0.971808	27.4348	4.69572	11.4324	10.5935	7.44924	20.6563	13.9879	13.2541	41.6289	13.2844
OSTC	Ostc	ENSMUSG00000041084	1216.55	0.0864936	1.06179	0.0772476	0.971808	1211.1	1287.63	1300.36	1275.9	1196.44	1275.11	1264.56	1184.02	1075.25	1104.71
LEFTY2	Lefty2	ENSMUSG00000066652	79.2453	0.255335	1.19361	0.0772709	0.971808	86.8033	102.88	85.6129	70.7018	97.346	65.0189	78.9635	61.371	83.2029	81.3255
ATP8B5P	Atp8b5	ENSMUSG00000028457	36.7475	-0.482461	-1.39712	0.0773012	0.971808	27.2258	19.3195	32.8346	25.1093	47.4496	32.5794	55.3803	41.468	21.7495	58.7537
KMT2D	Kmt2d	ENSMUSG00000048154	8047.3	0.119209	1.08614	0.0775028	0.972005	7379.7	8758.17	8241.01	8347.24	9001.35	7941.6	7898.19	7417.65	7094.32	8063.92
MALRD1	Malrd1	ENSMUSG00000075520	5.84788	-0.795653	-1.73586	0.0775492	0.972005	4.25769	5.59596	1.65552	9.50851	2.12998	5.51137	9.35732	8.74164	9.50534	6.74212
PRTG	Prtg	ENSMUSG00000036030	78.738	0.32015	1.24846	0.0776067	0.972005	103.118	94.8623	92.9816	68.0656	71.9837	74.2065	81.6379	50.4332	75.4606	63.5244
PAX1	Pax1	ENSMUSG00000037034	1.05222	-4.13387	-17.5557	0.0776352	0.972005	0	0	0	0	0	12.5739	1.55818	0	1.65126	0
GTF2IRD2B	Gtf2ird2	ENSMUSG00000015942	850.363	-0.109924	-1.07917	0.0778251	0.972005	821.425	748.738	862.002	766.789	849.736	896.534	898.083	851.962	825.928	894.309
NTMT1	Ntmt1	ENSMUSG00000026857	1175.09	0.0863408	1.06167	0.0778961	0.972005	1164.05	1174.49	1218.96	1249.96	1173.05	1058.29	1169.94	1196.85	1118.2	1092.42
ARF4	Arf4	ENSMUSG00000021877	6317.55	0.075572	1.05378	0.078069	0.972005	6209.95	6740.23	6443.39	6739.44	6511.8	6169.14	6294.26	6907.12	5711.51	5896.55
WTAP	Wtap	ENSMUSG00000060475	3468.59	0.0723237	1.05141	0.0780859	0.972005	3239.51	3718.39	3531.13	3700.05	3511.13	3309.41	3487.89	3548.82	3079.31	3406.99
HSD17B11	Hsd17b11	ENSMUSG00000029311	401.549	0.151238	1.11052	0.0781159	0.972005	442.603	421.552	446.04	381.529	446.416	448.623	418.108	302.471	399.537	355.143
PLAGL2	Plagl2	ENSMUSG00000051413	877.373	0.0870229	1.06218	0.0781372	0.972005	860.527	907.314	989.463	875.246	938.354	892.907	899.251	936.378	769.575	806.336
CAPN15	Capn15	ENSMUSG00000037326	1369.2	0.0705001	1.05008	0.0782221	0.972005	1402.47	1327.59	1373.74	1559.95	1354.05	1254.07	1333.93	1345.72	1384.73	1365.53
SFXN5	Sfxn5	ENSMUSG00000033720	1047.83	-0.123644	-1.08948	0.078318	0.972005	1185.74	981.882	1016.84	907.096	1010.13	1059.05	1096.11	1084.93	1320.68	1001.39
DYSF	Dysf	ENSMUSG00000033788	159.943	0.335125	1.26149	0.0784344	0.972005	212.151	313.039	133.067	135.438	134.326	148.59	166.306	125.476	136.51	151.623
THNSL1	Thnsl1	ENSMUSG00000048550	811.949	-0.108188	-1.07787	0.0784367	0.972005	866.219	864.541	748.789	797.087	703.873	832.025	844.243	831.504	849.116	929.784
GPR61	Gpr61	ENSMUSG00000046793	167.634	-0.255676	-1.1939	0.078534	0.972005	181.415	97.9406	159.185	159.691	160.783	175.01	132.756	156.301	249.448	193.773
CACNG2	Cacng2	ENSMUSG00000019146	1617.05	-0.183587	-1.1357	0.0785782	0.972005	1704.88	1174.58	1466.6	1571.12	1591.17	1594.92	1550.79	1408.68	2307.34	1666.57
LBR	Lbr	ENSMUSG00000004880	988.243	0.112264	1.08092	0.0786081	0.972005	989.428	1173.36	1062.9	975.989	1008.81	898.216	1076.25	1051.73	838.074	954.85
PSMD9	Psmd9	ENSMUSG00000029440	880.934	0.0639597	1.04533	0.0786155	0.972005	910.507	858.96	899.798	909.226	949.56	849.986	887.469	892.302	877.228	824.546
HLA-DOA	H2-Oa	ENSMUSG00000024334	0.693221	-2.33932	-5.06064	0.0787575	0.972645	1.06793	0	0	0	0	1.7834	2.81251	0	1.20594	0.949588
DGKA	Dgka	ENSMUSG00000025357	282.153	-0.138508	-1.10077	0.0788118	0.972645	283.232	266.567	280.413	252.693	275.535	317.099	307.262	246.598	350.108	275.772
BUB1B	Bub1b	ENSMUSG00000040084	964.756	0.2641	1.20089	0.0788172	0.972645	1130.23	1049.59	1133.72	1021.32	1234.29	978.56	1073.75	1291.64	549.662	745.402
FUT7	Fut7	ENSMUSG00000036587	7.01126	0.786002	1.72429	0.0790906	0.974342	4.82671	7.57457	5.58813	4.63758	13.3257	3.35218	2.11105	7.9606	2.65193	2.14156
LRRC8C	Lrrc8c	ENSMUSG00000054720	919.683	-0.131942	-1.09577	0.07916	0.974342	900.941	886.9	859.614	962.804	825.886	1017.71	852.503	815.715	1104.64	1070.78
ALYREF	Alyref	ENSMUSG00000025134	1649.89	0.111274	1.08018	0.0791669	0.974342	1545.24	1724.44	1874.72	1728.85	1725.93	1645.63	1605.69	1729.06	1471.26	1511.41
SMS	Sms	ENSMUSG00000071708	5120.1	-0.0862154	-1.06158	0.0792459	0.974342	5070.92	4295.22	5045.11	4984.76	4969.93	5051.04	4780.33	5091.12	5408.21	5536.07
EIF4A1	Eif4a1	ENSMUSG00000059796	22781	0.0801679	1.05714	0.0793277	0.974342	21545.3	24358.8	22313.1	23784.3	24100.4	22701.1	22520	23685.6	20584.6	20332.1
WDR11	Wdr11	ENSMUSG00000042055	2452.8	-0.056528	-1.03996	0.0795355	0.974342	2436.76	2387.34	2302.71	2332.52	2495.34	2420.67	2498.03	2688.09	2440.57	2383.76
RAB27B	Rab27b	ENSMUSG00000024511	349.858	-0.27706	-1.21172	0.0796046	0.974342	391.91	230.211	283.75	294.626	350.438	325.286	314.301	269.865	594.236	376.199
RPUSD3	Rpusd3	ENSMUSG00000051169	143.002	0.168498	1.12389	0.0796123	0.974342	156.544	142.705	152.047	139.875	154.59	155.635	146.288	134.127	110.804	116.605
CLINT1	Clint1	ENSMUSG00000006169	2187.52	0.0617524	1.04373	0.0798378	0.974342	2216.54	2198.28	2393.97	2196.29	2324.92	2249.17	2200.09	2211.05	2159.32	2039.34
TPD52L2	Tpd52l2	ENSMUSG00000000827	1579.93	0.0849829	1.06068	0.0798568	0.974342	1573.88	1676.92	1677.37	1663.45	1536.68	1488.46	1634.85	1620.45	1367.1	1551.8
NOMO3	Nomo1	ENSMUSG00000030835	2935.63	-0.0517336	-1.03651	0.0799348	0.974342	2933.52	2880.47	2919.83	2795.07	2912.59	2982.56	2909.18	2870.48	3218.69	2998.3
WNT10B	Wnt10b	ENSMUSG00000022996	3.16741	0.951381	1.93372	0.0800101	0.974342	4.23552	6.41696	4.75293	3.10489	3.14045	2.61711	1.83639	1.43681	3.52371	1.84304
PHF3	Phf3	ENSMUSG00000048874	4523.71	-0.116043	-1.08376	0.0800317	0.974342	3982.76	4375.15	4065.26	4645.15	4452.48	4376.54	4336.45	5601.75	4363.49	4649.48
NOL4	Nol4	ENSMUSG00000041923	3287.13	0.151404	1.11065	0.080041	0.974342	2683.71	3859.77	3288.87	3665.94	3126.49	2824.33	3039.91	3398.45	2631.24	3073.91
CLDN7	Cldn7	ENSMUSG00000018569	4.61611	1.10668	2.15349	0.0800743	0.974342	17.6698	1.81696	6.63003	8.44062	1.3786	8.01809	1.82333	2.0864	1.54276	5.05497
SNIP1	Snip1	ENSMUSG00000050213	650.857	0.0671607	1.04765	0.0803048	0.974342	677.709	671.319	671.381	649.397	667.42	627.059	633.957	644.544	615.647	662.922
DACH2	Dach2	ENSMUSG00000025592	263.511	-0.210969	-1.15747	0.0803396	0.974342	309.753	166.922	262.388	236.8	253.439	259.871	283.474	254.375	322.531	298.168
C16orf58	BC017158	ENSMUSG00000030780	763.824	-0.119015	-1.08599	0.0804011	0.974342	869.282	676.657	736.23	672.104	725.963	876.275	792.573	727.475	830.102	766.201
IDH3G	Idh3g	ENSMUSG00000002010	2960.55	-0.0477931	-1.03368	0.0804601	0.974342	3079.08	2865.73	2902.57	2872.1	2945.62	3130.36	3034.86	3055.99	2922.12	3005.21
GRIN3B	Grin3b	ENSMUSG00000035745	32.1672	-0.443828	-1.36021	0.0804898	0.974342	30.4506	38.118	21.1767	28.6131	21.7797	51.716	42.1057	55.1878	15.7387	28.0955
OSBPL11	Osbpl11	ENSMUSG00000022807	1399.56	-0.0573184	-1.04053	0.0805736	0.974342	1348.69	1321.41	1397.29	1350.76	1370.16	1314.56	1408.1	1446.05	1447.46	1455.2
SELENOF	Selenof	ENSMUSG00000037072	3412.17	-0.0600808	-1.04252	0.080657	0.974342	3161.82	3507.08	3492.16	3453.6	3165.13	3544.26	3558.8	3475.21	3434.74	3481.66
KCNA6	Kcna6	ENSMUSG00000038077	1671.65	-0.147419	-1.10759	0.0807066	0.974342	1873.46	1252.33	1563.64	1645.35	1574.78	1673.38	1515.66	1616.31	2048.23	1906.79
PNLIP	Pnlip	ENSMUSG00000046008	5.97002	-0.779587	-1.71664	0.0807411	0.974342	6.43541	5.61752	2.43639	1.05727	6.48588	5.4805	6.48406	8.66387	9.49909	7.56392
NWD1	Nwd1	ENSMUSG00000048148	808.487	-0.115755	-1.08354	0.0807473	0.974342	729.565	849.482	751.923	804.314	739.959	771.236	780.206	839.199	876.758	934.819
NAA11	Naa11	ENSMUSG00000046000	0.632953	2.27971	4.8558	0.0807791	0.974342	0	1.86693	1.65404	2.09818	1.0616	0	0	1.08931	0	0
ICAM4	Icam4	ENSMUSG00000001014	4.43219	-0.951003	-1.93322	0.0808851	0.974342	2.13866	1.8731	5.6085	3.15614	1.07918	0.883523	3.71924	8.70265	7.1843	7.48943
CSNK1G2	Csnk1g2	ENSMUSG00000003345	3438.86	0.0481534	1.03394	0.0809433	0.974342	3377.83	3446.02	3519.89	3514.18	3653.35	3487.33	3411.24	3305.21	3426.73	3304.46
MTTP	Mttp	ENSMUSG00000028158	224.102	-0.137636	-1.1001	0.0809441	0.974342	186.795	208.925	230.199	213.491	233.669	221.423	207.501	229.777	270.386	255.253
HNRNPLL	Hnrnpll	ENSMUSG00000024095	3875.14	0.091189	1.06525	0.0809777	0.974342	3673.81	4230.7	4034.08	4051.85	4062.4	3581.36	4008.06	4074.41	3525.74	3636.14
FAM69A	Fam69a	ENSMUSG00000029270	1004.92	-0.149926	-1.10951	0.0809916	0.974342	1036.09	824.197	941.013	925.681	1030.61	1051.63	878.066	877.519	1326.26	1147.89
FAM222A	Fam222a	ENSMUSG00000041930	423.139	0.0935189	1.06697	0.0809959	0.974342	420.376	420.114	416.491	466.56	432.046	398.658	408.954	416.964	424.202	372.419
NCBP3	Ncbp3	ENSMUSG00000020783	1262.66	0.0584482	1.04135	0.081016	0.974342	1233.04	1236.14	1320.36	1315.11	1340.79	1243.18	1234.3	1292.51	1242.84	1180.06
BID	Bid	ENSMUSG00000004446	625.524	-0.131942	-1.09577	0.0812686	0.974342	633.976	451.733	568.462	591.511	618.33	568.188	645.636	586.791	718.384	619.502
TRAT1	Trat1	ENSMUSG00000030775	1.51635	1.55968	2.94788	0.0812734	0.974342	5.35296	2.8225	0.810351	1.05798	2.18892	0	0.916149	2.17776	1.19154	0
ARHGAP40	Arhgap40	ENSMUSG00000074625	19.2224	-0.414919	-1.33322	0.081317	0.974342	10.8064	16.8432	21.4049	12.9831	20.6969	22.2202	25.7364	16.8723	25.3842	20.8296
FAM109A	Pheta1	ENSMUSG00000044134	1161.97	0.0972438	1.06973	0.0813524	0.974342	1214.58	1206.77	1182.1	1184.35	1204.76	1142.95	1215.59	1244.78	1001.98	993.895
FAM122A	Fam122a	ENSMUSG00000074922	307.139	-0.112951	-1.08144	0.081375	0.974342	310.975	262.467	277.934	282.37	327.443	295.739	328.851	338.536	316.538	298.559
CHODL	Chodl	ENSMUSG00000022860	232.536	-0.190451	-1.14112	0.0813931	0.974342	258.809	210.823	219.323	199.091	186.756	246.451	231.819	196.479	334.121	220.269
PRSS35	Prss35	ENSMUSG00000033491	143.469	-0.274381	-1.20948	0.0814383	0.974342	171.467	116.531	136.404	116.493	156.001	210.479	151.626	110.088	219.182	151.062
GP5	Gp5	ENSMUSG00000047953	5.63073	-0.737793	-1.66762	0.0815067	0.974342	5.42044	3.73042	4.85585	8.50712	2.13327	8.88407	9.31985	9.71073	9.51757	3.72104
KLHDC8A	Klhdc8a	ENSMUSG00000042115	404.881	-0.253242	-1.19188	0.0816024	0.974342	455.197	231.845	344.177	391.865	410.413	426.778	400.258	344.917	559.268	453.263
MANF	Manf	ENSMUSG00000032575	1473.27	0.0739528	1.0526	0.0816357	0.974342	1443.63	1614.51	1668.08	1544.92	1389.7	1473.12	1473.43	1489.5	1453.42	1396.8
XBP1	Xbp1	ENSMUSG00000020484	1837.7	0.0875832	1.06259	0.0817115	0.974342	1719.58	1943.8	2102.95	2018.76	1837.98	1756.91	1724.18	1762.37	1915.83	1904.6
NKX2-4	Nkx2-4	ENSMUSG00000054160	32.4322	0.647178	1.5661	0.0817154	0.974342	39.7	20.5486	49.3229	44.1382	33.1197	19.7902	15.4899	40.6619	1.19455	41.5891
MISP	Misp	ENSMUSG00000035852	30.5333	0.355561	1.27948	0.0817785	0.974342	30.9054	38.4944	47.0453	29.7604	25.4591	19.47	22.68	26.1205	31.0024	36.5951
INHBA	Inhba	ENSMUSG00000041324	120.873	0.392129	1.31233	0.08178	0.974342	91.7296	145.073	134.711	131.422	75.0224	90.4789	88.026	129.689	51.8391	80.6744
INTS8	Ints8	ENSMUSG00000040738	1679.2	0.107837	1.07761	0.0818283	0.974342	1631.88	1977.13	1871.8	1875.78	1624.25	1403.88	1721.26	1830.15	1759.26	1626.42
PLEKHG5	Plekhg5	ENSMUSG00000039713	808.742	0.141255	1.10286	0.0818585	0.974342	909.149	766.354	928.206	794.581	860.353	817.942	707.967	718	751.976	863.699
PIGQ	Pigq	ENSMUSG00000025728	2019.87	-0.081525	-1.05814	0.0819387	0.974644	2075.93	1885.17	1899.35	1992.25	2000.21	2059.26	1900.92	2005.78	2157.51	2301.16
RNF183	Rnf183	ENSMUSG00000063851	6.85863	0.686981	1.60991	0.0821385	0.97506	9.65387	5.69622	9.64136	11.4674	5.39636	2.64858	5.59843	7.5691	3.62376	6.66543
HIST1H4D	Hist1h4m	ENSMUSG00000069306	2.16284	1.97378	3.92797	0.0822941	0.97506	6.40767	2.85971	0.785986	0	1.11995	2.59087	0	0	0	0
UMODL1	Umodl1	ENSMUSG00000054134	4.2566	-0.972743	-1.96257	0.0823013	0.97506	5.16591	1.80555	2.34456	3.32712	0	5.23449	4.52863	4.57932	3.75607	6.37689
CLEC12A	Clec12a	ENSMUSG00000053063	4.98644	-0.886471	-1.84865	0.082307	0.97506	4.25925	2.06537	1.3424	4.40953	2.55722	8.45494	4.70174	7.22487	3.60852	2.07166
ACACB	Acacb	ENSMUSG00000042010	121.418	-0.384321	-1.30525	0.082378	0.97506	103.06	55.9338	136.634	76.0656	124.147	186.697	126.04	67.116	132.051	134.893
CROT	Crot	ENSMUSG00000003623	755.323	-0.0825173	-1.05886	0.0823996	0.97506	781.837	769.265	755.111	663.829	769.164	780.774	820.062	762.929	797.924	797.995
XIAP	Xiap	ENSMUSG00000025860	3097.94	-0.0584369	-1.04134	0.0824189	0.97506	3006.38	2903.9	3177.99	3087.27	2950.15	3085.37	3067.99	3234.29	3244.89	3125.07
KCNAB3	Kcnab3	ENSMUSG00000018470	246.586	-0.183905	-1.13595	0.082575	0.975477	242.794	208.09	181.872	204.486	220.952	186.954	272.969	284.372	218.083	239.956
IFITM10	Ifitm10	ENSMUSG00000045777	64.0842	-0.423726	-1.34139	0.0827104	0.975477	74.3256	24.6527	50.2961	61.2555	47.9	68.3064	52.8553	54.7322	100.374	70.1952
ZNF559-ZNF177	Gm14296	ENSMUSG00000074527	717.202	-0.124286	-1.08997	0.0827388	0.975477	726.749	764.898	642.448	680.744	660.779	687.31	721.977	823.202	727.539	829.258
SZT2	Szt2	ENSMUSG00000033253	4466.36	0.0961841	1.06894	0.0827668	0.975477	4194.2	4977.01	4144.75	5016.59	4534.41	4114.4	4396.37	4519.7	3908.08	4447.31
CPA2	Cpa2	ENSMUSG00000071553	48.301	0.294519	1.22648	0.0828938	0.975477	56.1614	68.0687	44.6562	40.6029	47.4949	30.7928	45.3597	43.7062	51.8838	38.8591
TLE1	Tle1	ENSMUSG00000008305	2778.1	0.0785965	1.05599	0.082894	0.975477	2677.61	2702.62	2862.41	2798.67	3064.52	2720.78	2821.64	2796.34	2518.72	2499.39
GMNC	Gmnc	ENSMUSG00000068428	38.1384	0.560822	1.47511	0.0829032	0.975477	89.8204	54.9694	40.9617	29.0706	28.4594	54.552	38.785	14.3704	27.1255	29.3101
SIK3	Sik3	ENSMUSG00000034135	2022.56	-0.0847054	-1.06047	0.0829254	0.975477	2070.86	1900.33	1985.02	1887.97	1966.68	1955.49	2191.19	2266.82	2097.86	1901.11
NKAPL	Nkapl	ENSMUSG00000059395	23.8222	-0.415236	-1.33352	0.0829841	0.975477	21.2023	13.1513	22.3338	26.2773	25.6587	31.9388	42.0338	20.5746	26.223	22.9123
AREG	Areg	ENSMUSG00000029378	1.82846	-1.53205	-2.89197	0.0830267	0.975477	2.12611	0.936102	0.829326	0	0	1.8286	2.79725	0	5.93906	0.94964
GDF9	Gdf9	ENSMUSG00000018238	55.8685	-0.317999	-1.2466	0.0830868	0.975477	53.7	49.6046	42.8322	52.2507	56.4313	80.7007	52.3489	57.6035	47.6214	81.8655
FBLN7	Fbln7	ENSMUSG00000027386	75.4771	-0.232926	-1.17522	0.0831059	0.975477	84.9737	68.3201	59.9664	64.4742	68.2988	72.9433	82.1252	61.3215	98.6451	90.9693
PQLC2	Pqlc2	ENSMUSG00000028744	305.326	-0.116761	-1.0843	0.0832372	0.975477	292.699	251.885	304.696	302.19	309.062	328.866	308.496	292.383	318.402	333.638
MLX	Mlx	ENSMUSG00000017801	890.341	0.109987	1.07922	0.0832511	0.975477	1074.92	918.328	866.814	960.777	812.998	909.476	791.651	836.858	921.396	830.67
TRIB3	Trib3	ENSMUSG00000032715	25.3855	-0.487217	-1.40174	0.0832765	0.975477	33.2069	20.382	10.7671	16.9219	18.2102	40.8708	16.1186	24.0785	31.6358	25.8477
ATP5IF1	Atpif1	ENSMUSG00000054428	4019.52	0.0520887	1.03676	0.0832961	0.975477	4024.28	4143.01	3975.77	4127.71	3945.56	3959.78	3771.56	3743.72	4114.6	3915.57
ADAM32	Adam32	ENSMUSG00000037437	10.554	-0.757597	-1.69067	0.0833496	0.975477	6.30183	6.69182	4.97067	7.10309	12.4846	4.83351	9.19035	29.4791	13.118	8.94218
ZBP1	Zbp1	ENSMUSG00000027514	2.74992	1.23749	2.35788	0.0833995	0.975477	3.08352	4.24905	11.1279	1.67858	1.69151	0	0.741408	2.60886	4.46053	2.23174
AMACR	Amacr	ENSMUSG00000022244	165.503	-0.157337	-1.11523	0.0834902	0.975477	144.873	135.417	183.373	152.42	149.847	185.199	174.203	154.039	168.517	173.213
FBXO8	Fbxo8	ENSMUSG00000038206	500.547	-0.0823765	-1.05876	0.0835078	0.975477	489.597	505.484	470.281	514.01	462.622	498.636	532.372	508.482	550.332	497.7
PHKA1	Phka1	ENSMUSG00000034055	531.406	-0.179196	-1.13225	0.083612	0.976109	579.679	411.347	476.724	461.565	611.238	513.94	490.715	511.519	662.583	697.125
CSTF2	Cstf2	ENSMUSG00000031256	3979.91	-0.0830816	-1.05928	0.0838556	0.976151	3852.32	3432.77	3892.32	3994.27	3934.16	3725.29	3766.35	4126.36	4373.04	4250.4
TMEFF2	Tmeff2	ENSMUSG00000026109	1401.25	-0.153211	-1.11204	0.0839171	0.976151	1396.64	1027.64	1320.09	1387.18	1365.11	1359.69	1335.21	1221.77	1840.36	1468.78
SYN2	Syn2	ENSMUSG00000009394	2784.95	-0.185855	-1.13749	0.0839471	0.976151	3050.3	2137.95	2556.42	2749.45	2592.68	2440.14	2724.88	2435.82	4107.34	3179.99
NTS	Nts	ENSMUSG00000019890	299.485	0.325589	1.25318	0.0839669	0.976151	216.075	506.087	442.21	327.672	269.882	327.076	363.534	261.556	216.266	237.744
GPANK1	Gpank1	ENSMUSG00000092417	381.042	0.127961	1.09275	0.0839858	0.976151	341.101	398.222	396.552	415.98	459.213	408.538	318.616	378.752	377.127	355.396
GIPR	Gipr	ENSMUSG00000030406	751.433	0.318237	1.24681	0.0840369	0.976151	642.657	1046.41	705.389	871.004	638.969	583.406	682.711	832.284	314.344	717.756
SLC35A5	Slc35a5	ENSMUSG00000022664	963.486	0.102755	1.07382	0.0840511	0.976151	976.372	1029.05	1030.82	1115.08	900.203	871.684	932.882	936.972	869.024	1094.77
PHF19	Phf19	ENSMUSG00000026873	139.039	0.232273	1.17468	0.0840797	0.976151	140.192	211.936	128.414	131.989	157.556	128.692	148.869	152.217	102.88	120.559
BCL2L12	Bcl2l12	ENSMUSG00000003190	143.47	0.236224	1.17791	0.0841257	0.976151	143.132	196.932	180.326	127.11	140.327	166.88	131.325	158.674	120.29	94.5524
TYW3	Tyw3	ENSMUSG00000047583	429.488	0.190158	1.14089	0.0842413	0.976151	364.956	521.674	402.776	415.936	612.464	404.334	470.567	380.414	388.145	380.086
ANGEL1	Angel1	ENSMUSG00000021257	442.355	-0.143997	-1.10496	0.0842958	0.976151	411.413	399.955	379.028	402.7	415.039	447.261	463.769	522.843	367.885	419.105
CDK15	Cdk15	ENSMUSG00000026023	17.0716	-0.620138	-1.53702	0.0843697	0.976151	22.7702	13.895	7.73115	8.80442	20.8091	23.3443	16.5447	11.8439	47.1984	18.6193
ITPR1	Itpr1	ENSMUSG00000030102	2502.31	0.268225	1.20433	0.0844532	0.976151	2460.38	3489.32	2573.43	2699.63	1987.18	1986.29	2451.8	2742.13	1420.5	2367.7
KLK11	Klk11	ENSMUSG00000067616	2.79801	-1.36	-2.56685	0.084463	0.976151	1.08845	0	0	5.34296	0	2.58147	1.89647	1.09952	3.61302	6.48812
RNFT2	Rnft2	ENSMUSG00000032850	3209.06	-0.0828374	-1.0591	0.0844684	0.976151	3227.65	2826.39	3119.75	3145.9	3056.07	3214.92	3330.44	3126.82	3473.5	3141.16
CLDN14	Cldn14	ENSMUSG00000047109	0.857387	1.94057	3.83856	0.084567	0.976285	1.14378	3.2157	1.70299	1.76946	0	0.926224	0	1.12659	0	0
CCDC3	Ccdc3	ENSMUSG00000026676	260.171	-0.362546	-1.28569	0.0847172	0.976285	304.188	211.378	272.752	138.349	228.731	393.415	329.508	186.71	302.866	272.655
SLC35C1	Slc35c1	ENSMUSG00000049922	413.443	-0.122253	-1.08843	0.0847916	0.976285	464.335	360.383	399.456	375.685	378.204	408.991	421.346	392.185	514.637	419.677
G6PC2	G6pc2	ENSMUSG00000005232	4.40782	0.915812	1.88663	0.0848325	0.976285	7.45434	9.80616	8.43063	3.73769	2.84533	0.809536	4.12252	1.93577	7.40037	2.5583
NAGLU	Naglu	ENSMUSG00000001751	217.17	-0.166972	-1.1227	0.0851025	0.976285	206.136	211.885	236.779	191.656	200.226	293.115	241.587	202.369	219.513	216.481
SLC4A3	Slc4a3	ENSMUSG00000006576	3949.18	-0.103808	-1.07461	0.0851209	0.976285	4134.15	3643.85	3603.02	3820.59	3674.51	3796.67	3782.83	3762.33	4751.54	4194.76
MAP2K5	Map2k5	ENSMUSG00000058444	799.068	0.0726893	1.05168	0.0851697	0.976285	771.246	823.478	817.75	856.989	844.917	760.043	823.341	820.82	744.224	762.409
VPS35L	Vps35l	ENSMUSG00000030982	3055.82	-0.0695853	-1.04941	0.0852768	0.976285	2788.8	2929.35	3125.33	2965.81	3052.28	3089.39	3127.94	3239.07	3284.03	2865.78
SLC38A9	Slc38a9	ENSMUSG00000047789	857.162	0.0752213	1.05352	0.0852921	0.976285	847.56	899.849	865.291	927.745	875.05	879.666	823.835	867.607	739.89	873.578
HECW2	Hecw2	ENSMUSG00000042807	986.994	-0.159076	-1.11657	0.0853304	0.976285	1045.78	797.581	980.065	901.906	971.687	928.321	1181.5	863.644	1223.83	1049.82
COL15A1	Col15a1	ENSMUSG00000028339	583.172	0.26121	1.19848	0.0853346	0.976285	959.48	600.813	703.466	534.681	485.287	624.142	621.658	395.135	530.856	562.253
KIAA0232	D5Ertd579e	ENSMUSG00000029190	6182.07	0.0775055	1.05519	0.0853407	0.976285	5915.73	6332.61	5782.08	7066.79	6818.21	5784.24	5854.86	6441.46	6116.26	6042.28
RAPGEF3	Rapgef3	ENSMUSG00000022469	727.067	-0.149759	-1.10938	0.0854516	0.976285	760.485	770.557	642.412	697.314	654.335	731.48	802.567	667.427	806.279	901.688
LMF1	Lmf1	ENSMUSG00000002279	382.616	-0.128099	-1.09285	0.0855121	0.976285	389.65	399.855	317.432	336.658	370.853	405.376	411.124	425.426	344.867	391.032
GUK1	Guk1	ENSMUSG00000020444	1622.71	0.0828093	1.05908	0.0855408	0.976285	1647.46	1474.72	1590.98	1676.36	1831.97	1569.66	1486.9	1489.8	1658.39	1555.8
PSMA1	Psma1	ENSMUSG00000030751	3142.55	0.0490443	1.03458	0.0856234	0.976285	3091.55	3112.58	3162.85	3250.43	3275.67	3070.61	3082.81	3271.36	2979.79	2956.07
SGSH	Sgsh	ENSMUSG00000005043	160.262	-0.197191	-1.14646	0.0856298	0.976285	152.991	154.981	147.49	120.857	145.076	184.476	166.17	137.093	176.564	162.802
EPHA6	Epha6	ENSMUSG00000055540	288.153	-0.228806	-1.17186	0.0856625	0.976285	245.355	282.636	250.306	254.1	246.961	219.831	261.512	319.419	374.225	326.19
MIDN	Midn	ENSMUSG00000035621	6936.46	0.103175	1.07413	0.0857098	0.976285	7031.07	7642.98	7122.84	7236.55	7163.14	6875.56	7185.14	7759.88	5750.85	6125.15
DPF3	Dpf3	ENSMUSG00000021221	778.279	-0.242039	-1.18266	0.0860165	0.976285	879.79	490.007	634.689	626.53	839.95	727.428	842.738	739.767	1014.61	779.213
CHCHD3	Chchd3	ENSMUSG00000053768	1466.62	-0.0817969	-1.05834	0.0861582	0.976285	1340.35	1561.04	1482.04	1436.18	1333.12	1484.75	1572.47	1576.04	1529.01	1413.62
GPI	Gpi1	ENSMUSG00000036427	7665.76	-0.121189	-1.08763	0.0862536	0.976285	8430.62	6560.92	7374	7298.24	7623.68	7908.83	7605.19	6977.82	10043	8022.33
TSR1	Tsr1	ENSMUSG00000038335	1562.66	0.0972822	1.06976	0.0863524	0.976285	1549.78	1598.59	1411.58	1582.21	1678.29	1380.21	1387.52	1666.06	1430.08	1446.37
BTBD1	Btbd1	ENSMUSG00000025103	4464.92	0.0436194	1.0307	0.0864016	0.976285	4371.09	4519.79	4681.66	4612.76	4396.07	4227.59	4305.65	4577	4387.14	4424.58
ZNF483	Zkscan16	ENSMUSG00000038630	299.807	-0.221507	-1.16595	0.0865169	0.976285	327.413	225.628	262.112	295.516	265.315	254.813	288.594	295.121	414.723	352.093
ABCA13	Abca13	ENSMUSG00000004668	5.69636	0.780135	1.71729	0.0865795	0.976285	10.5837	3.73203	7.50529	6.316	8.48828	4.58383	4.70482	0	7.12596	4.82839
CDK9	Cdk9	ENSMUSG00000009555	2401.91	0.0511858	1.03612	0.0869081	0.976285	2502.06	2423.96	2360.12	2398.76	2571.93	2402.03	2366.7	2386.14	2231.34	2429.14
CDK17	Cdk17	ENSMUSG00000020015	3658.76	0.0747382	1.05317	0.0869219	0.976285	3457.24	3810.52	3636.19	3843.96	3730.9	3369.05	3520.39	3855.78	3323.36	3478.49
HPCA	Hpca	ENSMUSG00000028785	1599.82	-0.232367	-1.17476	0.0869506	0.976285	1740.21	1098.43	1462.18	1557.23	1374.02	1507.76	1450.69	1241.19	2608.88	1690.29
NOTCH3	Notch3	ENSMUSG00000038146	2051.78	-0.11231	-1.08096	0.0869588	0.976285	2127.87	1827.27	2015.27	1818.69	2163.18	2315.53	2128.49	1843.56	2326	2142.64
NOD2	Nod2	ENSMUSG00000055994	26.3439	-0.343567	-1.26889	0.0869658	0.976285	22.2651	23.2179	16.9529	25.0761	28.6361	23.2171	33.5891	32.4535	23.7129	33.0035
ZMAT1	Zmat1	ENSMUSG00000052676	415.84	-0.129893	-1.09421	0.0870599	0.976285	411.235	410.302	390.146	370.679	389.655	409.811	410.589	441.547	472.793	425.895
MARCH8	March8	ENSMUSG00000025702	4505.56	-0.0966532	-1.06929	0.0872021	0.976285	4308.31	3997.65	4012.68	4333.29	4645.61	4594.79	4289.72	4298.3	4910.89	4678
DUSP15	Dusp15	ENSMUSG00000042662	467.492	-0.191089	-1.14163	0.0872054	0.976285	503.203	359.978	389.051	474.028	457.936	508.204	447.476	380.537	599.98	556.834
RAB1B	Rab1b	ENSMUSG00000024870	3082.63	0.0764897	1.05445	0.0872551	0.976285	3263.32	3194.73	3249.56	2989.35	3119.93	3067.8	3242.56	3044.8	2878.71	2765.77
KRT23	Krt23	ENSMUSG00000006777	1.53958	-1.75694	-3.3798	0.0873696	0.976285	1.06133	0.940793	0.814187	0	1.06932	0	4.64964	0	4.78468	3.79009
ZNF846	Zfp846	ENSMUSG00000058192	1092.16	-0.0771658	-1.05494	0.0873824	0.976285	987.165	1113.58	1017.29	1115.87	1040.83	1029.27	1127.64	1157.76	1090.14	1161.62
OST4	Ost4	ENSMUSG00000038803	857.405	0.0983173	1.07052	0.0873976	0.976285	890.864	901.717	925.793	830.792	892.145	892.079	927.552	798.8	736.75	788.244
MYO15A	Myo15	ENSMUSG00000042678	13.484	-0.591604	-1.50692	0.0874551	0.976285	15.7997	11.3306	11.3879	12.9973	4.80358	21.0327	10.8886	16.3198	17.9301	15.2924
DMC1	Dmc1	ENSMUSG00000022429	59.509	-0.294643	-1.22658	0.0874836	0.976285	69.0111	52.205	30.013	56.8863	56.4883	83.6996	54.4613	62.3231	63.8759	57.691
ATMIN	Atmin	ENSMUSG00000047388	1974.39	-0.071981	-1.05116	0.0875226	0.976285	2072.57	1725.54	1863.45	1969.62	2026.95	1958.03	2023.54	1951.42	2187.25	2029.25
FSCN2	Fscn2	ENSMUSG00000025380	25.9789	-0.343728	-1.26903	0.0875323	0.976285	28.2768	22.3137	22.6175	15.8583	25.3858	32.8402	27.0297	27.1778	28.5287	28.3078
IMPG2	Impg2	ENSMUSG00000035270	90.3065	0.307181	1.23729	0.0875614	0.976285	83.1791	91.0548	182.795	75.8103	83.4119	81.1324	69.992	96.4388	72.8082	87.3908
CLTB	Cltb	ENSMUSG00000047547	2781.6	-0.136452	-1.0992	0.0875889	0.976285	2987.45	2289.92	2502.08	2764.86	2664	2771.94	2591.38	2557.31	3643.29	2956.47
EPS8	Eps8	ENSMUSG00000015766	639.51	-0.164969	-1.12114	0.087599	0.976285	648.44	555.549	562.751	618.662	566.202	535.154	620.255	728.137	680.213	747.159
ABHD14A	Abhd14a	ENSMUSG00000042210	770.953	0.0834406	1.05954	0.0876328	0.976285	810.086	789.929	761.556	846.322	785.82	689.38	707.704	743.172	822.353	810.774
SLC12A9	Slc12a9	ENSMUSG00000037344	1052.3	-0.134241	-1.09752	0.0876692	0.976285	1099.33	963.201	934.918	1105.31	985.187	1154.83	1053.04	1009.01	1130.86	1231.69
GRM1	Grm1	ENSMUSG00000019828	911.629	-0.158321	-1.11599	0.0876906	0.976285	891.271	715.416	904.596	938.355	932.108	890.167	900.706	842.073	1172.61	1085.41
NEK11	Nek11	ENSMUSG00000035032	67.5119	0.225556	1.16923	0.0878354	0.976285	85.4143	62.0525	72.053	64.3986	72.3348	50.1549	58.3574	51.2736	79.8925	67.6606
TMEM114	Tmem114	ENSMUSG00000022715	9.72599	-0.642876	-1.56144	0.0878373	0.976285	10.8472	6.4758	7.26323	10.6452	6.39896	6.16936	10.3656	7.57194	28.618	12.9671
CTU2	Ctu2	ENSMUSG00000049482	815.731	0.180911	1.1336	0.0878529	0.976285	822.721	804.497	629.927	963.153	982.114	685.901	611.546	786.506	859.298	762.47
KRT2	Krt2	ENSMUSG00000064201	1.42146	1.68854	3.22331	0.087909	0.976285	1.06735	4.72811	2.45382	1.05162	0	1.80821	0	0	0	0.958845
RPL31	Rpl31	ENSMUSG00000073702	5679.45	0.090223	1.06453	0.0879476	0.976285	6212.65	6218.83	6004.38	5452.93	5649.37	5633.3	6447.84	5508.43	4931.77	5222.38
TBX19	Tbx19	ENSMUSG00000026572	3.9121	-1.28922	-2.44395	0.0879494	0.976285	0.916723	2.43719	4.93909	1.82809	2.77169	21.7473	0.807275	4.73034	0	4.12944
VEGFC	Vegfc	ENSMUSG00000031520	135.227	0.198374	1.1474	0.0880657	0.976285	151.694	159.808	159.861	122.467	141.668	153.498	126.818	91.9807	123.867	143.839
AMPD3	Ampd3	ENSMUSG00000005686	414.84	-0.163507	-1.12001	0.0881001	0.976285	461.16	333.012	393.967	343.958	364.229	482.444	418.943	365.281	459.148	396.717
SCHIP1	Schip1	ENSMUSG00000027777	2633.36	0.0624665	1.04425	0.0881291	0.976285	2437.32	2686.76	2557.75	2610.63	2464.57	2361.64	2528.81	2572.75	2399.27	2358.84
HIST1H2AB	Hist1h2ag	ENSMUSG00000069301	13.9013	0.62022	1.53711	0.0882006	0.976285	21.2665	19.9828	13.1029	18.2807	16.0968	21.9127	13.9956	10.4165	0	10.0798
ITPK1	Itpk1	ENSMUSG00000057963	1911.97	0.0723424	1.05142	0.0882056	0.976285	1955.53	2000.7	1959.45	2069.55	1960.89	1916.96	1831.76	2098.68	1721.95	1885.68
UNC5B	Unc5b	ENSMUSG00000020099	744.208	-0.101475	-1.07287	0.0882845	0.976285	779.067	783.288	774.04	762.046	778.823	838.133	860.536	733.791	837.474	887.645
KCTD17	Kctd17	ENSMUSG00000033287	2095.45	0.0682154	1.04842	0.0883706	0.976285	2181.3	2177.98	2032.5	2144.09	2194.82	2080.64	2057.23	2126.67	1903.06	2058.85
PLA2G12A	Pla2g12a	ENSMUSG00000027999	417.883	-0.117626	-1.08495	0.0885344	0.976285	449.75	354.211	396.179	399.794	394.3	438.873	378.193	391.322	490.04	465.268
GALNT14	Galnt14	ENSMUSG00000024064	425.182	-0.221883	-1.16626	0.0885353	0.976285	384.75	291.265	389.478	520.645	421.364	415.118	431.818	402.362	579.655	512.314
DNAJC8	Dnajc8	ENSMUSG00000054405	2479.73	0.0432474	1.03043	0.0886544	0.976285	2400.57	2518.7	2500.38	2600.92	2514.07	2465.64	2364.28	2472.36	2512.91	2355.51
TWF1	Twf1	ENSMUSG00000022451	2274.88	-0.0680946	-1.04833	0.088699	0.976285	2118.7	2192.97	2358.73	2234.47	2230.89	2302.42	2551.76	2407.31	2328.54	2090.36
NCBP2	Ncbp2	ENSMUSG00000022774	2402.1	0.072227	1.05134	0.0887368	0.976285	2210.55	2415.68	2619.08	2647.34	2502.5	2340.73	2370.66	2540.9	2260.62	2279.43
PRND	Prn	ENSMUSG00000098754	1.30945	-3.53064	-11.5565	0.0887559	0.976285	0	0	0	0	0	0	4.69244	0	0	5.71152
FGFR1OP2	Fgfr1op2	ENSMUSG00000040242	1174.75	0.08469	1.06046	0.0887937	0.976285	1165.1	1397.76	1162.37	1195.51	1256.2	1160.61	1297.76	1151.92	1102.04	1110.22
EIF2B5	Eif2b5	ENSMUSG00000003235	2300.24	0.067611	1.04798	0.0889501	0.976285	2522.04	2280.6	2351.18	2337.8	2424.24	2290.59	2360.38	2338.02	2336.83	2045.85
RPL39L	Rpl39l	ENSMUSG00000039209	1.26626	1.55377	2.93584	0.0890394	0.976285	1.27406	2.37909	3.3217	1.67315	2.60404	0	1.47842	0	0	2.38672
POLG	Polg	ENSMUSG00000039176	1971.43	0.10453	1.07514	0.0892546	0.976285	1946.47	2251.3	2032.49	1934.29	2194.92	1984.92	2141.96	2016.91	1652.29	1837.97
CFAP74	Cfap74	ENSMUSG00000078490	304.633	-0.124912	-1.09044	0.0893166	0.976285	293.304	308.861	291.766	283.539	269.362	283.641	300.126	335.348	288.901	372.148
INO80B	Ino80b	ENSMUSG00000030034	477.035	0.0920342	1.06587	0.0893701	0.976285	523.73	518.051	480.744	478.726	500.317	491.629	525.005	442.622	428.108	454.488
CCDC57	Ccdc57	ENSMUSG00000048445	409.519	-0.116814	-1.08434	0.0893764	0.976285	398.335	429.708	347.615	378.543	384.062	442.852	377.392	473.217	406.033	402.647
ATP13A4	Atp13a4	ENSMUSG00000038094	82.3486	-0.66293	-1.58329	0.0893995	0.976285	154.966	40.4076	46.6877	44.4125	50.3394	142.235	35.6966	51.3335	133.554	167.828
LINC00634	1500009C09Rik	ENSMUSG00000068099	1271.94	0.0680266	1.04828	0.0895112	0.976285	1273.71	1298.25	1300.9	1333.6	1308.72	1162.71	1194.42	1224.6	1270.7	1364.97
RNF182	Rnf182	ENSMUSG00000044164	1533.35	0.113476	1.08183	0.0895169	0.976285	1457.44	1602.02	1548.55	1644.46	1468.93	1209.22	1465.14	1625.96	1347.72	1490.43
SPOCK3	Spock3	ENSMUSG00000054162	1261.16	-0.23756	-1.179	0.0895238	0.976285	1426.77	793.984	1149.4	1158.84	1278.96	1293.21	1165.88	964.097	1977.87	1447.13
CHID1	Chid1	ENSMUSG00000025512	1402.11	-0.131379	-1.09534	0.0895443	0.976285	1542.55	1208.71	1424.88	1248.68	1197.05	1543.25	1312.45	1428.24	1443.82	1523.69
PPP1R15A	Ppp1r15a	ENSMUSG00000040435	341.534	0.176747	1.13033	0.08972	0.976285	356.349	399.078	305.906	501.024	312.546	367.631	331.899	345.702	305.884	297.409
ACTR3	Actr3	ENSMUSG00000026341	7506.05	-0.0398862	-1.02803	0.0898538	0.976285	7380.18	7297.95	7447.47	7492.42	7455.84	7330.99	7752.83	7877.94	7504.4	7650.27
CCL2	Ccl12	ENSMUSG00000035352	2.22441	1.16031	2.23505	0.0898804	0.976285	4.04239	5.71863	3.22566	2.08194	2.17136	1.76773	0.895522	0	1.17943	3.71949
SLC27A3	Slc27a3	ENSMUSG00000027932	988.635	-0.122089	-1.08831	0.0898885	0.976285	928.54	854.102	846.584	1028.62	972.561	1009.87	948.121	954.185	1022.14	1100.77
MOCS2	Mocs2	ENSMUSG00000015536	1403.62	0.0484716	1.03417	0.089893	0.976285	1414.92	1348.82	1440.67	1425.35	1425.64	1380.89	1329.82	1411.71	1371.94	1331.27
PLPP3	Plpp3	ENSMUSG00000028517	2108.53	-0.135603	-1.09855	0.0899216	0.976285	2177.06	2028.72	2171.62	1794.64	2014.27	2548.73	2244.4	1890.84	2499.53	2007.84
SIK2	Sik2	ENSMUSG00000037112	1293.67	-0.164528	-1.1208	0.0899828	0.976285	1036.27	1221.63	1193.18	1607.33	1109.92	1566.35	1560.96	1336.81	1112.74	1334.26
TBX20	Tbx20	ENSMUSG00000031965	21.5943	-1.8884	-3.70224	0.0900558	0.976285	45.3854	1.73958	2.33966	0	0.986947	56.0769	31.74	5.10633	91.8434	1.79719
RAD50	Rad50	ENSMUSG00000020380	684.773	0.133375	1.09686	0.0901148	0.976285	744.034	849.109	690.65	695.137	646.455	693.5	703.803	734.25	592.977	579.324
NOP16	Nop16	ENSMUSG00000025869	750.694	0.0901493	1.06448	0.0901215	0.976285	763.017	771.631	859.774	721.887	776.856	707.104	732.833	806.41	717.119	701.041
ZNF687	Zfp687	ENSMUSG00000019338	1196.67	0.0854607	1.06103	0.0901505	0.976285	1193.59	1247.23	1240.54	1245.01	1345.6	1224.4	1216.27	1278.75	1061.51	1127.08
PCDHGB4	Pcdhgb4	ENSMUSG00000103585	375.28	-0.174316	-1.12843	0.090151	0.976285	366.36	356.414	282.094	395.103	419.138	437.948	334.829	401.901	461.59	414.312
GAR1	Gar1	ENSMUSG00000028010	574.334	0.0848136	1.06055	0.0901964	0.976285	588.958	589.264	637.88	556.726	626.374	565.072	573.377	618.715	511.081	560.905
PRR5-ARHGAP8	Arhgap8	ENSMUSG00000078954	14.78	-0.659401	-1.57943	0.0902543	0.976285	13.4872	14.517	6.5691	7.01194	9.21841	11.8077	8.31092	29.7593	6.86816	25.435
CDC42BPG	Cdc42bpg	ENSMUSG00000024769	610.741	0.191277	1.14177	0.0904361	0.976285	648.409	653.407	798.479	509.603	618.962	626.415	670.561	450.178	538.771	540.631
TMEM80	Tmem80	ENSMUSG00000025505	704.535	-0.0805499	-1.05742	0.0904555	0.976285	664.763	714.022	641.643	712.873	696.839	743.865	747.091	783.436	675.08	672.297
FBL	Fbl	ENSMUSG00000046865	1999.4	0.0879737	1.06288	0.0905308	0.976285	2087.49	2022.39	2107.31	2028.65	2040.25	1960.78	2025.25	2077.6	1839.72	1774.48
ZFYVE1	Zfyve1	ENSMUSG00000042628	1826.18	0.078624	1.05601	0.090617	0.976285	1701.29	1951.22	1902.78	1940.33	1910.69	1657.03	1849.84	1905	1616.66	1878.64
GPR39	Gpr39	ENSMUSG00000026343	25.8897	0.766666	1.70133	0.0906761	0.976285	62.4283	29.0245	32.2004	17.6053	31.3481	31.0461	18.7693	3.75591	45.1037	5.417
GPS1	Gps1	ENSMUSG00000025156	4133.66	0.0468988	1.03304	0.0907487	0.976285	4295.3	3967.86	4007.82	4296.18	4408.59	4093.43	3984.61	4088.78	4131.26	3998.88
UBE3B	Ube3b	ENSMUSG00000029577	3385.2	0.0689426	1.04895	0.0907534	0.976285	3177.13	3610.14	3585.29	3526.55	3453.3	3517.94	3396.18	3389.76	3030.23	3205.64
KLHL10	Klhl10	ENSMUSG00000001558	23.868	-0.400613	-1.32007	0.0908243	0.976285	23.4508	29.6824	12.4402	18.3676	14.7069	40.0635	22.2423	21.8575	21.8041	23.4896
THSD7B	Thsd7b	ENSMUSG00000042581	631.584	-0.200795	-1.14933	0.0909151	0.976285	591.253	492.612	527.856	609.67	621.44	727.42	589.585	486.442	896.155	571.103
HSPB9	Hspb9	ENSMUSG00000017832	5.5982	0.821711	1.7675	0.0909232	0.976285	4.2696	8.47034	12.0001	3.12424	3.63085	7.0101	4.65548	3.14471	1.19626	1.84935
TSPAN9	Tspan9	ENSMUSG00000030352	1693.43	-0.119215	-1.08614	0.0909385	0.976285	1681.93	1710.74	1685.82	1488.51	1651.36	1855.1	2043.79	1603.13	1953.4	1471.5
ZNF780B	Zfp780b	ENSMUSG00000063047	464.741	0.103714	1.07454	0.0909769	0.976285	426.661	475.186	465.202	537.269	530.657	448.171	443.501	449.973	441.43	480.272
ADRA1B	Adra1b	ENSMUSG00000050541	182.062	-0.448332	-1.36446	0.0910278	0.976285	242.41	65.5693	154.593	152.801	168.614	222.44	191.368	107.448	358.087	190.44
KHK	Khk	ENSMUSG00000029162	36.3381	-0.266355	-1.20276	0.0910711	0.976285	36.3844	32.7325	38.6985	29.6445	36.5509	45.6115	34.5228	51.1753	35.8635	42.5376
PAQR7	Paqr7	ENSMUSG00000037348	542.513	-0.174148	-1.1283	0.0911171	0.976285	622.14	403.682	506.102	459.109	514.726	560.597	470.955	490.298	730.217	576.81
AFP	Afp	ENSMUSG00000054932	1.90036	-2.02222	-4.0621	0.0912156	0.976285	1.06256	0	1.64591	2.11718	0	16.4355	1.8648	0	1.18537	0
CPLX3	Cplx3	ENSMUSG00000039714	8.40844	0.702414	1.62723	0.091223	0.976285	6.35418	12.2029	17.1853	6.35957	13.8466	9.86947	8.4216	1.09436	8.34296	6.67022
ZNF182	Zfp182	ENSMUSG00000054737	575.065	0.113412	1.08178	0.0912505	0.976285	530.625	593.076	620.536	608.448	619.895	503.885	498.316	592.779	534.034	621.276
GPD1	Gpd1	ENSMUSG00000023019	181.421	0.152674	1.11163	0.0912643	0.976285	188.994	183.789	179.061	192.567	177.569	156.192	185.083	157.519	165.682	165.309
FFAR2	Ffar2	ENSMUSG00000051314	2.25802	-1.17268	-2.25431	0.0913515	0.976285	0.772391	1.09408	2.71133	0.756672	2.50167	3.90212	2.81701	1.55636	2.79925	3.78209
TBXT	T	ENSMUSG00000062327	12.2997	-0.526482	-1.44041	0.0913558	0.976285	15.2846	9.829	5.14522	10.2828	9.47318	10.4001	16.2216	15.8501	9.16354	18.0917
TOP1	Top1	ENSMUSG00000070544	6598.2	0.0882671	1.06309	0.0914455	0.976285	6019.35	7152.07	7281.42	6890.28	6826.54	6275.98	6352.74	7085.08	6065.82	6366.31
RPP30	Rpp30	ENSMUSG00000024800	369.938	0.122093	1.08831	0.0914908	0.976285	352.204	396.056	354.548	438.065	424.815	346.397	355.697	381.335	315.855	403.278
TBPL1	Tbpl1	ENSMUSG00000071359	2402.87	0.0831687	1.05934	0.0915023	0.976285	2290.54	2418.89	2485.01	2527.49	2662.67	2295.34	2438.36	2466.17	2271.64	2218.86
TRMT12	Trmt12	ENSMUSG00000037085	264.14	-0.119328	-1.08623	0.0917018	0.976285	227.29	256.665	255.368	247.379	267.475	277.854	300.122	252.129	256.676	273.541
RAB3D	Rab3d	ENSMUSG00000019066	987.05	0.116252	1.08392	0.0917032	0.976285	995.488	1087.51	982.644	932.378	1069.65	894.204	922.016	1046.42	804.222	1005.31
TSFM	Tsfm	ENSMUSG00000040521	457.806	0.0887384	1.06344	0.0918897	0.976285	458.22	470.253	456.98	467.984	513.603	444.232	409.074	453.935	486.529	436.221
SYF2	Syf2	ENSMUSG00000028821	941.662	0.104208	1.0749	0.0919589	0.976285	861.167	997.534	1018.82	967.512	1004.18	974.958	941.521	967.076	761.249	864.574
PRLHR	Prlhr	ENSMUSG00000045052	19.7644	0.535087	1.44903	0.0920024	0.976285	27.6584	11.2255	24.2978	26.3259	24.423	9.70423	10.3745	10.8198	20.4343	27.4026
MZF1	Mzf1	ENSMUSG00000030380	489.038	-0.105794	-1.07609	0.0920233	0.976285	487.368	472.75	434.495	503.905	482.23	460.282	529.348	507.229	517.622	544.87
PKLR	Pklr	ENSMUSG00000041237	9.33847	0.877711	1.83746	0.0920758	0.976285	3.74953	9.86735	8.56464	2.76558	49.2007	7.07138	4.12715	3.81498	5.22897	7.98854
LGALS4	Lgals4	ENSMUSG00000053964	84.4517	0.270411	1.20615	0.0921243	0.976285	87.3641	95.3968	109.65	59.2432	111.047	76.241	75.9287	76.6966	61.5196	92.734
FZD5	Fzd5	ENSMUSG00000045005	147.253	0.363182	1.28626	0.0921576	0.976285	167.059	178.614	205.292	135.392	141.162	163.524	89.7641	185.973	80.6441	123.836
DNAJC12	Dnajc12	ENSMUSG00000036764	147.71	-0.246493	-1.18632	0.0922064	0.976285	190.02	98.1613	125.307	126.2	140.705	148.456	164.002	122.217	220.021	152.299
PRPF3	Prpf3	ENSMUSG00000015748	1066.26	0.0851957	1.06083	0.092313	0.976285	1016.71	1111.38	1150.78	1062.56	1161.09	993.597	990.705	1126.26	928.89	1150.17
GGCT	Ggct	ENSMUSG00000002797	212.371	-0.154413	-1.11297	0.0923577	0.976285	236.01	232.178	194.082	197.645	201.481	245.608	237.72	237.933	222.671	235.646
OCEL1	Ocel1	ENSMUSG00000002396	615.794	0.105312	1.07573	0.0924427	0.976285	682.492	732.95	585.974	596.379	666.625	593.566	605.758	558.026	641.517	633.063
SENP3	Senp3	ENSMUSG00000005204	2928.49	0.120494	1.08711	0.0924876	0.976285	3080.63	3255.64	2815.79	3004.44	3211.7	2739.15	2854.15	2991.16	2658.26	2891.58
AMD1	Amd1	ENSMUSG00000075232	2732.94	0.0834442	1.05954	0.0925101	0.976285	2647.8	2910.73	3014.88	2773.24	2814.17	2388.6	2524.88	2820.8	2839.92	2800.22
FUOM	Fuom	ENSMUSG00000025466	105.178	-0.218661	-1.16365	0.0925539	0.976285	109.588	78.284	99.4724	94.8973	117.768	132.274	116.567	94.0735	127.553	109.836
ZNF276	Zfp276	ENSMUSG00000001065	1230.77	0.0759979	1.05409	0.0926644	0.976891	1278.2	1243.64	1328.67	1302.97	1247.7	1207.09	1242.62	1278.94	1076.95	1264.41
ATXN2L	Atxn2l	ENSMUSG00000032637	8772.17	-0.0521599	-1.03682	0.0928035	0.977	8547.46	8402.89	8443.95	8986.57	8349.72	9112.08	8225.47	8867.78	8689.58	9401.83
FLNC	Flnc	ENSMUSG00000068699	104.549	-1.01332	-2.01855	0.0928195	0.977	0	27.1676	85.0313	104.339	65.0765	174.227	179.298	60.9627	76.6288	77.3017
RALGAPA2	Ralgapa2	ENSMUSG00000037110	2385.64	-0.092434	-1.06617	0.0928253	0.977	2061.76	2488.03	2290.52	2327.65	2442.87	2453.79	2482.22	2453.83	2385.79	2601.64
MAD2L1BP	Mad2l1bp	ENSMUSG00000034509	238.299	0.135827	1.09872	0.0931069	0.979335	235.2	271.433	244.4	258.83	274.45	244.738	253.022	248.233	217.111	204.443
CRTAC1	Crtac1	ENSMUSG00000042401	603.889	-0.146632	-1.10698	0.0931477	0.979335	652.109	492.541	572.984	538.907	608.782	623.966	506.8	581.855	780.302	680.423
TAPBP	Tapbp	ENSMUSG00000024308	682.033	-0.118253	-1.08542	0.0932855	0.979466	729.495	610.58	635.664	586.883	682.406	784.296	723.469	638.778	724.429	647.291
HIST1H3A	Hist1h3d	ENSMUSG00000099583	3.98012	1.21644	2.32372	0.0932982	0.979466	1.05806	11.5518	11.8863	1.05461	4.29319	0.853265	0.916791	1.04951	4.85783	5.53448
APEX1	Apex1	ENSMUSG00000035960	1741.24	0.0954366	1.06839	0.0933562	0.979466	1613.86	1911.98	1713.78	1842.34	1890.53	1603.04	1842.27	1834.11	1556.59	1559.62
RPL26	Rpl26	ENSMUSG00000060938	9314.51	0.0723635	1.05144	0.0935676	0.980776	9398.64	9767.84	9469.15	9619.43	9325.08	9508.06	9806.6	9244.79	8311.55	8375.45
ILVBL	Ilvbl	ENSMUSG00000032763	752.644	-0.120316	-1.08697	0.0935872	0.980776	770.753	634.146	712.794	685.194	746.389	803.922	784.088	633.74	895.025	741.01
INHBC	Inhbc	ENSMUSG00000025405	4.46255	-0.875271	-1.83435	0.0937601	0.981039	2.11738	2.81543	3.25627	3.18309	3.19813	0.892617	3.74933	5.45482	10.7279	6.62392
SYNE1	Syne1	ENSMUSG00000096054	1716.9	-0.211171	-1.15763	0.0937635	0.981039	1856.82	1189.15	1514.43	1623.69	1621.21	1656.44	1520.13	1369.72	2488.19	2001.56
NPAS3	Npas3	ENSMUSG00000021010	1331.81	-0.174407	-1.1285	0.0940108	0.98165	1427.01	932.613	1161.84	1281.71	1409.01	1408.19	1250.92	1141.44	1686.41	1521.9
SPINT1	Spint1	ENSMUSG00000027315	17.3916	-0.431341	-1.34849	0.0940581	0.98165	20.6845	20.3071	12.7629	16.7587	13.1484	36.7944	13.2398	18.9709	25.5671	18.8259
ACVR1C	Acvr1c	ENSMUSG00000026834	139.645	0.284542	1.21802	0.0940825	0.98165	105.922	163.445	126.721	135.335	112.93	85.6841	111.212	150.09	83.1768	100.004
INTS12	Ints12	ENSMUSG00000028016	524.512	0.08876	1.06346	0.0941537	0.98165	498.773	534.594	524.581	585.761	603.088	516.974	504.925	545.505	517.849	495.239
NCKAP5L	Nckap5l	ENSMUSG00000023009	1759.51	0.179184	1.13224	0.0941703	0.98165	1608.33	1636.7	2027.06	1855.04	2098.84	1912.68	1522.86	1513.56	1433.47	1764.06
VPS13B	Vps13b	ENSMUSG00000037646	1757.18	-0.0630018	-1.04464	0.0942968	0.98165	1666.78	1607.77	1711.2	1787.55	1705.18	1753.7	1660.41	1756.51	1870.52	1819.14
LEO1	Leo1	ENSMUSG00000042487	1461.74	0.0577807	1.04086	0.0943266	0.98165	1408.93	1423.13	1492.17	1554.34	1535.79	1364.21	1452.7	1445.69	1456.74	1406.88
PIH1D1	Pih1d1	ENSMUSG00000003423	1125.8	-0.0735697	-1.05232	0.0944362	0.98165	1131.3	1118.06	1117.35	1017.89	1094.25	1215.06	1110.2	1101.69	1145.8	1192.98
YAF2	Yaf2	ENSMUSG00000022634	1345.66	0.075349	1.05362	0.0945032	0.98165	1365.46	1318.3	1371.52	1381.93	1455.27	1236.25	1348.76	1198.76	1480.66	1281.15
GNRH1	Gnrh1	ENSMUSG00000015812	18.6219	0.412504	1.33099	0.0945187	0.98165	22.8758	32.2367	30.6792	19.1503	17.3764	15.1914	19.6474	29.0397	14.2274	14.7866
ALOX15	Alox15	ENSMUSG00000018924	3.20392	-0.961794	-1.94773	0.0945412	0.98165	2.11188	1.87425	0.815495	4.23335	3.19238	6.25311	3.74215	4.40106	7.14812	1.89594
COL12A1	Col12a1	ENSMUSG00000032332	1184.21	-0.558388	-1.47262	0.0945897	0.98165	993.316	1355.98	1478.24	799.481	671.124	3708.02	1303.13	797.774	920.576	1073.61
FAM3A	Fam3a	ENSMUSG00000031399	567.642	-0.111718	-1.08051	0.0946022	0.98165	568.116	570.501	566.91	532.173	521.258	581.687	605.613	668.663	512.315	614.501
ZNF592	Zfp592	ENSMUSG00000005621	1704.79	0.114916	1.08291	0.0946223	0.98165	1634.48	1940	1904.19	1684.44	1754.2	1723.99	1490.58	1646.86	1761.14	1616.02
TMEM86B	Tmem86b	ENSMUSG00000045282	257.625	0.153961	1.11262	0.0946954	0.98165	245.692	307.416	250.955	258.47	306.282	257.374	277.551	260.628	211.686	220.672
CA4	Car4	ENSMUSG00000000805	42.2569	-0.286769	-1.21991	0.094699	0.98165	45.4119	37.1316	27.142	39.0719	33.0133	45.0543	34.4967	37.0441	56.694	47.825
BAIAP2L1	Baiap2l1	ENSMUSG00000038859	39.1547	0.339485	1.26531	0.0949544	0.98165	43.3974	61.5105	43.2767	40.5921	42.2037	53.4629	39.3179	27.5866	22.9532	38.5117
XDH	Xdh	ENSMUSG00000024066	4.40562	-0.830512	-1.77832	0.0950001	0.98165	1.06945	2.80734	1.63176	3.17006	6.4111	5.43269	2.80621	3.28588	9.50809	5.68467
OR10G3	Olfr1512	ENSMUSG00000094140	1.37713	-1.77824	-3.43008	0.0950744	0.98165	0	0.949036	0	0	2.11312	0.881818	0.919814	0	4.79023	3.82732
MKNK2	Mknk2	ENSMUSG00000020190	2284.89	0.0670063	1.04754	0.0951686	0.98165	2370.08	2333.24	2409.99	2320.86	2411.06	2297.72	2465.16	2226.64	2099.09	2212.92
URI1	Uri1	ENSMUSG00000030421	1397.57	-0.05764	-1.04076	0.0951916	0.98165	1334.87	1323.02	1352.23	1385.5	1459.76	1490.15	1425.85	1379.48	1371.3	1458.17
SRP9	Srp9	ENSMUSG00000026511	1507.29	0.0539945	1.03814	0.0952814	0.98165	1502.15	1480.49	1560.98	1572.83	1582.88	1471.22	1552.32	1458.78	1483.83	1448.1
GREB1	Greb1	ENSMUSG00000036523	156.179	-0.313623	-1.24283	0.095427	0.98165	185.204	119.715	80.9858	122.2	117.993	196.427	107.446	113.178	172.836	184.089
DUSP6	Dusp6	ENSMUSG00000019960	822.799	0.110348	1.07949	0.0954512	0.98165	781.566	916.862	893.789	780.659	826.632	790.204	799.581	782.786	732.62	786.508
FAM92A	Fam92a	ENSMUSG00000028218	1459.88	0.0790829	1.05635	0.0955091	0.98165	1499.67	1508.9	1507.37	1525.95	1412.61	1310.8	1436.69	1482.25	1320.84	1507.89
NUTF2	Nutf2	ENSMUSG00000008450	783.532	0.100671	1.07227	0.0955145	0.98165	827.976	859.154	859.39	760.913	788.264	766.758	706.052	831.833	770.732	749.047
AKAP6	Akap6	ENSMUSG00000061603	5457.54	-0.0837609	-1.05978	0.0956144	0.98165	5505.36	4818.38	5218.72	5519.67	5231.03	5168.83	5177.29	5488.42	6396.33	5638.9
BNIPL	Bnipl	ENSMUSG00000028115	5.45639	0.815873	1.76036	0.0956561	0.98165	5.64529	8.22083	2.55018	13.4455	3.30588	2.1023	6.19911	1.88368	5.00859	3.45642
SPINK8	Spink8	ENSMUSG00000050074	2.74855	-1.07551	-2.10747	0.0956891	0.98165	1.02762	1.93688	3.28521	2.12011	1.06872	8.97368	2.76046	4.27325	0	3.86554
ZBTB9	Zbtb9	ENSMUSG00000079605	599.345	0.113519	1.08186	0.0957373	0.98165	570.117	625.242	603.943	748.377	594.517	500.628	583.695	651.893	572.021	597.364
ENO2	Eno2	ENSMUSG00000004267	2445.1	-0.201203	-1.14966	0.0957803	0.98165	2766.26	1812.03	2221.74	2294.91	2143.39	2580.86	2193.51	1948.62	3818.53	2381.89
SLC45A1	Slc45a1	ENSMUSG00000039838	1001.28	-0.120561	-1.08716	0.0958407	0.98165	1022.32	852.831	871.27	983.549	1044.23	1031.24	944.577	898.2	1199.44	1115.03
RTN2	Rtn2	ENSMUSG00000030401	2961.35	0.0722744	1.05137	0.0958868	0.98165	3115.77	2948.46	2886.61	3112.33	3181.14	2724.89	2832.69	3056.8	2876.62	3005.55
SPHKAP	Sphkap	ENSMUSG00000026163	2308.3	-0.127119	-1.09211	0.095938	0.98165	2120.4	2141.06	1963.91	2278.53	1945.86	1974.23	2245.38	2041.64	2867.58	2286.6
RAF1	Raf1	ENSMUSG00000000441	7269.84	0.0697171	1.04951	0.0959512	0.98165	6946.99	7316.8	7275.77	8091.36	7467.88	6801.58	7110.57	7357.93	6789.56	7286.23
NKX2-1	Nkx2-1	ENSMUSG00000001496	607.943	0.336861	1.26301	0.0960382	0.98165	555.339	861.676	767.135	608.194	573.751	594.906	439.903	870.792	307.737	451.988
CCR9	Ccr9	ENSMUSG00000029530	12.7409	0.593083	1.50847	0.0960388	0.98165	19.2471	15.4228	13.7741	15.0079	18.0019	13.1025	11.8298	4.60358	10.0467	14.1722
SOWAHB	Sowahb	ENSMUSG00000045314	10.3875	0.748254	1.67976	0.0960831	0.98165	3.23184	6.51431	7.36963	4.24972	5.32698	1.79112	1.87874	6.4834	3.57398	2.81623
UBTF	Ubtf	ENSMUSG00000020923	5787.52	0.0680394	1.04829	0.0961646	0.98165	5400.79	6078.45	6249.31	6275.23	5829.83	5591.49	5712.07	5940.18	5492.27	5726.77
PRM1	Prm1	ENSMUSG00000022501	4.35185	-0.833371	-1.78184	0.0962946	0.98165	5.25043	0.96314	2.38921	3.13643	4.45341	3.50698	6.42944	9.39902	2.41992	6.44572
FNDC5	Fndc5	ENSMUSG00000001334	296.244	-0.314185	-1.24331	0.0963701	0.98165	386.707	160.299	237.83	265.276	299.538	297.494	260.362	212.654	518.588	388.729
EIF2AK4	Eif2ak4	ENSMUSG00000005102	1223.57	-0.0808417	-1.05763	0.0963895	0.98165	1114.7	1230.05	1141.51	1181.85	1260.81	1199.68	1263.83	1309.91	1139.62	1353.16
MYLK2	Mylk2	ENSMUSG00000027470	2.20731	-1.60331	-3.03839	0.0964122	0.98165	1.07707	0	1.62755	1.05657	2.13705	5.37483	0.945724	2.16664	9.6074	0
C1orf194	1700013F07Rik	ENSMUSG00000027886	21.3853	0.365723	1.28853	0.0965141	0.98165	28.7499	24.4457	23.4344	13.5928	24.2936	17.4354	16.0667	17.4027	14.8447	22.9376
DROSHA	Drosha	ENSMUSG00000022191	5134.48	-0.0446125	-1.03141	0.0965388	0.98165	5136.65	5103.73	4970.54	5143.51	4845.46	5226.62	5003.07	5451.27	5092.93	5217.4
SLAMF1	Slamf1	ENSMUSG00000015316	17.3221	0.403083	1.32233	0.0965795	0.98165	24.24	15.4854	21.7593	17.7754	13.8049	12.8752	14.6721	18.5653	8.93158	15.2481
POMK	Pomk	ENSMUSG00000037251	851.356	-0.0697	-1.0495	0.0965832	0.98165	879.461	832.295	776.78	842.651	822.865	876.211	847.086	873.678	881.625	876.972
NTHL1	Nthl1	ENSMUSG00000041429	103.76	0.162486	1.11921	0.0965993	0.98165	102.085	111.37	107.454	118.53	128.371	96.9356	105.335	108.058	84.1135	110.465
SH3RF1	Sh3rf1	ENSMUSG00000031642	2661.41	-0.0581619	-1.04114	0.0966254	0.98165	2561.45	2364.01	2579.15	2557.03	2586.79	2540.54	2463.35	2771.01	2673.6	2723.9
AFG3L1P	Afg3l1	ENSMUSG00000031967	1920.94	-0.0788518	-1.05618	0.0966731	0.98165	1911.6	1734.38	1678.61	1916.46	1875.36	2007.27	1958.96	1973.3	1871.25	1808.93
PCDH9	Pcdh9	ENSMUSG00000055421	2491.14	-0.154311	-1.11289	0.0967039	0.98165	2677.03	1918.24	2292.69	2463.77	2352.13	2480.16	2262.41	2201.21	3376.25	2705.83
LRRCC1	Lrrcc1	ENSMUSG00000027550	1467.17	-0.112918	-1.08141	0.0968376	0.98165	1482.26	1286.46	1281.03	1431.92	1417.14	1439.02	1372.46	1441.93	1661.54	1545.54
CCL1	Ccl1	ENSMUSG00000020702	1.55522	2.0655	4.18579	0.0968957	0.98165	3.1509	0	0	0	6.60303	0	1.40291	0	0	0.633866
LCA5L	Lca5l	ENSMUSG00000045275	142.634	-0.152514	-1.1115	0.0969494	0.98165	147.475	138.6	112.815	145.172	133.029	160.006	156.695	146.927	140.824	143.832
GPATCH2	Gpatch2	ENSMUSG00000039210	899.388	0.0863781	1.0617	0.0972643	0.983304	912.428	962.428	931.953	879.619	942.701	879.811	911.332	908.796	911.832	754.71
RPF1	Rpf1	ENSMUSG00000028187	651.133	0.0941785	1.06746	0.0973398	0.983542	618.55	731	665.711	711.692	666.587	706.282	616.381	699.81	573.901	581.617
TBCK	Tbck	ENSMUSG00000028030	762.431	-0.0740082	-1.05264	0.0973889	0.983542	703.337	737.624	756.61	774.275	722.538	700.603	750.106	849.887	808.998	787.884
HCST	Hcst	ENSMUSG00000064109	2.68322	-1.04599	-2.06479	0.0975025	0.984178	3.09799	2.84204	0	1.07221	1.08858	3.46371	5.45425	3.22848	1.19915	2.77163
KCNK9	Kcnk9	ENSMUSG00000036760	301.741	-0.449218	-1.3653	0.0979376	0.98578	386.508	91.2043	235.907	272.419	282.306	341.081	305.713	169.909	635.001	279.948
IQSEC1	Iqsec1	ENSMUSG00000034312	4083.6	-0.112851	-1.08136	0.0980049	0.98578	4498.62	3258.74	3849.59	3763.25	4033.55	4064.71	3833.37	3869.73	4612.88	4599.7
ADAM18	Adam18	ENSMUSG00000031552	1.22611	-1.60044	-3.03236	0.0980262	0.98578	1.06392	0	0	2.12336	0	0.909782	1.8718	2.19334	2.35624	1.89074
NGFR	Ngfr	ENSMUSG00000000120	546.053	-0.467531	-1.38274	0.098048	0.98578	830.632	430.509	523.974	414.965	390.205	941.739	762.704	413.093	1067.38	396.833
SERPINE2	Serpine2	ENSMUSG00000026249	2545.94	-0.306316	-1.23655	0.098119	0.98578	2861.68	1381.85	2255.25	2384.23	2595.21	2817.14	2361.02	1846.84	4231.54	2937.23
SCN1B	Scn1b	ENSMUSG00000019194	261.727	-0.251615	-1.19054	0.0982755	0.98578	322.834	182.507	231.097	233.23	233.744	231.768	242.339	203.963	443.461	312.919
FAT1	Fat1	ENSMUSG00000070047	5270.6	-0.133591	-1.09702	0.0983383	0.98578	5976.93	4399.4	5299.04	4884.95	4961.56	6193.64	5188.9	4976.47	6609.64	5028.5
ZNRF4	Znrf4	ENSMUSG00000044526	1.13745	2.06711	4.19045	0.0985928	0.98578	0	1.80654	0	1.05414	1.04629	0	0	0	0	0
IRF7	Irf7	ENSMUSG00000025498	26.4742	0.42278	1.34051	0.0987387	0.98578	43.6188	41.7311	19.2246	31.1942	26.2174	18.4948	25.6041	37.0642	17.6906	20.2493
B4GALT5	B4galt5	ENSMUSG00000017929	1944.82	-0.0926822	-1.06635	0.0987452	0.98578	1984.22	1802	1710.37	1883.98	2087.41	1878.57	1928.6	1940.22	2310.55	2036.47
MYCBPAP	Mycbpap	ENSMUSG00000039110	99.5519	0.328074	1.25534	0.098767	0.98578	91.47	103.247	108.931	120.098	87.6524	102.456	49.9633	80.028	93.5285	83.0553
GRHPR	Grhpr	ENSMUSG00000035637	198.779	-0.18074	-1.13346	0.0987767	0.98578	231.058	176.826	187.335	171.063	184.921	247.954	201.194	189.451	269.503	172.343
RAB4B	Rab4b	ENSMUSG00000053291	833.869	-0.10093	-1.07246	0.098809	0.98578	926.78	752.214	736.733	795.962	836.683	785.04	940.209	934.677	854.936	825.95
NUDT13	Nudt13	ENSMUSG00000021809	246.752	-0.120341	-1.08699	0.0988602	0.98578	230.11	241.173	217.917	247.863	226.037	254.473	235.546	299.485	214.702	258.234
CSRNP1	Csrnp1	ENSMUSG00000032515	52.7283	0.252113	1.19095	0.0989199	0.98578	57.9089	68.9116	46.3798	58.6088	57.6466	42.0854	68.8455	40.0092	39.6962	50.5141
NEFM	Nefm	ENSMUSG00000022054	6072.1	-0.394913	-1.31486	0.0989729	0.98578	7994.54	3624.15	4544.52	4624.17	4813.38	7655.85	5923.29	4382.34	11194.7	4505.56
CORIN	Corin	ENSMUSG00000005220	44.6712	-0.849082	-1.80135	0.0990798	0.98578	51.5841	12.2298	50.7747	6.37495	38.6826	92.362	45.5322	12.2071	90.5876	47.1463
NUMB	Numb	ENSMUSG00000021224	617.341	0.130544	1.09471	0.0990926	0.98578	626.165	713.285	689.786	597.176	615.948	670.453	597.837	574.434	637.794	484.834
AKIP1	Akip1	ENSMUSG00000031023	102.001	-0.193273	-1.14336	0.0991482	0.98578	92.8662	105.708	102.854	99.7679	84.3955	112.048	99.6528	128.59	107.243	109.671
MINDY3	Mindy3	ENSMUSG00000026767	908.019	-0.092215	-1.06601	0.0992539	0.98578	934.315	840.967	845.555	892.607	867.244	961.962	960.672	780.674	980.921	983.421
CTSA	Ctsa	ENSMUSG00000017760	1545.6	0.113212	1.08163	0.0993384	0.98578	1464.68	1817.52	1618.71	1652.64	1586.18	1482.34	1719.63	1452.94	1396.01	1471.74
ACSS3	Acss3	ENSMUSG00000035948	69.4025	0.220559	1.16519	0.0994003	0.98578	85.3292	74.2352	75.2583	64.8493	83.1957	60.4249	76.0853	69.077	58.6642	64.0969
THYN1	Thyn1	ENSMUSG00000035443	799.869	0.0745312	1.05302	0.0994823	0.98578	786.576	823.783	812.629	821.942	840.514	742.956	725.182	830.671	758.642	823.953
TMEM106B	Tmem106b	ENSMUSG00000029571	3050.72	-0.0845214	-1.06034	0.0996054	0.98578	2788.3	2744.92	3101.38	3139.35	2841.37	2922.01	2955.56	2822.58	3415.19	3385.76
POLR2C	Polr2c	ENSMUSG00000031783	1252.57	0.067159	1.04765	0.0996783	0.98578	1234.1	1332.83	1337.59	1283.92	1264.28	1188.72	1303.4	1312.57	1204.2	1156.28
TSPYL5	Tspyl5	ENSMUSG00000038984	1121.28	-0.121706	-1.08802	0.0997045	0.98578	1121.14	925.406	1029.94	1181.55	1038.02	1135.29	973.038	1080.46	1343.77	1230.66
IFI16	Ifi213	ENSMUSG00000073491	15.0129	0.552606	1.46673	0.0998097	0.98578	22.5376	27.1806	12.832	18.4885	9.05439	20.903	9.54097	3.72565	14.9228	11.7724
SHROOM1	Shroom1	ENSMUSG00000018387	105.304	0.21022	1.15686	0.0998131	0.98578	107.092	117.105	108.274	147.901	116.566	109.44	91.8674	88.2146	92.7633	131.621
TFCP2	Tfcp2	ENSMUSG00000009733	957.237	0.0742861	1.05284	0.0999095	0.98578	1020.28	895.563	965.352	959.521	1074.63	942.056	909.101	910.13	964.928	939.376
CHST6	Chst5	ENSMUSG00000031952	48.262	-0.319253	-1.24768	0.100087	0.98578	59.195	41.4055	38.1211	30.2799	54.5672	59.6066	33.0037	60.1249	54.2192	70.9975
CHM	Chm	ENSMUSG00000025531	1187.02	-0.0788481	-1.05617	0.100266	0.98578	1077.5	1283.78	1078.48	1171.99	1149.01	1185.77	1217.47	1257.93	1199.38	1224.09
SMIM14	Smim14	ENSMUSG00000037822	2471.64	-0.0724349	-1.05149	0.10034	0.98578	2483.13	2438.97	2224.19	2293.3	2590.65	2430.2	2570.66	2512.1	2550.69	2579.51
FBXL22	Fbxl22	ENSMUSG00000050503	59.6635	0.238875	1.18007	0.100566	0.98578	60.0742	66.3475	74.413	63.356	73.4677	66.6205	61.8935	72.0483	41.6218	43.638
TPBGL	Tpbgl	ENSMUSG00000096606	60.8935	-0.317588	-1.24625	0.100612	0.98578	73.9355	41.0072	65.1383	46.8438	46.9721	76.7947	51.1879	60.3061	93.9713	60.2638
PDCD6	Pdcd6	ENSMUSG00000021576	1274.51	0.0631154	1.04472	0.100627	0.98578	1298.83	1329.47	1306.07	1269.49	1351.1	1273.64	1360.2	1215.23	1179.37	1238.63
STK24	Stk24	ENSMUSG00000063410	1208.05	0.0828239	1.05909	0.100649	0.98578	1184.03	1357.93	1211.02	1220.6	1169.17	1164.07	1208.85	1255.01	1036.57	1134.87
SGPP2	Sgpp2	ENSMUSG00000032908	52.2427	-0.391194	-1.31148	0.100656	0.98578	51.0442	32.6493	58.2707	57.1383	38.4974	71.9737	72.4687	48.1376	89.054	30.6859
PSMC1	Psmc1	ENSMUSG00000021178	3513.06	0.0517	1.03649	0.100684	0.98578	3612.63	3422.05	3560.56	3683.72	3616.6	3600.84	3414.89	3423.88	3529.83	3294.02
PPARGC1A	Ppargc1a	ENSMUSG00000029167	893.517	-0.192333	-1.14261	0.100733	0.98578	952.001	685.877	775.918	961.4	865.121	919.498	866.073	807.762	1224.08	1025.9
SNX25	Snx25	ENSMUSG00000038291	1145.52	0.085352	1.06095	0.100735	0.98578	1213.55	1008.25	1152.97	1161.17	1156.38	1044.45	986.121	1029.13	1214.01	1094.37
ACSF3	Acsf3	ENSMUSG00000015016	451.904	-0.104446	-1.07508	0.100755	0.98578	502	395.391	419.401	452.716	446.906	498.896	509.309	503.702	457.308	409.041
PDIA4	Pdia4	ENSMUSG00000025823	2390.85	0.0828581	1.05911	0.100778	0.98578	2337.09	2532.95	2841.58	2352.2	2482.06	2454.92	2398	2305.92	2428.43	2265.1
RBBP7	Rbbp7	ENSMUSG00000031353	3781.73	0.0615271	1.04357	0.100809	0.98578	4119.84	3959.87	3800.52	3653.99	3954.47	3644.27	3906.25	3454.42	3893.73	3774.64
ABLIM2	Ablim2	ENSMUSG00000029095	788.545	-0.194785	-1.14455	0.100829	0.98578	837.429	580.63	707.702	757.795	704.353	713.801	730.491	663.3	1077.14	922.948
HIST1H4A	Hist1h4d	ENSMUSG00000061482	7.39468	-0.669329	-1.59033	0.100851	0.98578	4.15541	8.60284	5.66651	1.05783	8.7998	12.3339	8.24195	4.26324	10.8478	9.28561
RAB6B	Rab6b	ENSMUSG00000032549	13172.7	-0.12284	-1.08888	0.100853	0.98578	14111.9	10458.9	12293.8	12403.3	12772.8	12726.3	12373.8	12082.7	16769.5	13604.2
KLC2	Klc2	ENSMUSG00000024862	3223.24	-0.0898248	-1.06424	0.100893	0.98578	3064.78	3067.08	2892.77	3165.2	3183.97	3321.98	2984.23	3082.33	3753.29	3222.64
RNF148	Rnf148	ENSMUSG00000078179	1.65088	-1.36841	-2.58186	0.100908	0.98578	2.13041	0	0.813337	1.06228	0	1.82108	1.84479	3.28143	2.37677	0.955644
TMEM35A	Tmem35a	ENSMUSG00000033578	3080.27	0.0671503	1.04765	0.100981	0.98578	3110.93	3030.57	3190.88	3266.93	3101.11	2865.76	2797.9	3001.97	3135.47	3190.24
ASB2	Asb2	ENSMUSG00000021200	22.6784	0.415687	1.33393	0.101253	0.98578	43.3972	29.2283	30.2167	15.1836	18.673	25.9487	22.3512	16.2665	22.6979	15.6739
ADPRHL1	Adprhl1	ENSMUSG00000031448	1.74626	-1.86957	-3.65425	0.101381	0.98578	0	0.842222	2.91429	0	0	3.2169	0	1.96914	0	11.0628
SPATA20	Spata20	ENSMUSG00000020867	19.6526	-0.638802	-1.55704	0.101385	0.98578	14.1804	9.26533	7.64888	34.5543	15.6194	14.3915	17.6689	17.6223	37.6156	35.9219
GLRB	Glrb	ENSMUSG00000028020	1203.09	-0.104148	-1.07486	0.101469	0.98578	1168.26	1212.31	1154.74	1122.74	1114.04	1166.97	1183.71	1144.66	1538.84	1176.15
EVA1A	Eva1a	ENSMUSG00000035104	10.3965	0.519942	1.4339	0.101669	0.98578	11.5146	16.661	12.9987	12.3229	9.35717	14.0486	10.2927	6.41916	7.08242	5.61824
KCND3	Kcnd3	ENSMUSG00000040896	3303.66	-0.0743494	-1.05289	0.101691	0.98578	3110.74	3029.84	3199.87	3253.44	3390.78	3085.23	3248.75	3341.21	3637.47	3521.14
ZBTB37	Zbtb37	ENSMUSG00000043467	3511.5	-0.0850142	-1.0607	0.101742	0.98578	3262.99	3442.75	3553.16	3636.47	3191.28	3161.38	3673.48	3615.4	4082.72	3601.01
C19orf70	2410015M20Rik	ENSMUSG00000049760	657.358	0.0809778	1.05773	0.101864	0.98578	695.491	686.669	651.881	683.312	656.102	673.415	650.264	642.422	592.575	625.192
UGGT1	Uggt1	ENSMUSG00000037470	3803.79	-0.072487	-1.05153	0.101896	0.98578	3165.54	3765.33	3865.52	3735.5	3802.38	3945.4	3726.57	4066.43	3712.82	3828.75
HCCS	Hccs	ENSMUSG00000031352	682.839	-0.0704788	-1.05007	0.10192	0.98578	673.544	690.804	684.002	657.216	631.76	673.218	737.4	687.886	719.535	690.503
NXT1	Nxt1	ENSMUSG00000036992	352.017	0.10221	1.07342	0.101949	0.98578	375.359	379.233	371.417	344.449	379.395	352.356	363.255	366.429	331.281	309.622
CTCFL	Ctcfl	ENSMUSG00000070495	113.035	0.213285	1.15932	0.101956	0.98578	91.2085	131.984	87.5904	131.886	136.319	93.7285	93.1239	116.68	103.142	92.7032
DTNBP1	Dtnbp1	ENSMUSG00000057531	1102.97	-0.0787716	-1.05612	0.102041	0.98578	1140.96	935.366	1058.58	1104.28	1127.55	1168.79	1106.74	1087.23	1180.91	1120.24
MLLT6	Mllt6	ENSMUSG00000038437	5123.87	0.0824139	1.05879	0.10218	0.98578	4665.37	5611.96	5248.04	5566.64	5114.9	4576.41	5167.17	5364.77	4553.53	5091.06
MFSD12	Mfsd12	ENSMUSG00000034854	772.086	-0.123904	-1.08968	0.102294	0.98578	780.901	658.821	785.875	699.689	734.982	823.276	789.858	660.341	930.768	786.855
FN3KRP	Fn3krp	ENSMUSG00000039253	495.963	-0.0786381	-1.05602	0.102347	0.98578	488.26	461.451	525.964	502.897	485.802	534.259	541.136	491.827	512.962	521.391
RARB	Rarb	ENSMUSG00000017491	499.111	0.276133	1.21095	0.102516	0.98578	482.836	792.906	583.914	474.36	440.167	544.679	554.533	531.604	385.637	274.903
ZNF23	Zfp612	ENSMUSG00000044676	605.085	-0.0800974	-1.05709	0.102606	0.98578	531.554	594.525	597.545	575.876	612.704	592.451	599.813	636.004	593.161	658.854
ELOB	Elob	ENSMUSG00000055839	3349.82	0.0557771	1.03942	0.102743	0.98578	3642.62	3214.28	3376.77	3339.12	3469.45	3327.81	3192.73	3181.56	3433.47	3261.19
RET	Ret	ENSMUSG00000030110	541.003	-0.435808	-1.35267	0.102753	0.98578	809.928	273.205	421.99	396.185	496.67	734.549	481.19	317.612	1080.55	629.613
MTO1	Mto1	ENSMUSG00000032342	593.876	0.0869529	1.06212	0.102754	0.98578	629.46	623.01	574.102	582.558	593.749	610.69	541.552	596.769	513.126	564.356
GNA15	Gna15	ENSMUSG00000034792	11.4174	-0.651401	-1.57069	0.102868	0.98578	4.52877	10.2463	9.74476	8.00453	6.28753	5.22123	17.5876	8.24868	22.9708	10.9736
ADM	Adm	ENSMUSG00000030790	52.1985	0.341928	1.26745	0.102882	0.98578	60.226	78.7322	54.6148	35.4939	52.4799	34.3152	61.6588	44.4341	46.0388	35.8144
MAP2K2	Map2k2	ENSMUSG00000035027	3159.4	0.0673888	1.04782	0.102999	0.98578	3340.94	2980.58	3120.8	3262.1	3502.43	3237.97	3304.94	3003.55	3023.39	2889.21
IRAK3	Irak3	ENSMUSG00000020227	9.64515	-0.603234	-1.51912	0.10301	0.98578	12.8601	8.20067	6.77233	10.6203	5.87955	20.0136	8.67098	9.0595	9.80149	17.6506
HMGCL	Hmgcl	ENSMUSG00000028672	681.427	0.0653825	1.04636	0.10304	0.98578	736.804	678.283	704.386	699.293	662.356	652.159	674.636	670.294	673.719	657.422
KCNMB2	Kcnmb2	ENSMUSG00000037610	220.359	-0.358028	-1.28167	0.103043	0.98578	294.419	129.097	159.447	174.404	165.369	175.5	162.615	190.145	322.662	332.005
ZNF740	Zfp740	ENSMUSG00000046897	5116.45	0.070368	1.04998	0.103103	0.98578	4809.47	5522.65	5126.03	5382.68	5697.57	4890.72	5233.21	5491.96	4679.13	4975.75
TTC5	Ttc5	ENSMUSG00000006288	1742.07	0.0579704	1.041	0.103107	0.98578	1660.48	1736.88	1760.34	1812.24	1844.18	1700.06	1684.97	1767.19	1601.81	1709.05
CAMK1D	Camk1d	ENSMUSG00000039145	1493.5	0.0853285	1.06093	0.10313	0.98578	1411.67	1538.98	1451.73	1572.77	1461.25	1353.66	1310.28	1344.28	1500.29	1502.88
ZBTB38	Zbtb38	ENSMUSG00000040433	1629.47	-0.142224	-1.10361	0.103133	0.98578	1727.6	1527.61	1575.14	1537.69	1316.62	1423.28	2028.43	1748.99	1444.49	1838.4
GPR12	Gpr12	ENSMUSG00000041468	385.27	0.136082	1.09892	0.103201	0.98578	387.432	403.744	403.58	446.347	399.19	308.672	349.819	363.288	398.613	437.824
CMC4	Cmc4	ENSMUSG00000090110	191.075	0.137442	1.09995	0.103211	0.98578	199.95	210.774	193.675	230.824	179.755	208.205	180.131	176.309	178.45	177.627
MSANTD3	Msantd3	ENSMUSG00000039693	915.042	0.111043	1.08001	0.103281	0.98578	797.87	936.494	1059.25	860.445	1021.01	916.517	838.034	886.912	823.58	860.754
LPCAT1	Lpcat1	ENSMUSG00000021608	3614.63	-0.0613625	-1.04345	0.103417	0.98578	3871.03	3392.82	3494.39	3552	3477.54	3505.34	3585.46	3720.01	3856.13	3894.88
MTHFS	Mthfs	ENSMUSG00000066442	77.3113	0.301627	1.23253	0.103421	0.98578	140.332	91.8358	86.4757	73.2418	78.9356	58.8055	110.092	65.507	95.2026	51.0101
ETFRF1	Etfrf1	ENSMUSG00000040370	284.821	-0.138885	-1.10105	0.103477	0.98578	309.992	271.061	263.757	238.119	271.672	332.774	257.983	288.032	323.474	291.906
WDR33	Wdr33	ENSMUSG00000024400	2280.56	-0.0855677	-1.06111	0.103492	0.98578	2065.55	2240.92	2362	2263.55	2264.74	2184.57	2225.84	2748.81	2347.73	2383.74
HGFAC	Hgfac	ENSMUSG00000029102	24.6733	-0.352744	-1.27699	0.103577	0.98578	18.2026	29.309	26.6695	19.8771	18.1224	30.8909	34.1352	32.2729	22.9767	23.6858
LRRTM3	Lrrtm3	ENSMUSG00000042846	677.364	-0.199124	-1.148	0.103644	0.98578	781.27	503.551	629.662	811.549	515.807	682.173	708.008	721.3	840.018	764.154
ANO6	Ano6	ENSMUSG00000064210	1959.58	-0.0771501	-1.05493	0.103836	0.98578	1961.19	1958.39	2113.51	1869.24	1814.05	2139.56	2129.65	1845.86	2092.79	2044.92
C2orf72	2810459M11Rik	ENSMUSG00000026227	385.801	-0.157459	-1.11532	0.103853	0.98578	349.571	380.674	320.916	318.468	422.428	328.317	351.51	407.019	507.034	407.348
MRPL57	Mrpl57	ENSMUSG00000021967	483.262	0.1058	1.07609	0.103909	0.98578	538.031	494.022	519.054	485.146	443.817	521.278	461.018	441.821	418.788	459.208
AIG1	Aig1	ENSMUSG00000019806	795.219	-0.0838969	-1.05988	0.104019	0.98578	804.452	716.361	813.247	777.369	783.311	814.49	786.493	805.693	866.249	857.358
MPI	Mpi	ENSMUSG00000032306	1076.16	-0.0596733	-1.04223	0.104056	0.98578	1039.63	1024.76	1006.26	1041.68	1113.66	1136.86	1063.13	1053.42	1079.99	1105.58
ZNRF1	Znrf1	ENSMUSG00000033545	7416.99	0.0519979	1.0367	0.104058	0.98578	7041.46	7521.2	7334.41	7796.59	7849.7	7013.73	7195.26	7213.09	7554.74	7240.97
TMEM196	Tmem196	ENSMUSG00000048004	123.391	-0.260093	-1.19756	0.104176	0.98578	130.771	73.2282	92.0383	128.001	117.114	112.405	114.418	111.136	156.813	151.837
NR1H2	Nr1h2	ENSMUSG00000060601	1273.72	0.117782	1.08507	0.104187	0.98578	1236.68	1432.37	1314.44	1394.73	1186.54	1272.51	1450.21	1146.2	1015.47	1162.94
PLA2G4E	Pla2g4e	ENSMUSG00000050211	364.154	-0.161928	-1.11878	0.104189	0.98578	375.38	301.985	319.058	343.766	392.308	344.421	357.749	365.192	482.872	389.083
SCFD1	Scfd1	ENSMUSG00000020952	1050.13	-0.06194	-1.04387	0.104266	0.98578	1012.09	970.984	1005.94	1045.39	1064.01	1071.05	1021.83	1032.2	1161.56	1037.77
SRSF7	Srsf7	ENSMUSG00000024097	5979.7	0.0828613	1.05912	0.104296	0.98578	5368.05	6592.38	6434.94	6448.42	5947.13	5455.5	6067.73	6389.48	5322.19	5840.04
MGAT4C	Mgat4c	ENSMUSG00000019888	423.468	-0.213834	-1.15977	0.104304	0.98578	426.943	252.947	388.38	377.967	423.087	442.511	346.596	366.872	579.197	433.313
MRPS5	Mrps5	ENSMUSG00000027374	2335	-0.101238	-1.07269	0.104401	0.98578	2069.51	2615.49	2291.37	2140.77	2207.21	2117.63	2334.23	2422.71	2652.93	2626.08
PRPF31	Prpf31	ENSMUSG00000008373	1754.46	-0.0699682	-1.04969	0.104449	0.98578	1787.92	1612.46	1745.63	1626.23	1800.71	1867.19	1934.25	1861.17	1671.73	1658.77
NPPA	Nppa	ENSMUSG00000041616	34.7167	-0.329448	-1.25653	0.104502	0.98578	37.3876	27.4735	31.38	27.335	30.1931	31.3638	36.9305	49.3543	34.9344	40.7988
GATA2	Gata2	ENSMUSG00000015053	200.978	-0.502	-1.41618	0.104606	0.98578	230.338	63.7377	163.782	142.126	226.918	297.905	221.367	99.713	348.152	203.284
TRIM27	Trim27	ENSMUSG00000021326	1572.11	-0.0665778	-1.04723	0.104708	0.98578	1484.55	1489.09	1521.3	1534.43	1566.29	1666.68	1495.41	1720.79	1566.83	1508.07
SASS6	Sass6	ENSMUSG00000027959	470.312	0.120881	1.0874	0.104745	0.98578	463.176	554.7	516.954	461.166	476.404	469.859	516.439	477.218	385.571	424.117
CYP2J2	Cyp2j6	ENSMUSG00000052914	226.744	-0.136524	-1.09925	0.104755	0.98578	226.895	220.713	222.145	199.281	211.892	254.224	230.067	189.547	257.784	256.472
NXPH1	Nxph1	ENSMUSG00000046178	1277.43	-0.183164	-1.13537	0.104769	0.98578	1389.43	871.301	1165.63	1254.47	1326.65	1247.27	1229.1	1126.21	1806.61	1411.81
P2RX6	P2rx6	ENSMUSG00000022758	131.435	-0.153865	-1.11255	0.104823	0.98578	122.895	114.005	129.475	134.446	116.556	127.692	112.144	156.406	152.283	141.395
SBSN	Sbsn	ENSMUSG00000046056	551.765	0.103728	1.07455	0.104851	0.98578	596.097	567.605	543.07	551.251	521.44	541.293	500.832	556.225	497.061	491.004
KDF1	Kdf1	ENSMUSG00000037600	4.29958	-0.909983	-1.87902	0.105024	0.98578	1.12807	3.46077	5.26675	3.29307	1.11956	12.7681	5.77493	2.23324	2.64799	4.83089
EIF4H	Eif4h	ENSMUSG00000040731	8673.98	0.0562105	1.03973	0.105268	0.98578	8880.34	9158.78	8877.36	8690.39	8943.86	8690.48	8917.55	8990.51	8116.18	8131.08
TOMM6	Tomm6	ENSMUSG00000033475	991.619	-0.063473	-1.04498	0.105272	0.98578	1014.91	935.809	958.178	969.944	937.38	1029.13	1016.81	974.39	1025.87	984.977
OPN1SW	Opn1sw	ENSMUSG00000058831	5.51339	1.11327	2.16335	0.105298	0.98578	10.3868	12.4981	2.83948	1.3724	11.7881	1.95099	1.60169	4.37048	0.899545	12.0616
BLOC1S5	Bloc1s5	ENSMUSG00000038982	565.605	-0.0967085	-1.06933	0.105352	0.98578	571.239	515.713	540.816	539.645	578.493	668.514	560.669	625.002	513.749	562.826
TRUB1	Trub1	ENSMUSG00000025086	1003.13	0.0752284	1.05353	0.105435	0.98578	1008.48	1033	985.831	1006.6	1024.85	1012.61	911.905	1007.38	843.749	1020.01
MRS2	Mrs2	ENSMUSG00000021339	621.094	-0.0791262	-1.05638	0.105492	0.98578	557.054	576.999	607.039	617.075	619.813	615.438	608.013	623.322	641.681	658.718
LRIT3	Lrit3	ENSMUSG00000093865	6.02048	0.677662	1.59955	0.105716	0.98578	8.26031	7.24609	3.96096	9.1985	13.252	5.23653	2.72248	8.48897	2.3034	6.41199
EBNA1BP2	Ebna1bp2	ENSMUSG00000028729	2031.73	0.100982	1.0725	0.105736	0.98578	1925.93	2222.69	2082.79	2338.77	1961.83	2031.16	1907.18	2160.34	1761.1	1960.57
NR4A1	Nr4a1	ENSMUSG00000023034	240.084	-0.129322	-1.09378	0.10577	0.98578	263.712	230.126	192.679	215.365	254.256	277.208	263.533	230.329	260.418	228.057
DLX5	Dlx5	ENSMUSG00000029755	564.347	0.349426	1.27405	0.105774	0.98578	453.372	979.949	651.358	526.753	579.753	557.164	525.66	729.663	343.035	349.766
PRKCB	Prkcb	ENSMUSG00000052889	2375.46	-0.208223	-1.15526	0.105842	0.98578	2640.51	1689.88	2048.3	2241.55	2356.24	2289.63	2093.64	1878.9	3507.03	2911.74
CCPG1	Ccpg1	ENSMUSG00000034563	1807.66	0.0749734	1.05334	0.106018	0.98578	1799.59	1870.49	1900.97	1856.25	1889.05	1615.13	1772.3	1714.35	1855.7	1892.74
CBWD1	Cbwd1	ENSMUSG00000024878	278.318	-0.112073	-1.08078	0.106057	0.98578	250.329	291.158	279.627	264.281	282.004	314.49	301.313	298.432	277.598	285.766
NLRC3	Nlrc3	ENSMUSG00000049871	157.277	0.150463	1.10993	0.106117	0.98578	193.198	172.202	150.167	160.05	172.708	154.714	173.74	123.249	157.454	151.847
E2F4	E2f4	ENSMUSG00000014859	1173.3	0.0666052	1.04725	0.106209	0.98578	1152.58	1178.36	1234.14	1200.37	1217.63	1174.39	1228.95	1137.74	1022.33	1143.14
CHST2	Chst2	ENSMUSG00000033350	2201.14	-0.102545	-1.07367	0.106371	0.98578	2529.57	1987.24	2117.78	2097.42	2294.38	2314.98	2071.56	2241.35	2633.88	2576.69
TMEM88B	Tmem88b	ENSMUSG00000073680	70.5234	-0.209352	-1.15617	0.106434	0.98578	63.7493	54.9308	53.9262	67.3173	77.6125	65.2337	64.8491	77.7524	92.794	67.0027
AZI2	Azi2	ENSMUSG00000039285	2188.65	-0.0664034	-1.0471	0.106512	0.98578	1876.25	2131.52	2185.75	2183.71	2242.84	2095.25	2188.67	2306.86	2252.03	2282.78
SLC26A10	Slc26a10	ENSMUSG00000040441	30.0391	-0.3198	-1.24816	0.106546	0.98578	33.161	23.3387	32.4028	22.1321	25.6575	40.9199	40.2922	29.4255	25.1531	33.9317
LDB2	Ldb2	ENSMUSG00000039706	1604.97	0.0732748	1.0521	0.106634	0.98578	1524.91	1661.67	1605.08	1747.4	1577.47	1468.65	1570.71	1661.2	1422.03	1591.29
MEGF11	Megf11	ENSMUSG00000036466	1142.85	-0.155615	-1.1139	0.106674	0.98578	1320.09	838.157	925.553	1157.17	1231.47	1156.38	1132.24	1104.7	1438.92	1259.48
PIGA	Piga	ENSMUSG00000031381	333.052	0.123964	1.08972	0.106737	0.98578	311.491	368.462	357.463	335.093	352.026	308.164	333.355	347.219	306.609	289.213
SRSF4	Srsf4	ENSMUSG00000028911	3383.24	0.0716641	1.05093	0.106742	0.98578	3444.87	3509.64	3416.72	3427.83	3659.73	3362.52	3485.83	3529.04	3033.47	3196.67
PRSS12	Prss12	ENSMUSG00000027978	324.738	-0.186145	-1.13772	0.106949	0.98578	350.77	258.652	294.391	332.168	269.438	347.105	339.076	251.099	461.703	314.643
CCDC74B	Ccdc74a	ENSMUSG00000041617	191.638	0.169321	1.12453	0.107091	0.98578	193.897	170.231	191.158	257.943	211.141	172.554	168.908	182.888	182.264	201.711
CRH	Crh	ENSMUSG00000049796	36.0931	-0.33923	-1.26508	0.107161	0.98578	38.8688	29.7901	35.1805	26.292	28.7977	38.1371	31.9734	44.1895	59.7125	28.9237
ADGRG2	Adgrg2	ENSMUSG00000031298	184.896	-0.294336	-1.22632	0.10723	0.98578	167.905	111.581	161.666	181.828	185.529	184.015	193.049	178.595	256.874	178.607
TMEM169	Tmem169	ENSMUSG00000026188	1039.25	-0.0943356	-1.06757	0.107264	0.98578	1015.77	969.031	926.376	1049.14	990.924	1037.78	968.525	1126.27	1112.17	1041
UBASH3A	Ubash3a	ENSMUSG00000042345	1.42702	-2.24824	-4.75103	0.107416	0.98578	0	0.479981	0	0	0	0	2.4003	0	0	7.38913
BDKRB1	Bdkrb1	ENSMUSG00000041347	0.831842	2.21019	4.62737	0.107471	0.98578	1.5519	1.57708	0	0	3.80374	0	0	0	0	1.37623
PTOV1	Ptov1	ENSMUSG00000038502	10393.7	0.0645622	1.04577	0.107539	0.98578	10830.3	10518.5	10654.4	10443.5	11017.8	10657.9	10896.4	10802.3	9315.93	9445.16
CAMK2A	Camk2a	ENSMUSG00000024617	1916.42	0.108095	1.0778	0.107554	0.98578	1799.28	2227.74	1970.91	2006.99	1822.37	1750.61	1644.64	1904.67	1853.9	1967.64
ACAT2	Acat3	ENSMUSG00000062480	76.7198	-0.215594	-1.16118	0.107577	0.98578	70.5428	70.2083	57.0757	65.7656	89.0626	77.2316	66.7341	72.0601	101.559	90.4544
PAK1IP1	Pak1ip1	ENSMUSG00000038683	1198.1	0.0805621	1.05743	0.107599	0.98578	1193.19	1251.16	1315.81	1240.32	1192.88	1235.05	1185.61	1273.63	1037.49	1124.93
LNPK	Lnpk	ENSMUSG00000009207	1628.78	-0.0697565	-1.04954	0.107709	0.98578	1560.51	1535.39	1473.61	1725.07	1541.78	1599.87	1532.92	1582.74	1737.8	1770.61
FANCL	Fancl	ENSMUSG00000004018	315.686	-0.124457	-1.0901	0.107785	0.98578	318.752	267.062	286.395	267.912	344.622	322.833	350.283	293.639	285.377	362.633
NCLN	Ncln	ENSMUSG00000020238	2216.12	0.0833881	1.0595	0.107949	0.98578	2315.75	2128.08	2225.89	2359.84	2200.79	2142.31	2259.15	2003.1	1959.1	2229.61
CNOT11	Cnot11	ENSMUSG00000003135	906.372	0.0937478	1.06714	0.107969	0.98578	875.771	946.899	926.972	937.87	1056.03	907.98	925.788	974.989	784.53	846.64
ARHGAP17	Arhgap17	ENSMUSG00000030766	589.801	0.11127	1.08018	0.108117	0.98578	598.74	654.479	657.892	577.595	618.04	657.743	622.589	566.418	468.816	556.939
B3GALT4	B3galt4	ENSMUSG00000067370	136.145	0.141891	1.10335	0.108159	0.98578	165.111	139.33	132.7	133.054	151.48	140.335	142.665	124.042	123.107	120.531
KIAA1191	4833439L19Rik	ENSMUSG00000025871	4345.21	0.0494023	1.03484	0.10821	0.98578	4340.68	4657.73	4449.84	4431.17	4391.35	4230	4369.03	4416.82	4267.31	4240.65
CEP89	Cep89	ENSMUSG00000023072	925.162	0.103213	1.07416	0.108252	0.98578	846.349	1110.23	922.032	977.968	1020.24	884.858	855.468	1032.21	872.618	895.205
HTR1B	Htr1b	ENSMUSG00000049511	399.229	-0.242078	-1.18269	0.108302	0.98578	417.763	240.642	387.965	436.157	408.674	450.833	392.309	285.039	606.795	499.246
MTCL1	Mtcl1	ENSMUSG00000052105	2189.54	0.0749439	1.05332	0.108444	0.98578	2364.76	2526.42	2121.27	2249.8	2383.66	2185.56	2196.48	2422.78	2145.68	2102.41
HOXC6	Hoxc6	ENSMUSG00000001661	0.687882	3.36928	10.3337	0.108561	0.98578	5.99202	0.659656	0	3.07744	0	0	0	0	0	0
ABCB9	Abcb9	ENSMUSG00000029408	504.589	-0.173705	-1.12795	0.108753	0.98578	627.722	428.292	461.354	432.858	477.027	521.964	537.799	473.52	715.249	489.822
OLR1	Olr1	ENSMUSG00000030162	1.04426	-2.38434	-5.22107	0.108804	0.98578	0	0.553166	0	0	0.630349	0	4.70014	0	6.62007	0
HOXA1	Hoxa1	ENSMUSG00000029844	3.98188	-1.15251	-2.22301	0.108869	0.98578	6.18334	0	3.21432	1.02941	2.07941	8.75085	3.66812	1.20074	10.3881	3.68894
POLR3B	Polr3b	ENSMUSG00000034453	1234.36	-0.0711013	-1.05052	0.108921	0.98578	1222.38	1171.95	1216.25	1138.55	1241.39	1229.24	1314.06	1357.47	1263.67	1132.21
FAM19A3	Fam19a3	ENSMUSG00000055865	16.3935	-0.655911	-1.57561	0.108988	0.98578	15.1756	23.8972	10.7863	5.99909	8.07296	21.3213	43.581	20.6281	4.49756	14.3173
NOL4L	Nol4l	ENSMUSG00000061411	6206.49	0.0610027	1.04319	0.108999	0.98578	5946.88	6139.2	6393.31	6630.2	6419.95	5718.37	5982.84	6404.86	6145.36	5978.65
NSMCE1	Nsmce1	ENSMUSG00000030750	775.655	0.0893753	1.06391	0.109115	0.98578	752.692	831.077	855.733	814.131	768.466	800.487	802.242	765.687	714.024	698.531
KLB	Klb	ENSMUSG00000029195	13.2409	0.422236	1.34	0.109136	0.98578	15.9888	14.0293	15.5657	12.6365	12.8076	11.749	11.2477	9.83011	10.7044	9.51213
STYXL1	Styxl1	ENSMUSG00000019178	3.12009	-1.15924	-2.23339	0.10921	0.98578	1.45412	2.98148	2.89123	0	1.94612	9.62056	1.28424	3.81482	0	7.21476
TREX1	Trex1	ENSMUSG00000049734	197.879	0.173889	1.1281	0.109212	0.98578	224.803	221.911	179.005	179.124	238.388	187.556	180.322	194.965	144.643	213.982
CPPED1	Cpped1	ENSMUSG00000065979	554.361	-0.0986076	-1.07074	0.109272	0.98578	564.095	494.207	545.409	467.144	577.882	592.48	548.331	630.967	563.368	502.028
PYGB	Pygb	ENSMUSG00000033059	4573.67	-0.0976693	-1.07004	0.109297	0.98578	5027.32	3974.01	4659.81	4161.81	4507.99	4714.64	4485.44	4647	5513.29	4538.8
NKAIN2	Nkain2	ENSMUSG00000069670	1175.61	0.0895886	1.06407	0.109409	0.98578	1166.61	1126.98	1253.7	1198.75	1190.52	975.499	1114.58	1146.88	1161.49	1184.47
KIF26B	Kif26b	ENSMUSG00000026494	4211.18	-0.17109	-1.12591	0.109503	0.98578	4851.9	2922.57	3838.55	4184.09	4039.45	4304.63	4031.09	3725.77	5798.77	4473.91
FGD3	Fgd3	ENSMUSG00000037946	949.073	0.13397	1.09731	0.109697	0.98578	890.921	1068.57	1080.9	959.406	951.734	841.43	909.705	1054.02	824.495	885.572
CIDEB	Cideb	ENSMUSG00000022219	7.66685	0.609986	1.52624	0.109865	0.98578	9.18835	7.71242	8.60364	11.2156	10.6096	10.3604	5.3886	5.30489	4.66819	4.56399
ARSB	Arsb	ENSMUSG00000042082	879.001	-0.0732061	-1.05205	0.109969	0.98578	834.537	916.334	840.81	783.307	903.557	843.673	920.733	850.581	969.082	921.39
GOLGB1	Golgb1	ENSMUSG00000034243	4655.81	-0.100119	-1.07186	0.110135	0.98578	4399.33	5062.93	4363.42	4264.87	4652.8	4519.76	4413.59	5632.91	4301.15	5515.63
SNCA	Snca	ENSMUSG00000025889	2094.43	-0.170057	-1.1251	0.110168	0.98578	2325	1676.07	1919.64	2002.74	1935.07	1926.75	1938.06	1737.78	3025.95	2465.51
GLB1L	Glb1l	ENSMUSG00000026200	635.41	-0.145577	-1.10617	0.110214	0.98578	561.765	665.632	553.352	551.159	627.262	574.083	686.057	767.905	603.983	642.359
LEMD3	Lemd3	ENSMUSG00000048661	1271.64	0.0811074	1.05783	0.110384	0.98578	1248.01	1301.11	1282.54	1369.6	1314.73	1159.9	1096.88	1303.49	1311.85	1292.23
HEPACAM	Hepacam	ENSMUSG00000046240	423.188	-0.257955	-1.19578	0.11044	0.98578	570.366	303.218	344.474	355.378	376.484	452.086	381.187	334.492	728.33	436.107
SPOCD1	Spocd1	ENSMUSG00000028784	4.22495	1.18808	2.27849	0.110515	0.98578	12.2202	0.843052	2.16974	1.89559	12.4423	0.802161	0.841573	4.84345	0	5.04629
GDPD4	Gdpd4	ENSMUSG00000035582	1.5631	-1.37945	-2.60169	0.110567	0.98578	0.889115	0	1.25103	0	1.79332	0.772005	2.34164	1.625	3.97124	1.45552
RHO	Rho	ENSMUSG00000030324	25.3142	-0.333634	-1.26018	0.110577	0.98578	18.0107	28.2167	26.9627	14.8119	26.6212	30.5746	24.3106	33.9124	34.6192	22.8902
PPARGC1B	Ppargc1b	ENSMUSG00000033871	81.4255	-0.269591	-1.20547	0.110729	0.98578	95.7044	67.5558	78.5078	73.8942	70.8995	65.4084	102.627	64.4381	138.546	96.4434
NEK1	Nek1	ENSMUSG00000031644	1776.24	-0.0948377	-1.06795	0.110764	0.98578	1799.84	1719.49	1724.02	1687.51	1650.07	1739.72	1681.37	1695.34	2067.8	1981.91
GTPBP3	Gtpbp3	ENSMUSG00000007610	621.408	0.0953915	1.06836	0.110953	0.98578	622.485	640.534	577.081	605.627	761.558	642.792	564.17	569.336	615.921	603.091
THEM4	Them4	ENSMUSG00000028145	771.358	-0.129896	-1.09421	0.111059	0.98578	798.745	627.882	656.424	784.974	767.31	794.555	655.964	747.569	900.568	877.956
DEGS2	Degs2	ENSMUSG00000021263	1052.04	0.126033	1.09129	0.111133	0.98578	1040.15	1248.49	1038.74	1187.91	1073.05	946.627	1163.76	1133.53	841.036	1033.68
FARS2	Fars2	ENSMUSG00000021420	398.937	0.086553	1.06183	0.111174	0.98578	431.598	396.325	401.73	406.188	418.849	409.409	406.89	373.338	343.859	394.024
SEC11A	Sec11a	ENSMUSG00000025724	1514.55	0.0619638	1.04389	0.111209	0.98578	1539.21	1464.37	1552.87	1600.31	1572.47	1522.02	1587.52	1523.73	1372.09	1392.44
MBD2	Mbd2	ENSMUSG00000024513	643.431	-0.0943924	-1.06762	0.111213	0.98578	646.852	645.973	591.787	596.918	623.978	672.86	749.603	604.346	612.132	670.893
DNHD1	Dnhd1	ENSMUSG00000030882	551.497	-0.211355	-1.15778	0.111264	0.98578	568.888	430.213	562.675	406.662	541.784	650.378	686.213	483.762	569.522	514.135
NRGN	Nrgn	ENSMUSG00000053310	601.198	0.261439	1.19867	0.111421	0.98578	372.904	536.341	457.647	667.59	425.588	267.342	347.704	398.058	503.554	536.908
SAP130	Sap130	ENSMUSG00000024260	2218.04	-0.0545051	-1.0385	0.11143	0.98578	2179.69	2045.08	2244.14	2189.02	2226.82	2371.38	2249.81	2295.67	2258.21	2128.49
SNRPB	Snrpb	ENSMUSG00000027404	2862.76	0.0911347	1.06521	0.111583	0.98578	2917.35	2982.75	3017.86	2895.88	3117.94	2993.93	3070.72	2943.77	2544.37	2461.39
DGKK	Dgkk	ENSMUSG00000062393	619.905	-0.27782	-1.21236	0.111655	0.98578	795.613	409.899	553.008	561.336	522.883	599.418	604.057	500.002	1144.45	599.831
RP1	Rp1	ENSMUSG00000025900	4.04079	-1.19801	-2.29422	0.111662	0.98578	3.65314	2.56743	1.75275	0	0.730907	1.75634	9.80569	1.52404	1.63379	6.22757
CRYZL1	Cryzl1	ENSMUSG00000058240	1552.78	0.0600165	1.04248	0.111774	0.98578	1579.14	1606.49	1452.08	1705.66	1558.01	1475.21	1489.78	1530.89	1482.44	1593.88
TTC17	Ttc17	ENSMUSG00000027194	1450.02	-0.0653835	-1.04636	0.111796	0.98578	1426.05	1344.35	1441.83	1444.58	1438.74	1470.17	1379.67	1470.56	1544.98	1562.6
SPSB4	Spsb4	ENSMUSG00000046997	496.619	-0.158968	-1.11649	0.111801	0.98578	486.723	406.421	467.47	449.254	522.352	581.75	521.867	417.949	633.93	450.696
WDR7	Wdr7	ENSMUSG00000040560	4394.68	-0.087834	-1.06277	0.111817	0.98578	4662.2	3706.21	4143.74	4398.71	4195.47	4391.07	4220.43	4173.14	5112.56	4534.59
CSTA	Stfa3	ENSMUSG00000054905	0.812573	1.96828	3.91302	0.111867	0.98578	2.15427	0.927015	0.831114	0	4.2632	0.915574	0	0	1.16429	0
RB1	Rb1	ENSMUSG00000022105	2673.15	-0.0636959	-1.04514	0.111875	0.98578	2440.58	2555.78	2573.81	2689.15	2688.19	2563.85	2510	2937.28	2815.08	2713.56
YTHDF2	Ythdf2	ENSMUSG00000040025	2423	0.0995737	1.07146	0.111897	0.98578	2332.52	2409.51	2454.4	2754.65	2574.17	2202.57	2335.66	2753.98	2159.61	2238.23
TBCEL	Tbcel	ENSMUSG00000037287	1155.95	-0.0686572	-1.04874	0.111942	0.98578	1146.99	1127.63	1240.73	1074.68	1077.59	1238.31	1183.79	1190.01	1075.32	1255.34
ACP2	Acp2	ENSMUSG00000002103	2527.1	-0.0461957	-1.03254	0.111942	0.98578	2444.65	2461.83	2418.21	2596.53	2447.05	2557.04	2545.59	2506.08	2552.76	2602.44
PCBD1	Pcbd1	ENSMUSG00000020098	178.489	-0.236697	-1.17829	0.11221	0.98578	203.418	124.672	164.9	148.746	169.368	186.357	162.423	137.832	267.361	202.807
PIGG	Pigg	ENSMUSG00000029263	447.366	-0.0938542	-1.06722	0.112257	0.98578	421.148	443.631	467.806	432.194	383.301	422.082	466.527	508.737	424.612	474.885
HTR2A	Htr2a	ENSMUSG00000034997	106.643	-0.208561	-1.15554	0.112393	0.98578	128.315	87.0113	97.5397	115.678	102.622	111.452	108.115	105.229	161.559	127.808
NRG2	Nrg2	ENSMUSG00000060275	178.486	-0.176726	-1.13032	0.112435	0.98578	181.592	144.873	168.727	173.63	175.465	194.224	155.467	151.518	240.692	212.712
PDE11A	Pde11a	ENSMUSG00000075270	62.9498	-0.218919	-1.16386	0.1125	0.98578	64.679	60.9684	45.8933	61.252	43.2912	64.5493	57.6995	58.8638	79.8584	59.6403
FBXW10	Fbxw10	ENSMUSG00000090173	17.2079	0.621826	1.53882	0.112523	0.98578	16.038	16.6934	14.4111	14.6877	28.8421	16.4766	9.74653	8.95594	11.4825	11.9411
HAPLN1	Hapln1	ENSMUSG00000021613	26.9562	-0.590334	-1.5056	0.112579	0.98578	34.4853	24.1415	24.1389	16.6015	15.6488	69.8257	23.0818	7.75733	48.0219	24.2356
FAM124A	Fam124a	ENSMUSG00000035184	1814.71	-0.0790515	-1.05632	0.112685	0.98578	1861.87	1676.22	1755.67	1796.91	1773.57	1847.65	1691.94	1849.37	1948.4	2026.85
RAB11FIP5	Rab11fip5	ENSMUSG00000051343	1299.12	-0.0916313	-1.06557	0.112759	0.98578	1354.28	1096.41	1283.88	1236.31	1266.7	1298.07	1196.04	1228.98	1529.26	1397.56
KCNIP3	Kcnip3	ENSMUSG00000079056	800.495	-0.104889	-1.07541	0.112779	0.98578	845.051	784.403	726.844	759.729	810.025	797.44	905.93	816.473	960.601	742.618
PLCD1	Plcd1	ENSMUSG00000010660	403.47	-0.137124	-1.09971	0.112791	0.98578	451.192	330.526	381.318	401.233	378.128	412.355	410.553	383.528	466.405	461.992
GLOD4	Glod4	ENSMUSG00000017286	1381.1	-0.0968125	-1.06941	0.112946	0.98578	1233.16	1323.37	1409.08	1276.45	1297.5	1356.89	1302.6	1525.9	1571.96	1247.09
DCTN6	Dctn6	ENSMUSG00000031516	1552.48	-0.0729999	-1.0519	0.113007	0.98578	1579.86	1335.72	1496.26	1575.61	1564.73	1581.94	1667.94	1493.46	1576.17	1617.85
STEAP1	Steap1	ENSMUSG00000015652	13.5106	0.472846	1.38784	0.113185	0.98578	16.0285	25.8723	10.9478	20.0107	9.18805	12.9412	14.9469	12.7047	5.67436	11.7335
ITGB6	Itgb6	ENSMUSG00000026971	3.34524	1.6676	3.17685	0.113201	0.98578	1.44707	34.1491	0	2.15334	0	1.10814	0.635747	1.33059	1.61264	0
PKIG	Pkig	ENSMUSG00000035268	980.383	0.0734949	1.05226	0.113298	0.98578	979.481	1019.02	1075.48	948.182	1052.09	964.29	1011.59	969.161	912.4	964.354
MCTP1	Mctp1	ENSMUSG00000021596	291.962	-0.207156	-1.15441	0.113389	0.98578	217.254	279.108	285.716	293.433	300.332	194.516	296.49	343.996	372.867	382.243
FLRT3	Flrt3	ENSMUSG00000051379	1173.36	-0.0875185	-1.06254	0.113404	0.98578	958.172	1099.24	1030.53	1050.46	1183.5	1096.65	1123.44	1170.76	1076.84	1185.99
MFGE8	Mfge8	ENSMUSG00000030605	2724.63	-0.129545	-1.09395	0.113485	0.98578	3083.76	2601.06	2684.29	2261.41	2460.52	2808.64	2786.88	2798.42	3378.35	2552.5
MRPL28	Mrpl28	ENSMUSG00000024181	1040.68	0.0758666	1.05399	0.113493	0.98578	1143.48	1089.95	1060.76	1031.58	1041.69	1090.54	1032.46	987.263	1016.83	962.548
PTGS2	Ptgs2	ENSMUSG00000032487	2.75321	1.0222	2.03102	0.113495	0.98578	2.11465	2.79284	5.86874	5.25187	2.12294	1.8443	3.75863	0	2.35433	0.965037
ZNF665	Zfp160	ENSMUSG00000067942	1061.91	-0.0723141	-1.0514	0.113562	0.98578	1007.47	1064.47	1043.93	1034.24	1025.34	1071.58	1100.18	1161.32	1040.48	1069.32
KCNN3	Kcnn3	ENSMUSG00000000794	839.221	-0.0936399	-1.06706	0.113617	0.98578	828.124	789.704	762.202	884.114	829.02	763.871	802.933	954.134	885.462	961.54
DBF4	Dbf4	ENSMUSG00000002297	711.749	0.166964	1.12269	0.113622	0.98578	718.029	919.329	766.568	709.233	704.018	686.304	773.076	831.044	488.476	621.033
VPS13C	Vps13c	ENSMUSG00000035284	2234.85	-0.0914522	-1.06544	0.113681	0.98578	2068.17	2135.18	2225.43	2252.1	2116.56	2031.15	2186.83	2377.92	2376.85	2535.24
ARHGAP42	Arhgap42	ENSMUSG00000050730	890.377	0.0946708	1.06782	0.113745	0.98578	816.71	957.119	1011.99	927.554	918.326	880.639	879.124	886.196	818.977	874.157
CCL3L3	Ccl3	ENSMUSG00000000982	9.1172	-0.572513	-1.48711	0.113886	0.98578	7.30194	7.58563	5.79622	5.26482	11.8699	5.39453	15.0073	12.9555	16.6009	6.58064
SLC23A2	Slc23a2	ENSMUSG00000027340	2710.47	-0.0924728	-1.0662	0.113912	0.98578	2579.69	2460.34	2679.88	2655.32	2546.44	3203.94	2658.89	2373.95	2680.48	2857.9
KCNRG	Kcnrg	ENSMUSG00000046168	59.4506	0.226127	1.16969	0.114113	0.98578	46.6601	67.6957	62.2486	61.0932	69.5214	41.222	47.9426	54.3198	63.8874	57.0882
GNAT1	Gnat1	ENSMUSG00000034837	16.1924	0.621478	1.53845	0.11412	0.98578	21.5147	25.218	9.034	14.9084	27.3838	6.99578	6.29417	26.2233	9.58651	17.2507
LONRF1	Lonrf1	ENSMUSG00000039633	1324.6	0.0895352	1.06403	0.114146	0.98578	1346.16	1435.61	1258.74	1379.39	1270.1	1132.32	1244.66	1360.93	1194.33	1354.98
RAD51C	Rad51c	ENSMUSG00000007646	205.432	-0.179713	-1.13266	0.114152	0.98578	156.798	227.726	169.117	226.11	199.104	207.167	249.164	261.815	211.963	178.146
CD8B	Cd8b1	ENSMUSG00000053044	8.46016	-0.629621	-1.54716	0.114176	0.98578	9.55114	6.61098	4.11486	6.34031	5.35835	8.15465	10.3077	18.4193	3.56769	8.53969
BAAT	Baat	ENSMUSG00000039653	2.08813	1.14401	2.20994	0.114182	0.98578	2.78125	0.824553	2.88495	2.91611	2.9662	0	0.81148	0.961183	2.09421	1.69386
KLHL12	Klhl12	ENSMUSG00000026455	1518.54	-0.0550358	-1.03888	0.114246	0.98578	1477.26	1502.29	1456.54	1475.1	1543.59	1537.96	1516.42	1682.79	1487.51	1519.97
IMMP1L	Immp1l	ENSMUSG00000042670	414.846	0.0801347	1.05712	0.11428	0.98578	434.975	451.753	391.924	414.801	443.587	396.667	410.743	416.208	376.261	416.921
ADRM1	Adrm1	ENSMUSG00000039041	2121.82	0.0503565	1.03552	0.114317	0.98578	2199.89	2066.37	2196.57	2118.3	2289.97	2173.87	2099.33	2158.22	2090.97	1973.64
PITPNA	Pitpna	ENSMUSG00000017781	5231.09	-0.0652269	-1.04625	0.114367	0.98578	5356.51	4685.05	5275.43	5358.49	4902.61	5367.69	5137.91	4979.12	5903.47	5374.65
CYP21A2	Cyp21a1	ENSMUSG00000024365	1.00892	1.97392	3.92834	0.114367	0.98578	1.87141	2.43503	0	0.915636	0	0	0	0.947896	0	0
NUP85	Nup85	ENSMUSG00000020739	1813.38	0.0744058	1.05293	0.114391	0.98578	1749.72	1961.33	1924.69	1973.03	1790.48	1905.76	1793.99	1819.18	1609.21	1795.8
GRIP1	Grip1	ENSMUSG00000034813	1825.43	-0.0566607	-1.04006	0.114393	0.98578	1839.96	1752.73	1806.06	1860.21	1822.14	1819.22	1816.34	1935.14	1996.47	1882.66
CCKBR	Cckbr	ENSMUSG00000030898	98.232	-0.349268	-1.27391	0.114512	0.98578	139.334	61.4233	76.2959	79.6082	82.2544	97.8986	91.152	62.9343	177.284	129.565
LMOD3	Lmod3	ENSMUSG00000044086	0.903825	-1.83612	-3.57049	0.114561	0.98578	1.06803	0	0	0	0	2.71621	0.942269	0	0	0.942619
CEBPZ	Cebpz	ENSMUSG00000024081	1836.98	0.0700785	1.04977	0.114591	0.98578	1760.33	2048.89	1953.23	1794.08	1882.15	1698.19	1780.15	1933.54	1756.28	1829.86
WDPCP	Wdpcp	ENSMUSG00000020319	290.867	0.182135	1.13456	0.114629	0.98578	414.594	340.138	315.083	288.179	275.802	253.031	269.371	286.758	250.707	378.1
ABCF2	Abcf2	ENSMUSG00000028953	2484.05	0.0575216	1.04068	0.114652	0.98578	2481.18	2554.5	2541.82	2651.03	2499.02	2460.52	2514.41	2570.46	2334.31	2348.81
DAW1	Daw1	ENSMUSG00000053161	56.8725	0.267781	1.20395	0.114679	0.98578	59.1266	61.3215	62.9051	72.6651	63.5493	54.4173	58.6014	43.9547	43.5873	63.1689
PHF24	Phf24	ENSMUSG00000036062	4276.56	-0.121646	-1.08798	0.114723	0.98578	4271.36	3407.82	3902.95	4439.14	4108.29	4073.34	3847.12	4169.38	5067.91	4742.67
NEFL	Nefl	ENSMUSG00000022055	7548.57	-0.383955	-1.30491	0.114734	0.98578	10390.5	3494.68	5735.39	5882.7	6425.06	9055.69	7154.33	4955.87	13740.9	6756.69
GPAT2	Gpat2	ENSMUSG00000046338	7.58535	-0.762808	-1.69679	0.114791	0.98578	3.17454	0.934336	3.26255	7.4334	12.7396	12.4527	9.40321	2.18885	14.3507	7.58136
CCDC97	Ccdc97	ENSMUSG00000002608	1552.73	0.0747097	1.05315	0.115194	0.98578	1654.58	1548.77	1606.37	1551.94	1710.43	1431.25	1583.25	1686.69	1555.11	1413.12
LPAR5	Lpar5	ENSMUSG00000067714	5.98123	-0.660784	-1.58094	0.115612	0.98578	4.19602	2.70975	7.0752	3.08323	4.18727	8.62908	7.35635	5.95128	7.64717	4.54317
LATS1	Lats1	ENSMUSG00000040021	3488.67	-0.05236	-1.03696	0.115617	0.98578	3287.66	3408.89	3575.95	3406.57	3464.54	3309.68	3518.84	3892.11	3569.44	3499.55
IKBKE	Ikbke	ENSMUSG00000042349	79.4668	0.324001	1.2518	0.115629	0.98578	85.6878	110.52	117.875	59.1737	88.8093	122.683	62.9015	54.0695	51.2191	78.6306
CEP250	Cep250	ENSMUSG00000038241	3821.23	-0.0830491	-1.05925	0.115657	0.98578	3532.66	3810.83	3787.81	3812.01	3538.5	4102.51	4151.04	3702.88	3780.23	3839.65
FAM20C	Fam20c	ENSMUSG00000025854	3064.78	0.0712997	1.05066	0.115735	0.98578	3340.44	2757.45	3234.22	3486.34	2993.6	2956.47	3013.3	2904.07	3118.42	3052.68
CCDC60	Ccdc60	ENSMUSG00000043913	134.076	-0.171097	-1.12591	0.115743	0.98578	125.323	133.053	112.901	128.253	121.145	148.031	132.903	117.205	148.062	150.651
GPSM3	Gpsm3	ENSMUSG00000034786	38.0644	-0.312188	-1.24159	0.115804	0.98578	25.2621	40.5099	38.4099	34.4005	30.6398	40.3917	37.4891	32.2322	66.8249	39.5721
SERINC3	Serinc3	ENSMUSG00000017707	3869.01	-0.0825	-1.05885	0.115915	0.98578	3862.41	3955.56	4004.86	3584.5	3531.35	4092.55	4009.05	3607.68	4113.15	4232.39
ICA1L	Ica1l	ENSMUSG00000026018	1480.1	-0.112257	-1.08092	0.115972	0.98578	1522.4	1170.15	1331.2	1539.64	1501.7	1400.91	1444.3	1399.07	1803.81	1585.97
DPM2	Dpm2	ENSMUSG00000026810	984.058	0.0578528	1.04092	0.115992	0.98578	993.692	1019.53	980.697	984.905	985.012	1009.95	922.834	951.36	962.02	922.206
ADRA1A	Adra1a	ENSMUSG00000045875	149.193	-0.270096	-1.20589	0.116007	0.98578	167.497	136.887	133.279	110.24	133.085	146.776	205.035	99.1872	200.504	170.162
CCDC85A	Ccdc85a	ENSMUSG00000032878	1504.86	-0.20609	-1.15356	0.116068	0.98578	1515.48	923.652	1487.68	1451.07	1459.47	1416.18	1250.45	1351.21	2206.84	1664.81
MITF	Mitf	ENSMUSG00000035158	76.0936	0.270627	1.20633	0.116081	0.98578	86.1779	102.911	76.7769	78.8478	83.986	89.7623	74.7356	53.7466	45.6455	89.3203
SUMO3	Sumo3	ENSMUSG00000020265	4340.05	0.0544667	1.03848	0.116084	0.98578	4377.36	4339.31	4345.27	4637.11	4594.89	4278.73	4665.38	4422.4	3946.24	4146.12
BHMT2	Bhmt2	ENSMUSG00000042118	27.6785	-0.309362	-1.23916	0.116169	0.98578	29.9117	21.5026	25.4333	22.1448	26.7536	32.6665	30.8902	33.7525	27.4246	30.5465
ZNF652	Zfp652	ENSMUSG00000075595	3772.57	0.0543548	1.03839	0.116237	0.98578	3543.76	3953.71	3923.61	3990.82	3827.75	3567.03	3804.45	3972.01	3530.24	3658.79
SLC10A1	Slc10a1	ENSMUSG00000021135	8.63862	-0.523249	-1.43719	0.116238	0.98578	4.22479	7.46767	8.16622	7.43183	9.71291	12.6768	7.40911	7.67706	15.4062	10.4379
MOCS1	Mocs1	ENSMUSG00000064120	248.56	-0.195578	-1.14518	0.11625	0.98578	167.833	208.129	234.381	289.316	254.254	277.711	225.901	308.766	224.877	279.774
ARMT1	Armt1	ENSMUSG00000061759	465.272	0.0833048	1.05944	0.116274	0.98578	457.425	531.464	477.281	482.667	468.358	436.148	447.66	514.457	429.285	457.954
CAMKMT	Camkmt	ENSMUSG00000071037	204.009	0.125661	1.09101	0.116277	0.98578	195.665	201.394	207.676	221.965	199.281	164.017	190.316	182.154	219.287	188.042
SIGLEC8	Siglecf	ENSMUSG00000039013	2.92745	-0.862205	-1.81781	0.116339	0.98578	3.11328	2.74901	1.61046	1.02976	3.12411	4.40918	5.52909	3.20677	1.74538	5.22912
HRNR	Hrnr	ENSMUSG00000041991	1.05064	3.86886	14.6098	0.11637	0.98578	11.7181	1.8951	0	0	0	0	0	0	0	0
NCAM1	Ncam1	ENSMUSG00000039542	20290.7	-0.0840793	-1.06001	0.116699	0.98578	20861.8	16604.3	19093.2	19946.2	20473.4	20484.7	18554.2	20245	23202.6	20313.6
SLC7A6	Slc7a6	ENSMUSG00000031904	1810.89	0.0545642	1.03855	0.116818	0.98578	1808.45	1808.67	1798.56	1899.9	1954.02	1833.25	1792.77	1857.35	1781.49	1657.67
ALDH3A1	Aldh3a1	ENSMUSG00000019102	4.16064	-1.06736	-2.09559	0.116839	0.98578	4.98137	0.88257	4.52455	1.99068	0	12.5603	0.87457	3.09727	4.45473	6.99222
NENF	Nenf	ENSMUSG00000037499	822.273	0.0662924	1.04702	0.11684	0.98578	884.769	759.899	838.134	851.445	798.424	787.884	810.592	765.322	785.229	795.109
FERD3L	Ferd3l	ENSMUSG00000046518	12.0927	-0.858559	-1.81323	0.116897	0.98578	5.32427	0	5.6692	20.3066	7.51815	11.6116	11.1835	9.73787	11.8921	25.1762
UBE2L3	Ube2l3	ENSMUSG00000038965	4049.15	0.0517789	1.03654	0.117151	0.98578	3933.7	4158.24	4221.14	4259	4164.12	3925.84	4070.86	4256.63	3932.19	3824.77
RAP2B	Rap2b	ENSMUSG00000036894	1203.73	0.0747625	1.05319	0.11722	0.98578	1211.91	1309.42	1251.77	1279.74	1180.12	1064.3	1251.84	1301.84	1106.14	1196.67
PSMG4	Psmg4	ENSMUSG00000071451	311.27	0.121073	1.08754	0.117242	0.98578	325.561	358.454	338.644	311.533	295.909	299.551	343.419	288.41	305.275	263.92
VGF	Vgf	ENSMUSG00000037428	520.6	-0.218384	-1.16343	0.117415	0.98578	585.879	426.141	453.066	444.526	501.804	539.655	365.674	465.293	791.422	646.185
MAP3K19	Map3k19	ENSMUSG00000051590	55.9201	-0.283058	-1.21677	0.117424	0.98578	59.9293	55.0183	34.1247	51.0581	48.7263	64.1661	40.5877	57.4689	70.9565	68.686
RASGRF2	Rasgrf2	ENSMUSG00000021708	1080.37	-0.217696	-1.16287	0.117501	0.98578	1165.8	701.347	1019.46	1117.59	951.712	956.334	913.264	889.59	1631.77	1373.05
IMPACT	Impact	ENSMUSG00000024423	1570.84	-0.113654	-1.08197	0.117539	0.98578	1640.12	1411.43	1467.8	1522.07	1511.96	1546.37	1512.34	1433.63	1854.39	1825.86
LUZP2	Luzp2	ENSMUSG00000063297	609.806	-0.184449	-1.13638	0.117546	0.98578	581.266	418.89	544.324	669.42	656.267	582.266	633.293	538.851	846.192	661.017
ATF7	Atf7	ENSMUSG00000099083	1584.79	0.181131	1.13377	0.117644	0.98578	1445.31	2598.89	1539.94	1483.92	1417.42	1352.56	1624.32	1626	1405.72	1469.57
PARD6G	Pard6g	ENSMUSG00000056214	1228.91	0.0794995	1.05665	0.11768	0.98578	1251.38	1231.74	1329.59	1216.08	1294.73	1172.86	1284.55	1321.25	1099.24	1107.55
RPL12	Rpl12	ENSMUSG00000038900	722.969	0.102365	1.07353	0.117724	0.98578	694.405	869.044	769.243	764.307	682.673	687.042	820.195	657.958	640.833	712.406
DZIP1	Dzip1	ENSMUSG00000042156	6349.72	-0.143291	-1.10442	0.117835	0.98578	6765.11	4898.1	5996.71	6316.65	6201.91	6315.93	6043.93	5704.08	8485.09	6781.92
CIAO1	Ciao1	ENSMUSG00000003662	1214.8	-0.0809761	-1.05773	0.117848	0.98578	1150.34	1229.04	1092.64	1176.15	1224.55	1293.13	1355.27	1307.5	1125.16	1127.82
SLC4A11	Slc4a11	ENSMUSG00000074796	49.3435	0.319886	1.24823	0.117899	0.98578	57.2058	65.456	49.6846	65.0305	40.3157	54.4561	56.4886	37.4041	23.5204	49.0634
FGFR3	Fgfr3	ENSMUSG00000054252	1815.1	-0.137898	-1.1003	0.117953	0.98578	1957.8	1496.95	1492.78	1822.55	1876.68	1663.97	1603.42	1956.37	2093.49	2194.06
CFAP126	Cfap126	ENSMUSG00000026649	71.9396	0.50385	1.41799	0.118004	0.98578	115.405	107.748	101.909	44.7892	62.0223	91.4293	72.9104	23.5186	38.1056	77.9409
GPR15	Gpr15	ENSMUSG00000047293	1.3117	-1.30197	-2.46566	0.11804	0.98578	1.03947	0.944909	0	1.06591	2.12708	1.80255	1.87348	2.20319	4.75334	1.91267
SP9	Sp9	ENSMUSG00000068859	798.172	0.246725	1.18651	0.118137	0.98578	737.914	1127.75	840.095	761.977	841.451	820.388	723.809	993.919	444.631	649.373
CPNE2	Cpne2	ENSMUSG00000034361	848.393	0.141572	1.10311	0.11819	0.98578	802.255	1012.92	828.349	910.231	790.474	747.114	719.24	887.954	684.531	899.255
DNAI2	Dnaic2	ENSMUSG00000034706	86.0271	0.248087	1.18763	0.118206	0.98578	111.525	114.923	94.9233	72.4907	101.612	69.9306	100.681	49.5215	96.7519	101.099
TTLL9	Ttll9	ENSMUSG00000074673	130.572	-0.222242	-1.16655	0.118229	0.98578	122.418	98.0898	123.74	159.809	100.935	126.515	128.115	116.631	179.216	154.056
PPP1R3D	Ppp1r3d	ENSMUSG00000049999	163.001	-0.223857	-1.16785	0.118251	0.98578	199.655	146.152	151.322	145.054	122.465	162.743	144.16	156.021	266.652	165.693
GABRG2	Gabrg2	ENSMUSG00000020436	3778.66	-0.130394	-1.09459	0.118493	0.98578	3946.25	3031.65	3514.06	3736.7	3723.94	3610.38	3474.13	3451.77	4842.71	4273.2
LGI2	Lgi2	ENSMUSG00000039252	342.814	-0.189614	-1.14046	0.118546	0.98578	359.366	259.786	313.049	348.942	302.202	360.101	321.485	264.063	511.678	349.53
GPR89B	Gpr89	ENSMUSG00000028096	1046.92	0.123199	1.08915	0.118547	0.98578	962.019	1137.03	1142.45	1168.14	1107.8	853.596	1150.05	1070.87	905.182	1089.21
HIST1H2BI	Hist1h2bc	ENSMUSG00000018102	162.069	0.244751	1.18489	0.11859	0.98578	208.102	223.039	180.544	157.238	128.15	164.396	202.219	144.709	129.81	115.445
WDR5B	Wdr5b	ENSMUSG00000034379	244.118	-0.1041	-1.07482	0.118616	0.98578	247.741	209.489	229.197	232.982	240.844	229.937	247.297	280.685	249.859	239.548
SNCG	Sncg	ENSMUSG00000023064	293.537	-0.906946	-1.87507	0.118712	0.98578	629.504	40.6272	131.396	159.385	176.324	578.343	361.79	134.864	922.855	134.201
PPDPF	Ppdpf	ENSMUSG00000016344	1809.32	0.0623869	1.04419	0.118717	0.98578	1764.7	1798.16	1828.1	1883.84	1912.07	1741.35	1733.92	1954.65	1674.28	1693.83
DISP3	Disp3	ENSMUSG00000041544	1247.86	-0.0856577	-1.06117	0.118772	0.98578	1250.95	1209.62	1223.76	1352.4	1126.21	1292.27	1245.18	1347.87	1270.21	1381.95
LAT2	Lat2	ENSMUSG00000040751	94.0417	0.175097	1.12904	0.118778	0.98578	79.2777	92.8595	100.649	110.569	94.05	77.5872	84.114	87.6041	78.2592	95.2219
SNX5	Snx5	ENSMUSG00000027423	1813.63	-0.0637083	-1.04515	0.118942	0.98578	1738.45	1838.15	1855.21	1879.71	1761.58	1882.05	2063.21	1879.61	1689.54	1964.05
PPP1CB	Ppp1cb	ENSMUSG00000014956	8309.57	0.0425968	1.02997	0.119052	0.98578	8186.56	8362.65	8317.29	8742.2	8343.92	7640.81	8074.93	8403.89	8493.22	8129.41
NDUFB10	Ndufb10	ENSMUSG00000040048	1954.39	0.0738176	1.0525	0.119073	0.98578	2181.38	1853.06	2007.55	1919.54	2043.38	1913.7	1986.38	1948.1	1895.57	1761.04
MICU3	Micu3	ENSMUSG00000039478	1190.97	-0.0717418	-1.05098	0.119118	0.98578	1219.23	1133.25	1127.37	1162.52	1154.38	1162.19	1162.96	1206.42	1282.37	1279.08
TLR4	Tlr4	ENSMUSG00000039005	24.3592	-0.400958	-1.32038	0.119134	0.98578	16.5578	32.9394	20.2366	23.0013	13.007	34.0972	28.8289	27.3858	28.1469	21.4593
MC4R	Mc4r	ENSMUSG00000047259	151.712	-0.295501	-1.22731	0.119231	0.98578	195.109	214.534	159.302	175.254	157.931	283.522	230.555	310.211	145.624	136.703
ITGAD	Itgad	ENSMUSG00000070369	2.33102	1.39494	2.62977	0.119232	0.98578	0	3.3346	1.44482	2.81858	1.89042	0.797211	0	0.96808	1.06067	0.844384
KCNH2	Kcnh2	ENSMUSG00000038319	1275.06	-0.142595	-1.10389	0.11938	0.98578	1383.99	992.525	1040.19	1142.37	1266.07	1273.21	1340.11	1019.73	1567.13	1229.97
SLIRP	Slirp	ENSMUSG00000021040	666.661	-0.111142	-1.08008	0.119434	0.98578	743.297	658.866	635.023	533.126	659.345	720.971	741.249	748.889	654.62	617.97
NXNL2	Nxnl2	ENSMUSG00000021396	37.2773	-0.261282	-1.19854	0.119494	0.98578	33.1862	29.9949	34.2004	29.493	25.731	28.3257	32.919	43.6521	46.9112	33.7749
COX10	Cox10	ENSMUSG00000042148	529.147	-0.0925412	-1.06625	0.119524	0.98578	513.107	555.022	522.522	493.455	482.195	505.27	484.779	610.292	605.825	542.608
MMP8	Mmp8	ENSMUSG00000005800	1.59172	-1.5424	-2.91278	0.119569	0.98578	1.0576	0	2.49171	0	0	2.74699	0.936988	0	2.36445	4.78994
UGDH	Ugdh	ENSMUSG00000029201	1659.53	0.0809097	1.05768	0.119778	0.98578	1653.63	1817.88	1726.78	1704.85	1665.08	1491.39	1689.62	1710.72	1606.21	1607.08
GIPC3	Gipc3	ENSMUSG00000034872	0.958052	-1.79276	-3.46478	0.119779	0.98578	0	0.943047	0.809676	0	0	2.6779	0	0	2.4032	1.87054
BTN1A1	Btn1a1	ENSMUSG00000000706	5.88932	-0.721069	-1.6484	0.119783	0.98578	2.03269	6.35253	3.98417	5.05668	3.0678	8.72928	5.40498	1.05646	5.76048	13.315
RABGEF1	Rabgef1	ENSMUSG00000025340	965.324	0.0919814	1.06583	0.119794	0.98578	947.386	973.729	1023.32	995.449	1036.48	837.856	871.116	947.116	978.074	1038.44
CLDN8	Cldn8	ENSMUSG00000050520	0.806104	-2.80079	-6.96823	0.119825	0.98578	0	0	0	0	1.04735	7.25999	0.944265	1.09272	0	0
ESF1	Esf1	ENSMUSG00000045624	882.694	0.07517	1.05349	0.119899	0.98578	891.518	887.199	868.259	885.617	959.404	785.337	926.254	860.656	843.714	846.994
DDX49	Ddx49	ENSMUSG00000057788	1206.29	-0.100642	-1.07225	0.119925	0.98578	1192.93	1109.07	1105.74	1148	1232.09	1206.41	1158.31	1345.66	1253.35	1242.99
CDC42BPA	Cdc42bpa	ENSMUSG00000026490	7260.44	-0.0621055	-1.04399	0.119936	0.98578	6714.11	7068.22	7012.53	7542.57	6853.11	6958.08	6723.82	7292.04	7956.82	7814.08
ATP1B1	Atp1b1	ENSMUSG00000026576	5689.27	-0.195072	-1.14478	0.119971	0.98578	6710.44	4196.74	5511.41	5056.78	5227.04	5565.09	5413.91	4524.84	8952.09	6114.14
MKS1	Mks1	ENSMUSG00000034121	414	-0.141421	-1.10299	0.120169	0.98578	393.362	472.787	355.727	368.775	385.398	510.391	471.551	376.383	379.097	438.165
SCRT1	Scrt1	ENSMUSG00000048385	3416.27	0.0829298	1.05917	0.120276	0.98578	3415.23	3222.21	3553.24	3723.68	3646.99	3446.81	3546.09	3529.12	3237.9	2820.12
CLDN1	Cldn1	ENSMUSG00000022512	143.098	0.444654	1.36099	0.120329	0.98578	225.078	251.761	176.387	108.255	104.021	216.153	144.011	60.5997	96.7471	117.696
CYP2G1P	Cyp2g1	ENSMUSG00000049685	1.62431	-1.6485	-3.13507	0.120341	0.98578	0	0.944086	0	3.17765	0	1.81696	1.84621	1.0931	7.14348	0.954175
ATP1B2	Atp1b2	ENSMUSG00000041329	2868.19	-0.161411	-1.11838	0.120391	0.98578	3355.32	2295.24	2649.53	2709.53	2804.26	2826.33	2776.1	2488.1	4025.33	3333.43
PIGS	Pigs	ENSMUSG00000041958	1393.98	-0.0696034	-1.04943	0.120399	0.98578	1475.04	1301.95	1390.38	1305.85	1392.06	1380.03	1434.44	1324.92	1543.59	1522.82
MED28	Med28	ENSMUSG00000015804	1541.84	0.0576176	1.04075	0.120509	0.98578	1535.55	1546.17	1522.44	1597.02	1527.97	1638.54	1505.37	1472.76	1366.84	1435.2
IL1B	Il1b	ENSMUSG00000027398	1.1765	1.79051	3.45937	0.120534	0.98578	3.19239	3.38921	3.98642	0.804586	0	0	0	1.64315	2.45536	0
ZYG11A	Zyg11a	ENSMUSG00000034645	2.65374	-1.03718	-2.05222	0.1207	0.98578	2.12883	0.935465	3.28515	1.05051	2.13722	4.54332	7.47714	0	4.75445	2.86862
VIT	Vit	ENSMUSG00000024076	464.74	-0.0778836	-1.05547	0.120713	0.98578	452.417	442.74	445.008	415.412	473.061	479.987	484.486	478.381	473.208	436.295
CNNM3	Cnnm3	ENSMUSG00000001138	1465.9	0.0722179	1.05133	0.12072	0.98578	1442.52	1619.1	1498.87	1516.02	1489.39	1321.79	1499.47	1514.63	1295.31	1567.17
KLF16	Klf16	ENSMUSG00000035397	445.559	0.111828	1.0806	0.120894	0.98578	386.501	485.501	475.895	455.185	477.027	368.479	404.415	458.923	415.212	466.509
SMOC1	Smoc1	ENSMUSG00000021136	1335.91	-0.247135	-1.18685	0.120989	0.98578	1617.76	834.736	1365.11	1147.03	1334.5	1842.62	1602.91	1018.73	1908.22	1103.24
ACADL	Acadl	ENSMUSG00000026003	575.592	-0.158086	-1.11581	0.121023	0.98578	620.762	564.409	604.681	441.065	578.479	702.352	669.284	499.493	692.414	571.358
DXO	Dxo	ENSMUSG00000040482	627.638	0.0737002	1.05241	0.121054	0.98578	607.093	640.234	612.212	677.817	679.367	655.445	601.003	622.391	564.011	605.303
FAM184B	Fam184b	ENSMUSG00000015879	379.232	-0.189095	-1.14005	0.121084	0.98578	427.785	307.17	310.596	333.371	378.32	377.578	357.925	284.973	569.246	413.959
SMIM10L2A	Smim10l2a	ENSMUSG00000054850	1094.21	-0.185882	-1.13751	0.121248	0.98578	1235.08	692.697	979.489	982.177	1074.95	1086.7	1005.69	918.36	1492.48	1144.12
SPINK4	Spink4	ENSMUSG00000028415	1.82068	1.08729	2.12475	0.121274	0.98578	2.60908	3.91784	2.03971	4.8886	2.85141	2.6706	0.922534	1.60664	0	2.33319
TTC39A	Ttc39a	ENSMUSG00000028555	48.7022	-0.306134	-1.23639	0.12139	0.98578	49.0447	41.1357	46.6055	40.4972	30.8725	58.6173	42.4139	31.158	77.9235	47.8678
HIKESHI	Hikeshi	ENSMUSG00000062797	844.522	-0.0612651	-1.04338	0.121395	0.98578	818.499	875.972	826.149	837.844	783.869	875.775	865.377	841.918	918.157	825.864
GIT1	Git1	ENSMUSG00000011877	4898.33	0.0466129	1.03284	0.121443	0.98578	5064.39	4837.39	4889.3	5377.23	4757.94	4623.76	4833.11	4841.6	4830	4999.45
GPR158	Gpr158	ENSMUSG00000045967	464.123	-0.199856	-1.14858	0.121542	0.98578	508.794	323.43	421.207	441.958	434.506	447.476	460.106	372.506	626	540.277
MED22	Med22	ENSMUSG00000015776	1894.55	0.0791195	1.05637	0.12156	0.98578	1903.37	1965.08	1893.32	1899.57	2015.03	1838.51	1879.66	2048.76	1731.9	1659.86
PSMD11	Psmd11	ENSMUSG00000017428	2467.43	0.0443442	1.03121	0.121596	0.98578	2535.13	2469.2	2540.16	2656.63	2464.7	2500.32	2404.6	2538.81	2402.08	2434.12
FKBP4	Fkbp4	ENSMUSG00000030357	7112.51	0.0516197	1.03643	0.121841	0.98578	6855.89	7121.76	7349.93	7519.75	7316.4	7008.8	7382.29	7273.24	6682.61	6544.55
TMEM232	Tmem232	ENSMUSG00000045036	13.6406	0.519574	1.43353	0.122066	0.98578	20.2049	13.1248	14.213	9.55858	18.1622	6.45787	11.2907	4.39982	10.7091	19.2862
MMP12	Mmp12	ENSMUSG00000049723	141.892	-0.142971	-1.10418	0.122166	0.98578	119.705	156.877	137.331	157.248	113.687	167.659	145.219	157.925	141.378	144.535
PWP2	Pwp2	ENSMUSG00000032834	1131.63	0.0570787	1.04036	0.122181	0.98578	1085.15	1118.62	1128.47	1203.5	1214.69	1132.2	1100.53	1158.85	1035.68	1093.89
GABRR1	Gabrr1	ENSMUSG00000028280	12.9761	-0.541938	-1.45593	0.122184	0.98578	6.3789	5.64271	8.17129	15.8263	11.7781	18.9558	8.3972	6.53594	19.0488	16.1672
VSTM2L	Vstm2l	ENSMUSG00000037843	1461.49	-0.24966	-1.18893	0.122213	0.98578	1699.93	764.48	1237.61	1377.88	1594.34	1599.47	1498.27	1192.11	2138.31	1506.29
KRBA1	Krba1	ENSMUSG00000042810	2265.62	-0.0833113	-1.05945	0.122234	0.98578	2244.7	2097.49	2114.11	2235.13	2249.29	2348.01	2614.58	2375.15	2170.91	2083.05
LPCAT2	Lpcat2	ENSMUSG00000033192	135.463	-0.192672	-1.14288	0.122473	0.98578	114.689	146.58	133.762	108.824	124.122	138.597	134.523	134.993	144.352	164.921
ZNF462	Zfp462	ENSMUSG00000060206	10268.2	0.08611	1.0615	0.122556	0.98578	9807.73	10468.3	10896.4	10620.1	9709.08	9127.36	9977.18	11259.1	8444.45	9710.32
MAP3K5	Map3k5	ENSMUSG00000071369	291.278	-0.259155	-1.19678	0.122565	0.98578	269.817	223.867	270.274	265.054	224.313	245.666	235.966	227.541	402.589	391.792
FREM1	Frem1	ENSMUSG00000059049	368.903	0.339268	1.26511	0.122581	0.98578	445.94	497.233	599.447	304.7	364.235	391.762	479.812	181.686	322.899	369.805
VRTN	Vrtn	ENSMUSG00000071235	0.647868	-2.45103	-5.46806	0.122618	0.98578	0	0	0	0	0	0.893182	2.8341	0	1.19343	0
APOLD1	Apold1	ENSMUSG00000090698	210.088	-0.247812	-1.1874	0.122663	0.98578	196.173	229.038	169.765	174.087	163.887	190.696	317.166	189.682	244.094	166.372
PDE6C	Pde6c	ENSMUSG00000024992	6.42454	0.89364	1.85786	0.122684	0.98578	9.83487	2.86952	7.30032	8.31871	18.0891	12.1124	0.924514	8.81495	0	2.83421
LAMB3	Lamb3	ENSMUSG00000026639	48.0214	0.416832	1.33499	0.122724	0.98578	37.163	35.8779	56.5804	104.08	56.8652	71.5105	42.3796	25.2095	37.8224	39.7014
APEH	Apeh	ENSMUSG00000032590	1189.08	0.135441	1.09843	0.122751	0.98578	1490.82	1343.08	1121.63	1181.78	1259.32	1423.99	1022.31	1249.23	1112.62	1013.39
ZBTB8A	Zbtb8a	ENSMUSG00000028807	439.175	-0.101599	-1.07296	0.122931	0.98578	461.577	381.376	392.964	431.825	410.916	462.391	472.422	418.689	480.583	393.785
SLC22A12	Slc22a12	ENSMUSG00000061742	16.5266	-0.431889	-1.349	0.123078	0.98578	13.4594	6.83234	16.9763	20.749	13.9389	20.0923	15.8809	14.9117	25.1616	22.3758
NAP1L2	Nap1l2	ENSMUSG00000082229	1744.6	-0.159329	-1.11677	0.123206	0.98578	1907.6	1238.24	1605.08	1618.48	1755.72	1699.21	1569.48	1573.38	2405.56	1827.57
FARSA	Farsa	ENSMUSG00000003808	1978.48	0.0476723	1.0336	0.123252	0.98578	2084.19	1944.52	1994.64	2001.08	2034.52	1934.02	1968.64	1908.84	1990.47	1927.71
AKT1	Akt1	ENSMUSG00000001729	9502.52	0.0539341	1.03809	0.123344	0.98578	9636.16	9682.71	9404.02	9844.03	9764.74	9778.28	9407.48	9764.96	9003.28	8598.85
SYT6	Syt6	ENSMUSG00000027849	1479.72	0.160277	1.1175	0.123422	0.98578	1539.67	1888.8	1596.15	1512.31	1435.71	1517.82	1615.56	1699.92	1212	1089.42
RPL23A	Rpl23a	ENSMUSG00000058546	11318	0.0659412	1.04677	0.123716	0.98578	11187.1	12352.8	11747.1	11330.8	11178.7	11595.2	11731.3	11021.9	10681.5	10183.7
C19orf54	BC024978	ENSMUSG00000078786	178.504	-0.247874	-1.18746	0.123806	0.98578	207.266	217.444	107.099	135.423	139.718	137.348	226.827	200.611	193.077	197.072
MGAT4A	Mgat4a	ENSMUSG00000026110	1139.09	-0.121871	-1.08814	0.123898	0.98578	1137.87	1010.35	1102.34	1235.69	1060.81	1080.78	1134.23	1063.15	1551.45	1210.97
ZNF48	Zfp553	ENSMUSG00000045598	1609.63	0.077441	1.05514	0.123901	0.98578	1600.69	1702.49	1692.1	1626.33	1676.01	1427.47	1634.64	1777.63	1499.68	1528.76
RASGRF1	Rasgrf1	ENSMUSG00000032356	749.067	-0.254334	-1.19278	0.124052	0.98578	816.865	800.826	729.38	628.166	579.696	666.457	684.477	689.6	1545.19	659.342
[truncated: 14,103 more rows]

## Sheet: E16.5_Tbr1K228E_homozygote
Supplementary table 1. All RNA-Seq data
Differential gene expression analysis was carried out using DEseq2 and the p-values were calculated in DESeq2 using the Wald test with Benjamini–Hochberg correction to determine the false discovery rate (FDR).
Gene Information			Deseq2 Results					Tbr1K228E/K228E					Wild Type
HGNC symbol	Mouse symbol	Ensemble ID	baseMean	log2FC	FC	p-value	adjusted p-value	E16-KO1-8	E16-KO2-14	E16-KO3-20	E16-KO4-16	E16-KO5-19	E16-WT1-5	E16-WT2-11	E16-WT3-15	E16-WT4-21	E16-WT5-23
WNT7B	Wnt7b	ENSMUSG00000022382	2292.21	-0.796466	-1.73684	2.22045e-16	5.40151e-13	1668.92	1537.82	1683.56	1353.49	1460.77	2688.48	2819.93	3205.09	2082.64	2583.83
VEGFD	Vegfd	ENSMUSG00000031380	36.3103	1.77455	3.42132	2.22045e-16	5.40151e-13	73.2675	53.367	82.713	57.6457	62.5449	20.1285	18.8649	21.6578	20.5116	15.547
TBR1	Tbr1	ENSMUSG00000035033	7057.5	1.68398	3.21313	2.22045e-16	5.40151e-13	11529.7	7147.55	16015.1	10670.8	11467.4	3517.05	4121.89	4870.71	2097.22	3079.32
PREX1	Prex1	ENSMUSG00000039621	3346.7	-0.475184	-1.3901	2.22045e-16	5.40151e-13	2808.17	2474.09	2788.18	2773.4	2814.36	3679.77	3915.57	4405.93	3534.59	3457.15
RELN	Reln	ENSMUSG00000042453	9383.8	-0.559699	-1.47396	2.22045e-16	5.40151e-13	6444.36	8400.42	7161.03	7318.47	7212.59	10820.8	10551.3	10726.2	10831.2	10905.5
ADAMTS3	Adamts3	ENSMUSG00000043635	1280.15	-1.03152	-2.04418	2.22045e-16	5.40151e-13	711.629	834.708	937.784	847.228	753.783	1516.65	1678.67	2082.4	1200.86	1865.28
MC4R	Mc4r	ENSMUSG00000047259	151.712	-2.0522	-4.14739	2.22045e-16	5.40151e-13	59.576	74.5691	32.9955	53.6776	46.1161	283.522	230.555	310.211	145.624	136.703
SAMD3	Samd3	ENSMUSG00000051354	60.6563	-2.84537	-7.18692	2.22045e-16	5.40151e-13	18.8576	2.09799	11.9697	9.52549	16.2343	74.1101	90.3312	122.819	66.2998	76.2108
LYPD6	Lypd6	ENSMUSG00000050447	493.371	-0.489283	-1.40375	1.77636e-15	3.45697e-12	389.072	397.591	486.572	385.11	429.81	542.471	612.559	643.8	583.935	542.591
TANK	Tank	ENSMUSG00000064289	619.138	0.310385	1.24004	1.77636e-15	3.45697e-12	689.873	725.159	706.409	699.961	697.013	586.654	571.629	565.344	548.517	558.902
CABP7	Cabp7	ENSMUSG00000009075	226.972	0.616907	1.53358	1.04361e-14	1.84634e-11	330.835	261.728	339.669	275.434	293.849	182.612	196.935	181.141	187.212	230.505
GCG	Gcg	ENSMUSG00000000394	39.21	2.13442	4.39061	1.84741e-13	2.99604e-10	68.4276	38.2574	90.7892	70.1251	67.4805	13.6607	21.1565	24.8453	9.04629	8.09258
TRMT9B	Trmt9b	ENSMUSG00000039620	254.135	0.810426	1.75373	1.18772e-12	1.77801e-09	321.785	314.94	396.6	332.523	320.343	191.101	173.925	232.339	151.596	213.513
SLC4A10	Slc4a10	ENSMUSG00000026904	2067.72	0.66452	1.58504	1.79301e-12	2.49241e-09	2153.46	2910.95	3070.73	2763.74	2772.49	1844.2	1466.3	1324.53	2177.74	1812.91
NRGN	Nrgn	ENSMUSG00000053310	601.198	1.133	2.19315	2.75624e-12	3.57595e-09	682.392	848.564	1277	892.267	804.102	267.342	347.704	398.058	503.554	536.908
SOWAHB	Sowahb	ENSMUSG00000045314	10.3875	2.8008	6.96825	3.97193e-12	4.83111e-09	22.4472	12.2367	35.3657	18.6012	23.9261	1.79112	1.87874	6.4834	3.57398	2.81623
SCHIP1	Schip1	ENSMUSG00000027777	2633.36	0.248519	1.18799	6.49902e-12	7.43985e-09	2913.45	2788.16	3155.79	2880.06	2784.57	2361.64	2528.81	2572.75	2399.27	2358.84
UNC5B	Unc5b	ENSMUSG00000020099	744.208	-0.406968	-1.3259	1.00431e-11	1.08582e-08	656.401	624.556	543.441	576.986	726.892	838.133	860.536	733.791	837.474	887.645
SYBU	Sybu	ENSMUSG00000022340	3013.38	-0.389972	-1.31037	1.26898e-11	1.29977e-08	2287.12	2535.21	2486.18	2777.3	2287.52	3020.07	3165.34	3571.6	2984.64	3464.45
RBM14	Rbm14	ENSMUSG00000006456	2093.21	-0.451539	-1.3675	1.58433e-11	1.54163e-08	1653.95	1692.07	1667.56	1595.06	1646.29	2323.4	2317.9	2399.28	2370.48	1883.35
FGF10	Fgf10	ENSMUSG00000021732	141.123	0.785216	1.72335	1.0393e-10	9.63132e-08	196.609	172.81	266.341	218.712	178.209	117.985	125.501	107.755	152.23	96.2104
HMGA1	Hmga1b	ENSMUSG00000078249	18.6843	-5.48336	-44.7359	1.1849e-10	1.04815e-07	1.04949	0.512436	0.366705	0.507697	1.02913	0	21.9698	47.8725	62.7044	30.9776
CEMIP	Cemip	ENSMUSG00000052353	352.849	-0.659646	-1.57969	5.01646e-10	4.24458e-07	265.697	250.357	199.519	291.974	309.634	452.174	472.567	362.762	420.242	375.93
NFE2L3	Nfe2l3	ENSMUSG00000029832	478.168	-0.600575	-1.51632	8.36241e-10	6.78087e-07	273.78	390.157	373.719	406.304	352.04	524.107	574.24	639.394	426.551	552.082
BCL6	Bcl6	ENSMUSG00000022508	216.23	-1.09983	-2.1433	1.12159e-09	8.73089e-07	150.339	90.8054	115.534	116.382	112.863	277.012	306.416	342.773	135.94	194.528
LRPAP1	Lrpap1	ENSMUSG00000029103	2990.84	-0.185842	-1.13748	1.31376e-09	9.83353e-07	2800.45	2899.19	2657.19	2720.44	2761.2	3165.16	3206.85	3137	3125.05	3107.93
CRYM	Crym	ENSMUSG00000030905	822.067	0.836287	1.78545	1.6977e-09	1.22367e-06	959.627	941.828	1432.21	1175.19	1135.97	407.965	608.318	748.133	523.785	872.431
SMPD2	Smpd2	ENSMUSG00000019822	577.746	-0.284314	-1.21783	9.7815e-09	6.61511e-06	516.252	499.89	489.058	514.299	570.936	611.788	635.263	600.084	704.799	616.989
P2RX5	P2rx5	ENSMUSG00000005950	27.7075	-1.12061	-2.17439	9.85757e-09	6.61511e-06	17.4668	19.4705	14.5987	13.7048	19.8808	38.9953	35.4417	41.2432	42.4962	29.1699
CDH4	Cdh4	ENSMUSG00000000305	4588.33	-0.156436	-1.11453	1.39035e-08	9.0192e-06	4257.85	4218.82	4420.48	4412.77	4358.14	4807.15	4770.68	5019.63	4922.34	4635.09
CACNA2D1	Cacna2d1	ENSMUSG00000040118	5508.56	0.298386	1.22977	2.9031e-08	1.82249e-05	5632.95	6723.85	6555.56	6652.24	6128.99	4533.83	4793.74	5282.48	5454.27	5706.82
NDNF	Ndnf	ENSMUSG00000049001	399.061	-1.02345	-2.03278	6.23418e-08	3.79135e-05	335.231	188.538	245.855	232.501	174.212	328.865	542.182	339.601	659.071	522.06
RUNX1T1	Runx1t1	ENSMUSG00000006586	5506.19	0.315551	1.24449	7.94142e-08	4.68327e-05	6068.07	6917.04	6195.26	6602.16	6077.07	5030.35	4838.08	5062.87	5728.38	4942.21
ATP8B1	Atp8b1	ENSMUSG00000039529	45.9603	0.989025	1.98484	8.61747e-08	4.93249e-05	55.2445	51.2619	89.7877	71.7923	59.7081	31.1619	33.8565	32.6307	35.5594	31.6105
BCL2	Bcl2	ENSMUSG00000057329	1138.13	-0.267874	-1.20403	2.36342e-07	0.000129687	999.965	1164.98	919.234	1037.45	1002.77	1185.41	1253.04	1223.96	1317.31	1191.19
WHRN	Whrn	ENSMUSG00000039137	909.757	-0.32523	-1.25286	2.39902e-07	0.000129687	731.826	932.891	721.474	799.905	759.475	947.788	956.686	980.648	1096.74	961.508
KCNT2	Kcnt2	ENSMUSG00000052726	335.726	0.48526	1.39984	2.87045e-07	0.000150978	334.694	350.901	509.666	441.301	441.688	303.982	260.998	285.994	319.425	312.491
SLC26A7	Slc26a7	ENSMUSG00000040569	246.536	1.02684	2.03756	3.10033e-07	0.000158778	301.522	203.263	489.991	349.669	460.9	208.524	194.054	164.437	99.3358	219.038
KCNG1	Kcng1	ENSMUSG00000074575	456.963	-0.613473	-1.52994	3.97778e-07	0.000198491	275.739	293.545	402.862	304.511	368.073	490.793	562.303	610.284	340.838	508.926
EIF1B	Eif1b	ENSMUSG00000006941	2624.65	-0.247473	-1.18713	5.71109e-07	0.000276284	2393.33	2166.76	2495.98	2244.6	2238.93	2790.52	2721.66	3056.02	2520.18	2608.67
TRHR	Trhr	ENSMUSG00000038760	111.258	0.83977	1.78977	5.82069e-07	0.000276284	147.666	100.064	210.795	188.488	150.495	64.9916	84.9885	93.9779	110.855	91.8284
STAC2	Stac2	ENSMUSG00000017400	417.719	-0.376445	-1.29814	6.8296e-07	0.000316454	375.53	363.757	318.404	366.305	316.814	404.172	454.767	455.672	512.139	436.752
SEC24D	Sec24d	ENSMUSG00000039234	601.349	-0.379182	-1.3006	9.03756e-07	0.000409023	486.527	454.481	505.867	448.563	641.284	650.644	655.769	695.708	603.74	698.883
PPP1R14C	Ppp1r14c	ENSMUSG00000040653	1373.67	-0.25515	-1.19346	1.08219e-06	0.000478649	1239.34	1213.14	1222.67	1372.63	1122.04	1407.04	1431.27	1482.53	1640.76	1403.34
DMRT2	Dmrt2	ENSMUSG00000048138	22.7102	-1.69505	-3.23789	1.21923e-06	0.000527275	3.46683	6.64983	10.6925	6.59777	13.5518	24.0784	31.1211	36.6846	14.3125	26.2616
CCBE1	Ccbe1	ENSMUSG00000046318	322.626	-1.16396	-2.24072	1.25317e-06	0.000530175	145.765	63.76	289.343	200.13	150.181	395.069	393.985	555.137	212.717	341.86
FST	Fst	ENSMUSG00000021765	130.655	0.71124	1.63721	1.5358e-06	0.000635921	196.277	99.9971	208.168	186.636	157.769	124.388	113.892	93.7206	81.5242	103.595
ACVR1C	Acvr1c	ENSMUSG00000026834	139.645	0.798788	1.73964	1.67037e-06	0.000677231	177.181	123.377	258.062	155.423	206.112	85.6841	111.212	150.09	83.1768	100.004
PDE3B	Pde3b	ENSMUSG00000030671	706.718	-0.428644	-1.34597	1.97301e-06	0.000767933	649.965	637.446	631.413	609.754	631.917	738.571	937.579	789.852	1056.39	744.908
SPSB1	Spsb1	ENSMUSG00000039911	174.419	-0.470834	-1.38591	2.34364e-06	0.000894306	169.965	109.488	138.464	136.335	144.666	188.271	220.389	211.109	186.725	164.887
ATP6AP1L	Atp6ap1l	ENSMUSG00000078958	27.6309	-1.31858	-2.4942	3.06517e-06	0.00114714	10.0642	14.5674	17.3977	12.34	14.3188	36.8245	53.7262	36.4145	19.6571	23.9953
SLC6A15	Slc6a15	ENSMUSG00000019894	2837.65	0.33226	1.25898	3.28339e-06	0.00120562	3213.12	2810.71	3541.41	2862.85	3341.36	2513.14	2495.73	2307.98	2360.08	2847.43
COL9A1	Col9a1	ENSMUSG00000026147	60.3034	-0.803675	-1.74554	4.65401e-06	0.00167725	52.9396	50.9943	37.5738	45.1786	40.1364	121.142	68.1394	79.6796	61.4563	64.5087
TBC1D31	Tbc1d31	ENSMUSG00000022364	561.593	-0.217882	-1.16303	5.40953e-06	0.00191409	521.943	474.277	511.317	528.373	499.286	561.202	604.36	624.246	609.606	556.848
FAM84A	Fam84a	ENSMUSG00000020607	2800.19	-0.321455	-1.24959	6.27963e-06	0.00218228	2639.81	2097.19	2456.71	2454.73	2228.34	3186.77	3194.36	3250.21	2922.69	2288.92
TUSC5	Trarg1	ENSMUSG00000046275	9.68876	-2.33551	-5.04728	6.54842e-06	0.00223577	1.73934	6.70912	4.67014	3.25185	1.70125	38.5621	3.74164	13.1159	23.861	9.49137
RABGAP1L	Rabgap1l	ENSMUSG00000026721	5498.09	0.24663	1.18643	7.58221e-06	0.00254409	5618.44	5785.01	6861.03	6228.73	5899.56	4634	4884.6	5360.13	5165.49	5571.95
ABCA4	Abca4	ENSMUSG00000028125	126.844	-1.0126	-2.01755	8.09417e-06	0.00266984	95.4914	78.2899	45.5247	49.4325	119.567	168.248	215.606	149.245	173.93	85.3829
DUSP4	Dusp4	ENSMUSG00000031530	3268.1	0.227794	1.17104	9.3998e-06	0.00304882	3868.03	3430.46	3894.67	3425.99	3385.97	3032.46	3185.72	3462.45	2856.29	2837.33
DDX60	Ddx60	ENSMUSG00000037921	10.911	-1.98546	-3.95989	1.0165e-05	0.00324298	3.55375	5.23707	2.98691	3.54762	4.63031	4.3589	22.4608	28.7214	22.5347	5.85719
POLE	Pole	ENSMUSG00000007080	827.563	-0.450173	-1.3662	1.10356e-05	0.00340895	706.131	663.498	815.102	703.192	619.058	1022.07	1176.56	1069.21	748.672	768.28
HRK	Hrk	ENSMUSG00000046607	1025.57	0.398848	1.31845	1.50804e-05	0.00451506	1175.33	1210.15	1396.02	1225.44	1175.57	802.204	716.379	954.847	1053.47	1163.59
BAZ2B	Baz2b	ENSMUSG00000026987	4444.42	0.126138	1.09137	1.86332e-05	0.00541225	4671.78	5000.64	4849.32	4609.52	4578.87	4312.95	4048.41	4443.43	4352.13	4564.58
NRIP1	Nrip1	ENSMUSG00000048490	1509.95	-0.278044	-1.21255	1.92518e-05	0.0055097	1392.95	1275.32	1294.75	1395.86	1326.96	1762.25	1674.08	1762.19	1382.74	1523.95
NELL2	Nell2	ENSMUSG00000022454	10180.4	0.155463	1.11378	1.98575e-05	0.00560068	10992	9955.15	11895	11014.9	10348.1	9299.25	9429	10110	9792.15	10036.2
NAV2	Nav2	ENSMUSG00000052512	3744.95	-0.239254	-1.18038	2.11523e-05	0.00588064	3047.34	3302.33	3505.85	3532.82	3451.34	3765.61	3928.21	4698.42	3661.82	3821.1
RORB	Rorb	ENSMUSG00000036192	828.099	-0.341312	-1.26691	2.3629e-05	0.00645344	658.03	713.699	780.621	696.007	601.135	921.149	924.434	1005.29	719.597	793.766
LMBRD1	Lmbrd1	ENSMUSG00000073725	1677.32	-0.16803	-1.12352	2.38758e-05	0.00645344	1603.56	1730.46	1536.78	1576.95	1700.98	1896.17	1816.91	1794.75	1712.05	1936.08
NFIA	Nfia	ENSMUSG00000028565	2608.16	-0.474012	-1.38897	2.60627e-05	0.00694804	2498.51	1675.01	2338.4	1944.43	2100.68	2858.76	3390.36	3787.5	2171.86	2456.36
FLRT3	Flrt3	ENSMUSG00000051379	1173.36	0.22795	1.17117	2.80884e-05	0.00738688	1297.86	1234.94	1531.23	1269.63	1291.11	1096.65	1123.44	1170.76	1076.84	1185.99
BRINP2	Brinp2	ENSMUSG00000004031	2121.75	-0.159812	-1.11714	3.5727e-05	0.00927044	1912.89	1932.71	2116.79	1997.9	1890.6	2120.25	2112.52	2273.7	2276.41	2219.12
DSC3	Dsc3	ENSMUSG00000059898	28.204	1.02052	2.02864	3.62533e-05	0.00928324	36.0345	34.5514	52.7716	57.3031	33.5554	18.3498	15.0652	15.329	33.1825	24.061
MAML2	Maml2	ENSMUSG00000031925	523.523	-0.23326	-1.17549	4.06852e-05	0.0102828	484.579	461.27	537.361	468.305	499.413	634.332	598.637	543.119	600.727	501.092
SYT4	Syt4	ENSMUSG00000024261	10053.2	0.241524	1.18224	4.52439e-05	0.0112884	10847.7	11332.1	11933.7	11862.4	10381.5	8733.07	8872.28	8859.8	11433.9	9773.33
GDF10	Gdf10	ENSMUSG00000021943	275.223	-0.680016	-1.60216	4.64234e-05	0.011436	255.137	136.533	180.857	218.003	205.058	431.397	299.212	200.294	418.342	248.555
STT3B	Stt3b	ENSMUSG00000032437	4806.16	-0.0986058	-1.07074	5.01503e-05	0.0121997	4509.87	4588.43	4498.9	4773.21	4656.08	5008.67	5058.46	4800.17	5044.8	4743.81
SORL1	Sorl1	ENSMUSG00000049313	2849.2	-0.229769	-1.17265	5.28485e-05	0.0126973	2485.13	2453.57	2999.86	2407.74	2301.47	3062.37	2964.5	3299.49	2768.69	2726.88
P2RX2	P2rx2	ENSMUSG00000029503	203.153	0.374435	1.29633	6.32285e-05	0.015006	227.611	213.877	261.197	257.429	211.804	163.102	146.006	177.271	205.787	212.362
GPR35	Gpr35	ENSMUSG00000026271	35.7454	-0.695685	-1.61965	6.72998e-05	0.0157798	31.1285	30.5933	27.2342	30.733	26.2281	34.097	55.626	42.3465	52.9394	54.2347
TEPSIN	Tepsin	ENSMUSG00000025377	764.76	0.182163	1.13458	7.80659e-05	0.0179412	750.89	896.554	800.685	831.547	797.434	722.606	701.912	740.188	708.099	713.717
DLEC1	Dlec1	ENSMUSG00000038060	94.0071	-0.798238	-1.73898	7.8362e-05	0.0179412	65.0629	101.517	30.5229	56.5341	79.378	152.864	98.5704	101.239	96.4055	123.976
TOX3	Tox3	ENSMUSG00000043668	1796.75	0.16744	1.12306	9.34216e-05	0.0208974	2019.6	1885.54	2056.39	1900.28	1835.64	1749.4	1732.36	1883.39	1539.76	1724.66
CD274	Cd274	ENSMUSG00000016496	59.45	-0.608395	-1.52456	0.000104221	0.0227893	45.6046	55.8641	43.4697	49.4326	32.5668	68.9849	58.6066	82.6706	47.5091	85.3022
NPAS2	Npas2	ENSMUSG00000026077	90.031	-0.513767	-1.42777	0.000108099	0.0233746	58.2983	68.0107	68.0201	77.8613	72.8528	107.106	94.1316	121.822	73.4018	95.4696
REST	Rest	ENSMUSG00000029249	723.941	-0.196612	-1.146	0.000114391	0.0243749	672.328	646.97	633.84	629.762	737.829	779.279	823.336	709.619	700.957	793.765
AFAP1	Afap1	ENSMUSG00000029094	4016	0.115679	1.08348	0.000115976	0.0243749	4320.27	4130.95	4417.17	4052.38	4194.05	3932.46	3956.84	3884.65	3954.55	3761.29
GALNT7	Galnt7	ENSMUSG00000031608	535.512	0.210991	1.15748	0.000116483	0.0243749	548.236	551.551	622.729	570.038	597.48	494.492	476.838	499.111	548.574	480.526
OXR1	Oxr1	ENSMUSG00000022307	2069.84	0.157698	1.11551	0.000125755	0.0260352	2183.7	2250.75	2315.16	2313.7	2074.58	1861.87	1901.23	2020.42	2044.64	2153.68
INHBA	Inhba	ENSMUSG00000041324	120.873	0.848263	1.80033	0.000135014	0.0274585	162.023	73.3157	214.494	177.767	166.829	90.4789	88.026	129.689	51.8391	80.6744
ZNF786	Zfp786	ENSMUSG00000051499	500.09	0.207112	1.15438	0.000135451	0.0274585	519.204	514.954	540.919	543.238	597.81	481.863	415.43	474.744	493.714	488.892
TP73	Trp73	ENSMUSG00000029026	352.426	-0.616069	-1.53269	0.0001589	0.03188	223.343	223.234	323.601	198.528	282.877	297.163	381.143	510.532	266.29	462.474
HSP90B1	Hsp90b1	ENSMUSG00000020048	10533.8	-0.116432	-1.08405	0.000163873	0.0325374	10193.1	9803.67	9531.4	10724.1	10083.2	10877.9	10503	10822.6	11416.6	10955.1
MAP3K1	Map3k1	ENSMUSG00000021754	997.289	-0.380497	-1.30179	0.000165521	0.0325374	888.855	973.871	884.276	810.327	724.132	1271.5	1065.07	827.418	1241.89	1165.24
TTC39B	Ttc39b	ENSMUSG00000038172	758.435	-0.246284	-1.18615	0.000184322	0.0358709	728.925	729.825	725.923	732.493	673.014	875.634	801.811	992.901	723.224	865.613
CDHR1	Cdhr1	ENSMUSG00000021803	354.331	-0.957023	-1.9413	0.000186808	0.0359947	202.541	230.718	150.608	268.343	219.955	610.532	658.17	234.558	325.922	251.27
CCDC27	Ccdc27	ENSMUSG00000039492	1.43669	-3.97278	-15.7009	0.000191884	0.0366104	0	0	0	0	0	2.70057	0.940523	1.09909	7.14124	2.83433
ADAMTS18	Adamts18	ENSMUSG00000053399	626.157	-0.415023	-1.33332	0.000197396	0.0372963	530.706	501.065	631.479	482.745	498.262	667.131	728.749	928.497	503.252	695.868
SYNDIG1	Syndig1	ENSMUSG00000074736	312.481	0.335973	1.26223	0.000199727	0.037374	364.803	305.404	382.236	412.328	337.081	269.868	267.406	279.031	357.827	256.845
VRK2	Vrk2	ENSMUSG00000064090	83.6228	0.499661	1.41388	0.000205053	0.038005	107.454	95.3314	114.099	85.6664	103.63	71.5754	74.31	79.9978	43.033	86.7759
IGFBP5	Igfbp5	ENSMUSG00000026185	5527.31	-0.39178	-1.31201	0.000210825	0.0387062	5380.99	4622.48	3881.82	5146.56	4679.57	7515.98	6118.39	4417.21	7289.38	5770.44
VCAN	Vcan	ENSMUSG00000021614	9583.82	-0.298912	-1.23022	0.000215999	0.0389801	8725.69	7284.69	9365.95	8360.42	8324.14	10819.5	11834.4	10812.9	8971.63	9304.56
SNX25	Snx25	ENSMUSG00000038291	1145.52	0.19039	1.14107	0.00021702	0.0389801	1183.88	1265.89	1175.46	1299.84	1197.25	1044.45	986.121	1029.13	1214.01	1094.37
CCDC150	Ccdc150	ENSMUSG00000025983	13.8961	1.11159	2.16084	0.000218326	0.0389801	22.2063	23.9748	14.631	27.2194	14.6908	10.4386	7.85675	5.24138	11.2799	11.6358
TNR	Tnr	ENSMUSG00000015829	2540.96	-0.260675	-1.19804	0.000246916	0.0432903	2158.4	1993.39	2650.05	2454.75	2220.78	2382.94	2655.63	2975.76	2839.78	2897.54
SFRP2	Sfrp2	ENSMUSG00000027996	584.316	-0.280153	-1.21432	0.000251542	0.0437076	637.626	548.41	459.973	558.362	448.974	727.534	617.797	654.037	652.331	572.171
MAPK10	Mapk10	ENSMUSG00000046709	3551.99	0.196873	1.14621	0.000261889	0.0451028	3870.97	4042.71	3848.14	3839.2	3857.63	3275.77	3002.29	3304.19	3843.2	3556.47
FAM163B	Fam163b	ENSMUSG00000009216	310.79	-0.289059	-1.22184	0.000273485	0.0466868	251.848	291.853	307.434	289.885	237.587	313.154	298.205	312.236	394.937	362.393
PPP2R2B	Ppp2r2b	ENSMUSG00000024500	5336.32	-0.139349	-1.10141	0.000282008	0.0477231	5116.28	4612.34	5365.72	5074.05	4787.04	5302.77	5319.71	6054.48	5365.05	5444.48
KIRREL3	Kirrel3	ENSMUSG00000032036	2610.09	0.150724	1.11013	0.000286569	0.0479108	2827.09	2768.36	2979.45	2720.24	2642.38	2549.97	2335.62	2583.97	2634.14	2451.91
CBLB	Cblb	ENSMUSG00000022637	1866.81	-0.239787	-1.18082	0.000288041	0.0479108	1622.91	1552.05	1786.81	1598.42	1684.74	1895.89	2064.61	2316.06	1618.97	1838.65
NOP58	Nop58	ENSMUSG00000026020	3194.75	0.168164	1.12363	0.000291744	0.0481155	3133.45	3445.7	3690.52	3486.78	3338.49	2996.25	3065.99	3246.2	2908.23	2991.83
ARHGEF26	Arhgef26	ENSMUSG00000036885	912.058	-0.321548	-1.24967	0.000312905	0.0511718	776.525	706.491	894.242	943.742	821.707	792.583	916.692	1168.82	1167.43	1138.98
ARHGEF33	Arhgef33	ENSMUSG00000054901	71.9081	-1.34954	-2.54832	0.000323349	0.0524391	48.1397	30.0026	26.9996	53.0161	30.6439	65.7392	146.382	60.1877	180.716	29.1949
SUB1	Sub1	ENSMUSG00000022205	5377.04	0.123324	1.08924	0.000339398	0.054587	5709.85	5263.92	5697.77	5599.8	5600.98	5245.01	4983.93	4896.11	5505.67	4961.59
RGS6	Rgs6	ENSMUSG00000021219	1153.05	-0.309595	-1.23936	0.000345211	0.0550668	903.234	1128.23	947.547	1068.31	1064.79	1054.13	1200.57	1264.6	1290.84	1526.86
PAPPA2	Pappa2	ENSMUSG00000073530	443.916	-0.416625	-1.3348	0.000352702	0.0554524	299.516	320.933	310.134	364.872	421.603	370.719	432.422	604.368	403.313	483.266
GRB14	Grb14	ENSMUSG00000026888	579.012	0.255452	1.19371	0.000353327	0.0554524	598.254	706.752	674.81	644.91	595.21	565.022	473.112	510.153	517.64	627.11
USP2	Usp2	ENSMUSG00000032010	154.88	0.337691	1.26373	0.000359251	0.0559311	197.847	177.118	174.756	172.536	155.747	152.482	149.707	123.451	140.273	127.882
SCUBE2	Scube2	ENSMUSG00000007279	72.4724	-0.541256	-1.45524	0.0003738	0.0570768	60.6573	44.0131	49.3217	58.6688	82.191	86.72	80.8427	91.4275	112.057	64.9123
GGCT	Ggct	ENSMUSG00000002797	212.371	-0.324731	-1.25243	0.000374556	0.0570768	215.212	155.627	170.986	231.888	170.875	245.608	237.72	237.933	222.671	235.646
SCML2	Scml2	ENSMUSG00000000037	336.779	-0.284453	-1.21795	0.000375409	0.0570768	301.342	330.844	289.956	362.079	270.88	401.785	347.461	337.424	408.882	394.631
TRIQK	Triqk	ENSMUSG00000055963	345.175	0.276709	1.21143	0.000381627	0.0573339	380.138	397.418	443.209	424.07	341.89	330.726	313.544	316.208	332.016	342.836
SLC9A4	Slc9a4	ENSMUSG00000026065	9.03296	2.51669	5.72267	0.000382992	0.0573339	6.18363	7.12509	38.1471	18.9797	10.8686	1.29359	15.0952	1.54935	1.67715	0.677283
CHST8	Chst8	ENSMUSG00000060402	207.501	0.321116	1.2493	0.000390704	0.058042	252.725	258.081	253.063	203.434	242.611	171.528	186.55	179.665	223.055	210.831
LYRM9	Lyrm9	ENSMUSG00000072640	1450.1	0.384921	1.30579	0.000424155	0.0625141	1674.27	1476.89	1946.45	1601.27	1448.69	879.015	1004.54	1396.62	1483.44	1481.71
STAT1	Stat1	ENSMUSG00000026104	407.813	-0.33071	-1.25763	0.000427233	0.0625141	373.755	367.556	333.345	312.709	397.737	404.679	531.779	518.169	388.3	405.288
RYR3	Ryr3	ENSMUSG00000057378	2969.32	0.302436	1.23323	0.000433604	0.0629118	2745.18	3238.46	3560.85	3587.78	3407.22	2103.26	2274.06	2992.86	2878.74	3166.11
ATP6V1B1	Atp6v1b1	ENSMUSG00000006269	12.1224	1.33664	2.52562	0.000444948	0.0629118	20.5659	28.1573	21.1037	13.1796	13.6414	6.26757	1.8853	8.70722	8.30132	13.118
CAMK1D	Camk1d	ENSMUSG00000039145	1493.5	0.181806	1.1343	0.000446848	0.0629118	1422.31	1484.18	1760.25	1660.51	1627.49	1353.66	1310.28	1344.28	1500.29	1502.88
BACH2	Bach2	ENSMUSG00000040270	4458.09	0.282987	1.21671	0.000449699	0.0629118	4520.1	5086.51	5620.27	4776.84	4308.5	3903.13	4240.75	4596.1	3570.08	3665.24
KIT	Kit	ENSMUSG00000005672	2597.96	-0.234927	-1.17685	0.000452775	0.0629118	2471.37	2544.41	2305.24	2218.6	2362.32	2610.52	2826.9	2454.25	3503.74	2619.33
MTHFR	Mthfr	ENSMUSG00000029009	1411.3	0.144542	1.10538	0.000453001	0.0629118	1539.62	1440.98	1396.34	1509.26	1599.72	1462.47	1424.99	1292.27	1319.74	1274.69
MPZ	Mpz	ENSMUSG00000056569	15.231	-2.1901	-4.56336	0.000455812	0.0629118	2.79038	10.4583	6.06707	0	8.56617	50.4811	26.801	3.49356	37.3773	8.45377
CHST2	Chst2	ENSMUSG00000033350	2201.14	-0.220947	-1.1655	0.000459869	0.0630248	2161.74	2059.11	1824.86	2077.91	2028.65	2314.98	2071.56	2241.35	2633.88	2576.69
TSC22D4	Tsc22d4	ENSMUSG00000029723	699.839	-0.197087	-1.14638	0.000482831	0.0654166	677.087	595.282	665.379	630.538	749.393	727.118	822.223	760.661	763.046	740.42
AFF2	Aff2	ENSMUSG00000031189	1309.18	-0.186351	-1.13788	0.000484044	0.0654166	1176.96	1108.64	1260.91	1300.34	1249.71	1247.73	1312.99	1405.22	1542.66	1434.44
PLK2	Plk2	ENSMUSG00000021701	4185.25	0.132709	1.09635	0.000509156	0.0681333	4267.89	4074.47	4893.58	4442.67	4390.66	3982.72	3894.35	4103.93	3937.83	4206.18
VWA8	Vwa8	ENSMUSG00000058997	699.227	-0.192701	-1.1429	0.000511148	0.0681333	712.288	645.054	581.461	661.159	684.117	730.678	736.865	684.924	810.872	798.333
FABP4	Fabp4	ENSMUSG00000062515	3.07726	-4.44906	-21.8424	0.000525454	0.0695637	0.237334	0	0	0.286933	1.42424	29.4802	4.64324	0	3.94158	0
TRPC1	Trpc1	ENSMUSG00000032839	699.722	0.180842	1.13354	0.000533619	0.0697415	682.912	760.373	774.575	842.129	728.353	655.131	700.203	659.37	639.609	681.439
ADRA2C	Adra2c	ENSMUSG00000045318	160.787	-0.375137	-1.29696	0.000533964	0.0697415	172.224	127.688	156.921	135.181	123.166	153.154	175.8	201.751	235.247	165.794
GDNF	Gdnf	ENSMUSG00000022144	16.2797	-0.955695	-1.93951	0.000549433	0.0712835	11.353	12.2748	6.91828	14.0561	5.95756	21.744	15.9633	19.656	28.4912	12.3447
DPP4	Dpp4	ENSMUSG00000035000	117.104	1.02045	2.02856	0.000572393	0.0728152	132.945	101.954	122.69	160.787	341.577	93.2232	124.231	110.355	46.1271	52.5628
TLCD1	Tlcd1	ENSMUSG00000019437	233.34	-0.3243	-1.25206	0.000572464	0.0728152	203.593	203.539	182.797	215.264	259.551	289.785	279.775	255.679	285.528	226.116
TCP11	Tcp11	ENSMUSG00000062859	47.7065	0.816906	1.76162	0.000579323	0.0732092	33.7732	80.3747	84.5907	81.7531	84.783	41.1409	33.0505	67.1503	36.8446	29.7789
TMEM45A	Tmem45a	ENSMUSG00000022754	42.0813	-0.714634	-1.64107	0.000591896	0.0743154	25.8927	31.4949	35.6913	24.3613	38.5548	73.6603	57.8435	32.2149	44.3822	44.749
METTL21EP	Mettl21e	ENSMUSG00000046828	5.43715	-1.54577	-2.9196	0.000602337	0.0751415	1.75545	4.38666	4.38281	2.06631	2.56337	13.6784	8.42079	5.43316	7.04095	8.66685
VPS25	Vps25	ENSMUSG00000078656	1181.03	0.206251	1.15369	0.000613483	0.0760446	1317.55	1348.29	1254.29	1197.67	1229.36	1083.03	1179.54	968.193	1145.03	1125.97
TDRD6	Tdrd6	ENSMUSG00000040140	108.414	0.949836	1.93165	0.000627234	0.0767892	90.946	95.2328	261.207	190.477	114.392	61.3124	68.2639	54.6698	125.52	74.4989
WASF1	Wasf1	ENSMUSG00000019831	3817.99	0.151878	1.11101	0.000627382	0.0767892	3964.16	3798.11	4549.43	4071.76	3955.11	3470.4	3517.76	3620.84	3993.31	3705.43
THUMPD3	Thumpd3	ENSMUSG00000030264	1020.14	0.161195	1.11821	0.000671211	0.0811331	1092.01	1064.94	1069.86	1135.09	1100.8	988.127	883.678	1070.82	981.396	966.162
SLC16A13	Slc16a13	ENSMUSG00000044367	351.814	0.372703	1.29478	0.000688098	0.082661	429.657	421.512	415.298	311.23	364.081	329.609	309.668	269.784	311.685	277.903
SMIM7	Smim7	ENSMUSG00000044600	2449.6	0.107563	1.07741	0.000697867	0.0831899	2509.91	2765.14	2546.24	2445.58	2514.64	2444.85	2408.14	2364.07	2367.32	2271.49
DKC1	Dkc1	ENSMUSG00000031403	1111.75	-0.244726	-1.18487	0.00070105	0.0831899	1023.75	1108.26	997.036	981.728	922.472	1260.19	1274.45	1068.51	1099	1256.33
CASC1	Casc1	ENSMUSG00000043541	46.3269	-0.602778	-1.51864	0.000756721	0.0881829	24.1367	47.179	42.7811	33.0346	35.9203	56.4949	48.8035	44.6039	61.6269	62.966
RNF213	Rnf213	ENSMUSG00000070327	399.24	-0.678612	-1.6006	0.000770199	0.0886914	172.282	247.603	297.076	296.489	388.758	381.912	597.771	571.544	338.297	353.437
BMP3	Bmp3	ENSMUSG00000029335	99.7929	-0.467305	-1.38252	0.000786597	0.089844	78.4474	86.6564	71.8592	69.0902	108.471	112.462	131.639	99.3923	121.122	110.757
TNNI3K	Tnni3k	ENSMUSG00000040086	1.46891	3.34338	10.1498	0.000798451	0.089844	2.26133	1.94738	2.21221	7.62094	1.49042	0	0	0	1.02951	0
SLA2	Sla2	ENSMUSG00000027636	10.907	-1.05693	-2.08049	0.000800893	0.089844	7.75575	8.86783	5.0647	7.55803	5.07566	15.2094	20.6463	10.8823	12.9746	11.2846
DSP	Dsp	ENSMUSG00000054889	70.1105	-0.801143	-1.74248	0.000802572	0.089844	50.1561	65.0506	38.7788	19.995	48.7778	95.5566	89.8017	41.2581	86.3803	76.381
GSE1	Gse1	ENSMUSG00000031822	4005.25	-0.224871	-1.16867	0.000803292	0.089844	3774.47	3552.16	3806.15	3548.23	3240.63	4100.99	4626.68	4964.2	3598.47	3647.96
SEPT4	Sept4	ENSMUSG00000020486	398.609	-0.225949	-1.16955	0.000808827	0.0899462	365.544	372.799	345.519	360.997	387.16	436.432	448.084	388.469	504.35	372.414
MME	Mme	ENSMUSG00000027820	236.208	-0.432872	-1.34992	0.000813501	0.0899519	161.452	194.081	188.874	206.293	240.537	254.435	216.834	223.817	363.465	287.243
C2orf80	D630023F18Rik	ENSMUSG00000044816	49.7746	0.619455	1.53629	0.000842992	0.0926862	49.34	72.1271	65.3256	64.0825	55.2016	33.9027	25.0459	27.1466	61.0378	51.2072
STARD5	Stard5	ENSMUSG00000046027	152.777	0.318065	1.24666	0.000946307	0.102989	175.298	161.157	157.028	151.685	196.165	162.188	143.446	129.447	119.97	120.184
ZNRF4	Znrf4	ENSMUSG00000044526	1.13745	3.79225	13.8542	0.00094728	0.102989	1.66753	3.23562	6.26991	1.14737	0.834391	0	0	0	0	0
FGF11	Fgf11	ENSMUSG00000042826	835.736	-0.135901	-1.09878	0.000987146	0.106727	769.982	818.533	827.741	745.619	771.093	862.774	900.526	846.777	909.648	799.938
PTER	Pter	ENSMUSG00000026730	251.036	-0.401588	-1.32096	0.000993588	0.10683	226.841	246.964	193.927	223.577	183.391	251.111	291.123	238.161	387.876	252.304
COL14A1	Col14a1	ENSMUSG00000022371	97.2189	-1.34079	-2.53289	0.00100725	0.10764	73.0058	68.1336	49.7234	45.1189	73.2188	480.69	92.0037	35.6933	105.407	69.9206
KLF9	Klf9	ENSMUSG00000033863	119.626	-0.440122	-1.35672	0.00101218	0.10764	100.366	81.1154	76.4061	105.167	129.525	145.616	137.745	108.168	141.988	138.021
TSR1	Tsr1	ENSMUSG00000038335	1562.66	0.184658	1.13655	0.00102671	0.108591	1470.24	1725.42	1797.49	1579.49	1736.61	1380.21	1387.52	1666.06	1430.08	1446.37
MANEA	Manea	ENSMUSG00000040520	781.118	-0.160392	-1.11759	0.00107841	0.113443	789.141	662.52	731.517	773.382	778.586	878.31	784.393	888.032	810.984	819.444
HTR2A	Htr2a	ENSMUSG00000034997	106.643	-0.430713	-1.3479	0.00111328	0.115483	88.8602	99.2896	68.3063	110.968	86.8968	111.452	108.115	105.229	161.559	127.808
FAM160A1	Fam160a1	ENSMUSG00000051000	67.8598	-0.72406	-1.65182	0.00112314	0.115483	43.9024	23.9474	44.7721	48.6827	54.6918	78.634	94.7451	84.8943	35.6841	62.9671
SNX5	Snx5	ENSMUSG00000027423	1813.63	-0.132129	-1.09591	0.00113128	0.115483	1730.09	1728.37	1765.07	1638.94	1790.35	1882.05	2063.21	1879.61	1689.54	1964.05
PCED1A	Pced1a	ENSMUSG00000037773	961.415	-0.136029	-1.09888	0.00113229	0.115483	958.828	938.047	821.023	932.808	938.029	1022.52	1052.58	1034.33	911.111	1024.58
FUT7	Fut7	ENSMUSG00000036587	7.01126	1.40693	2.65172	0.00113789	0.115483	9.03573	7.51532	5.25667	15.4545	13.7366	3.35218	2.11105	7.9606	2.65193	2.14156
ADRB1	Adrb1	ENSMUSG00000035283	124.073	0.449892	1.36594	0.0011429	0.115483	137.436	117.142	204.429	179.238	119.485	90.551	111.705	115.261	100.07	134.426
SBK3	Sbk3	ENSMUSG00000085272	95.0819	0.384451	1.30536	0.00114401	0.115483	99.0989	130.601	111.353	110.585	101.147	71.5659	91.2986	71.0938	79.5366	107.86
KCNV1	Kcnv1	ENSMUSG00000022342	400.407	-0.333982	-1.26049	0.00114527	0.115483	297.519	290.729	409.624	400.018	297.12	378.447	435.175	470.682	395.295	453.826
FAM151A	Fam151a	ENSMUSG00000034871	1.66205	-3.47763	-11.1396	0.00116195	0.115791	0.862188	0	0	0	0	0.895374	4.70948	2.18835	4.81141	2.85434
FSTL4	Fstl4	ENSMUSG00000036264	198.321	-0.426281	-1.34376	0.00116209	0.115791	177.018	187.08	153.091	199.439	139.023	219.013	246.004	176.029	312.827	196.301
KCNQ3	Kcnq3	ENSMUSG00000056258	3945.18	-0.214237	-1.16009	0.00116618	0.115791	3385.2	3357.8	4189.2	3834.59	3413.42	3805.47	4006.05	4949.62	3944.62	4382.34
LINGO2	Lingo2	ENSMUSG00000045083	653.939	0.306835	1.23699	0.00119034	0.11759	778.062	699.205	686.357	822.76	674.105	543.217	516.981	484.974	738.352	676.887
NETO2	Neto2	ENSMUSG00000036902	4906.51	-0.175381	-1.12926	0.00120886	0.118816	4245.38	4294.07	4915.43	4674.99	4434.3	4758.29	4947.12	5806.49	4776.52	5191.38
MYH3	Myh3	ENSMUSG00000020908	18.3757	-0.918255	-1.88983	0.00123485	0.119212	14.7617	14.6119	9.28124	14.0529	6.81178	29.795	21.6322	11.9991	29.7187	18.8335
NDUFAB1	Ndufab1	ENSMUSG00000030869	1445.69	-0.181984	-1.13444	0.00123739	0.119212	1376.06	1509.22	1148.82	1421.55	1363.75	1525.17	1530.13	1560.27	1505.26	1610.28
RGS16	Rgs16	ENSMUSG00000026475	600.214	-0.27353	-1.20876	0.00128032	0.12274	537.838	465.735	518.172	496.779	551.341	664.619	627.852	771.223	457.584	585.573
KANK1	Kank1	ENSMUSG00000032702	364.844	-0.402909	-1.32217	0.00129707	0.123736	389.887	273.339	242.71	329.605	335.081	546.139	367.294	338.605	440.163	385.568
AMOT	Amot	ENSMUSG00000041688	1231.39	-0.173069	-1.12745	0.00134674	0.127228	1192.28	1030.47	1167.75	1127.74	1203.38	1282.83	1333.2	1295.3	1369.83	1177.27
MGLL	Mgll	ENSMUSG00000033174	687.599	-0.426732	-1.34418	0.0013673	0.127309	600.755	590.032	463.25	676.456	572.849	690.678	849.085	571.715	1133.26	661.507
UNC5A	Unc5a	ENSMUSG00000025876	1953.62	0.250359	1.1895	0.00136877	0.127309	1931.22	1936.52	2779.27	2097.06	2031.89	1615.58	1646.94	1879.94	1805.27	2103.87
MRPL33	Mrpl33	ENSMUSG00000106918	411.784	0.196682	1.14606	0.00137232	0.127309	485.97	439.763	473.307	384.196	404.2	369.712	378.722	376.558	398.886	385.218
GRAMD2A	Gramd2	ENSMUSG00000074259	330.973	0.295083	1.22696	0.00138307	0.127309	360.017	433.376	334.108	382.657	380.588	244.573	344.137	302.323	294.297	354.709
RWDD3	Rwdd3	ENSMUSG00000028133	286.306	0.358825	1.28238	0.00138685	0.127309	334.457	318.795	389.67	301.297	309.562	264.923	265.192	315.126	216.823	226.893
HS3ST1	Hs3st1	ENSMUSG00000051022	455.069	-0.237579	-1.17901	0.00142247	0.1291	443.731	360.357	384.667	409.415	427.485	451.094	516.076	557.557	427.139	441.965
ZBTB1	Zbtb1	ENSMUSG00000033454	671.371	-0.153606	-1.11235	0.00150035	0.135066	616.301	638.784	610.357	593.672	644.108	616.208	716.005	734.989	648.549	737.44
FGF3	Fgf3	ENSMUSG00000031074	121.972	-1.49991	-2.82824	0.001513	0.135066	122.117	13.7674	59.2762	67.9129	40.4409	192.592	288.465	161.701	197.537	19.7186
FEZF2	Fezf2	ENSMUSG00000021743	1727.25	0.623384	1.54048	0.00155549	0.137184	1968.38	1436.04	2986.7	2122.32	2269.78	1206.77	1480.97	2000.76	712.957	1597.32
SELENOW	Selenow	ENSMUSG00000041571	7362.61	0.0913016	1.06533	0.00155588	0.137184	7632.03	7292.54	7882.33	7773.38	7500.31	7104.94	6677.51	7334.71	7288.76	7341.84
DHX32	Dhx32	ENSMUSG00000030986	1180.37	-0.1475	-1.10765	0.00157815	0.137914	1169.43	1056.57	1166.57	1194.01	1079.97	1186.9	1279.27	1383.38	1283.83	1149.61
PMEPA1	Pmepa1	ENSMUSG00000038400	1080.73	-0.205506	-1.15309	0.00158328	0.137914	987.268	854.631	1065.73	895.617	1046.92	1217.83	1164.5	1215.14	943.278	1046.96
ABTB2	Abtb2	ENSMUSG00000032724	483.793	-0.249451	-1.18875	0.00158742	0.137914	500.005	440.617	408.6	432.485	417.413	543.203	440.209	488.816	620.856	527.25
PDE1C	Pde1c	ENSMUSG00000004347	984.521	-0.442544	-1.359	0.00163018	0.140999	999.399	753.37	777.714	841.253	710.095	1037.3	1365.04	966.124	1484.8	695.872
PDCD4	Pdcd4	ENSMUSG00000024975	1712.11	-0.121201	-1.08764	0.00164384	0.141552	1526.97	1638.88	1597.02	1724.95	1694.35	1715.63	1813.69	1879.42	1681.8	1805.93
ZNF566	Zfp566	ENSMUSG00000078768	361.593	0.379135	1.30056	0.00168627	0.144566	410.871	465.337	372.022	377.578	456.692	331.438	354.549	329.385	193.664	395.539
PRKCD	Prkcd	ENSMUSG00000021948	951.424	0.278964	1.21332	0.0017069	0.145693	956.556	941.518	1275.57	912.424	1097.47	795.066	1004.07	875.115	735.126	860.725
WNK4	Wnk4	ENSMUSG00000035112	202.428	-0.91643	-1.88744	0.00176737	0.150196	114.669	138.012	105.273	52.8031	268.224	392.989	330.075	92.0474	254.303	214.538
RAD21L1	Rad21l	ENSMUSG00000074704	7.88095	1.13865	2.20175	0.00180115	0.152401	13.1847	12.2725	8.8692	12.6363	6.87502	1.85949	5.65448	5.49993	5.87514	5.72285
F2R	F2r	ENSMUSG00000048376	2052.36	-0.105463	-1.07584	0.00183335	0.154454	2077.68	1939.06	1961.87	1961.59	1908.22	2133.38	2148.14	2217.35	1989.13	2106.83
PILRA	Pilra	ENSMUSG00000046245	3.42618	-2.38313	-5.21668	0.00185008	0.155191	0	0	1.5099	0.706848	1.12476	1.77906	2.45395	7.27133	3.13333	6.63769
PRRG1	Prrg1	ENSMUSG00000047996	216.904	-0.211206	-1.15766	0.00186515	0.155784	212.241	207.377	208.093	197.752	218.287	211.145	236.893	245.972	261.291	258.368
KCNH7	Kcnh7	ENSMUSG00000059742	1944.57	0.252615	1.19136	0.00187708	0.156111	1860.27	1920.06	2527.62	2286.35	2161.2	1552.63	1659.03	2124.21	1837.35	1856.07
PTN	Ptn	ENSMUSG00000029838	8917.22	-0.157385	-1.11526	0.00190074	0.156933	8848.49	7945.18	7587.97	7911.17	9496.48	9667.68	9462.84	8424.62	9865.52	9196.82
MORN3	Morn3	ENSMUSG00000029477	11.5507	-1.34108	-2.53341	0.00190309	0.156933	6.85882	4.70909	4.1475	3.31768	13.377	23.6596	20.2241	10.1897	11.1815	15.9176
CCDC121	Ccdc121	ENSMUSG00000050625	4.25311	-1.70932	-3.27007	0.00193768	0.15911	5.24322	1.11789	2.30741	1.0791	0.850088	7.26055	1.88905	5.43981	10.6605	10.3762
NDRG3	Ndrg3	ENSMUSG00000027634	4492.68	-0.126076	-1.09132	0.00194749	0.159244	3955.4	3932.18	4454.98	4509.48	4199.5	4196.2	4652.15	4686.26	4637.9	4797.21
FLT3	Flt3	ENSMUSG00000042817	21.7529	-1.14394	-2.20984	0.00198663	0.16169	11.3488	15.6103	8.07526	19.4118	17.0906	26.2859	10.2761	16.3458	64.3321	41.8841
SPINT1	Spint1	ENSMUSG00000027315	17.3916	-0.81839	-1.76344	0.00199401	0.16169	11.4028	13.6867	11.1758	13.5201	14.0292	36.7944	13.2398	18.9709	25.5671	18.8259
CHI3L1	Chil1	ENSMUSG00000064246	24.9004	0.627934	1.54535	0.00203296	0.164164	28.637	25.6366	39.5329	37.2271	33.15	29.3581	22.4841	21.6772	13.3513	20.5405
NOL3	Nol3	ENSMUSG00000014776	320.349	0.199603	1.14838	0.00206661	0.166191	356.087	360.915	370.821	317.766	314.686	286.862	295.847	312.922	317.869	284.829
FRAS1	Fras1	ENSMUSG00000034687	1040.16	0.204241	1.15208	0.00208164	0.166711	1083.98	1237.54	1008.46	1158.82	1246.72	1047.23	972.028	834.623	1106.36	1019.65
PABPC1L	Pabpc1l	ENSMUSG00000054582	41.0633	0.59898	1.51465	0.00211617	0.167417	41.6799	48.5426	65.1615	34.4573	43.5456	34.5103	38.6349	26.2711	28.6761	24.3108
RREB1	Rreb1	ENSMUSG00000039087	601.281	0.279237	1.21355	0.00212593	0.167417	575.992	781.342	659.052	674.837	687.068	642.118	471.286	500.507	531.201	635.752
SYTL4	Sytl4	ENSMUSG00000031255	38.7033	-0.755854	-1.68863	0.00212925	0.167417	27.4324	22.9	26.709	26.6619	31.8461	81.7902	46.0624	41.1668	25.8535	34.6225
ZIC5	Zic5	ENSMUSG00000041703	892.864	-0.314651	-1.24371	0.00213063	0.167417	875.261	498.299	865.164	682.014	854.23	897.276	889.127	1072.08	897.811	941.665
EIF3J	Eif3j2	ENSMUSG00000043424	792.845	0.17116	1.12596	0.00213347	0.167417	837.237	841.206	861.919	880.514	844.229	718.818	769.33	755.099	757.662	786.581
MIER2	Mier2	ENSMUSG00000042570	1596.13	0.146159	1.10662	0.00220015	0.171719	1520.07	1722.79	1693.88	1568.22	1784.42	1496.28	1434.73	1590.27	1459.85	1507.84
FAM186A	Fam186a	ENSMUSG00000045350	4.80917	2.77015	6.82181	0.00223116	0.171719	10.9804	1.28363	0.66197	2.46989	33.8491	1.02533	2.15769	0	0.676227	1.60985
USP43	Usp43	ENSMUSG00000020905	269.686	0.550856	1.46495	0.00223355	0.171719	253.56	229.336	484.913	361.212	345.668	173.739	244.926	291.075	152.981	279.515
ZNF616	Rex2	ENSMUSG00000067919	3.62014	-3.71595	-13.1405	0.00223838	0.171719	0	0	0	1.53751	0	1.35786	2.10288	0	0.860782	24.6662
CREBZF	Crebzf	ENSMUSG00000051451	3048.38	0.145072	1.10579	0.00224074	0.171719	2895.24	3350.62	3458.06	3111.5	3216.83	2918.65	2988.89	3174.87	2702.85	2708.24
BHLHE22	Bhlhe22	ENSMUSG00000025128	3314.64	0.452853	1.36874	0.00224124	0.171719	3438.15	2706.68	5519.68	3894.7	3873.87	2092.75	2934.73	3686.32	2243.72	3239.34
SHISA9	Shisa9	ENSMUSG00000022494	1152.53	-0.279852	-1.21407	0.00227479	0.173606	983.413	1092.89	942.615	1120.66	1038.06	1099.21	1129.22	1137.1	1459.72	1462.27
PFDN2	Pfdn2	ENSMUSG00000006412	1907.29	-0.130825	-1.09492	0.0022878	0.173918	2082	1697.65	1804.41	1801.5	1846.56	1994.33	2007.81	1946.21	2134.59	2034.54
WDR73	Wdr73	ENSMUSG00000025722	1118.56	0.163445	1.11996	0.00230696	0.174692	1224.1	1224.42	1232.46	1067.51	1183.22	1109.67	1136.21	1074.62	913.325	1057.15
POU3F1	Pou3f1	ENSMUSG00000090125	1099.84	0.315747	1.24466	0.0023467	0.177012	1226.5	983.707	1413.8	1229.34	1201.12	988.052	1154.67	1166.89	884.219	670.028
PTPRK	Ptprk	ENSMUSG00000019889	2641.03	-0.144402	-1.10527	0.00236903	0.178006	2249.97	2441.04	2536.85	2484.6	2570.84	2518.09	2784.9	2738.68	2754.3	2779.81
MGAM	Mgam	ENSMUSG00000068587	13.7527	-0.851672	-1.80459	0.00238238	0.178321	8.74869	7.81061	12.5575	13.9502	5.12806	14.5508	22.5136	14.25	17.8345	16.2667
HELZ	Helz	ENSMUSG00000020721	2717	-0.117508	-1.08486	0.00241541	0.179519	2559.41	2571.64	2606.2	2674.66	2715.58	2671.91	2980.62	3005.8	2712.76	2872.59
SEZ6	Sez6	ENSMUSG00000000632	10588.2	0.221266	1.16576	0.00241683	0.179519	11835.8	10343.6	13171.2	10872.8	11486.9	9589.02	10510.6	11617.6	7654.93	10130.3
TPD52	Tpd52	ENSMUSG00000027506	833.872	0.189531	1.14039	0.00244209	0.180706	830.739	870.45	996.586	980.267	867.822	772.688	750.206	725.016	909.406	827.753
ATP2B4	Atp2b4	ENSMUSG00000026463	3824.26	-0.155521	-1.11382	0.00246147	0.181288	3826.75	3456.95	3743.07	3899.79	3648.7	4093.06	3579.5	4225.81	4624.24	4176.04
TMEM52	Tmem52	ENSMUSG00000023153	3.59307	-1.72705	-3.31049	0.00247791	0.181288	2.23444	1.92916	0	1.90297	1.44535	3.80318	4.10848	2.77589	8.89145	8.22874
RCC1L	Rcc1l	ENSMUSG00000061979	515.735	0.182124	1.13455	0.00261479	0.189874	535.584	577.352	594.635	543.179	500.855	483.687	510.369	530.814	431.295	462.791
COMMD1	Commd1	ENSMUSG00000051355	778.001	0.106015	1.07625	0.00265503	0.19208	819.827	802.71	790.419	819.241	823.075	773.935	743.533	733.938	742.198	774.067
HLA-A	H2-Q7	ENSMUSG00000060550	145.196	-0.27303	-1.20834	0.00266816	0.192315	138.715	124.07	139.027	133.553	131.526	181.265	156.474	148.586	156.639	161.811
TIGD5	Tigd5	ENSMUSG00000103906	218.775	0.206523	1.1539	0.00271247	0.194788	243.732	240.6	252.525	211.507	242.891	207.284	194.423	213.494	194.012	222.716
RRBP1	Rrbp1	ENSMUSG00000027422	2350.13	-0.328795	-1.25596	0.00272564	0.195014	1996.14	2160.05	1576.8	1997.35	2646.75	2917.4	2610.79	1870.49	3044.44	2592.49
RHOU	Rhou	ENSMUSG00000039960	1420.59	-0.105155	-1.07561	0.00283386	0.202014	1379.74	1242.58	1406.71	1382.38	1394.42	1496.7	1413.64	1567.44	1423.48	1425.24
SORBS2	Sorbs2	ENSMUSG00000031626	4409.67	-0.189529	-1.14039	0.00285617	0.202185	3655.86	4210.64	4168.32	4146.51	4148.05	4104.71	4731.9	5364.88	4505.54	4476.47
FAT4	Fat4	ENSMUSG00000046743	7248.82	-0.159696	-1.11705	0.00286487	0.202185	6422.48	6194.34	7270.88	6734.91	7581.75	7142.16	7424.38	8480.7	7120.4	8042.98
TBXAS1	Tbxas1	ENSMUSG00000029925	41.044	-0.893458	-1.85762	0.00286743	0.202185	27.9788	17.4814	38.0786	19.9952	27.7521	34.7851	52.4294	36.2731	71.5194	51.8379
STC1	Stc1	ENSMUSG00000014813	208.403	-0.238861	-1.18006	0.00293484	0.205449	182.034	166.875	208.348	200.031	197.119	210.116	208.583	224.703	267.118	219.174
NPR3	Npr3	ENSMUSG00000022206	394.603	0.492853	1.40722	0.00298793	0.208416	476.436	407.245	468.963	364.791	607.929	344.807	415.226	267.393	236.055	388.175
FGFR4	Fgfr4	ENSMUSG00000005320	63.1844	0.835674	1.78469	0.00306622	0.212355	83.1815	61.1015	105.727	72.7578	95.0816	67.6019	76.1616	41.4895	31.4612	19.9802
MAN1C1	Man1c1	ENSMUSG00000037306	559.596	-0.392428	-1.3126	0.00309002	0.213038	599.347	478.158	344.756	391.345	541.568	686.795	775.044	453.582	697.157	483.258
SLITRK5	Slitrk5	ENSMUSG00000033214	1662.17	0.163377	1.11991	0.00309798	0.213038	1770.21	1736.92	1881.86	1967.12	1656.09	1526.95	1522.04	1520.53	1796.39	1681.07
SETD1A	Setd1a	ENSMUSG00000042308	2580.74	0.208967	1.15586	0.00315746	0.215238	2741.98	2142.98	3149.02	2671.41	3187.28	2440.95	2177.26	2299.79	2519.4	2578.74
DNTTIP1	Dnttip1	ENSMUSG00000017299	845.95	-0.189814	-1.14062	0.00317153	0.215238	777.957	822.189	857.337	659.12	732.205	890.406	979.886	881.687	803.31	828.134
NMS	Nms	ENSMUSG00000067604	1.34171	3.13285	8.77169	0.00317421	0.215238	3.52279	3.44972	1.99862	2.51617	0	0	0	0.848227	0	0
BTBD11	Btbd11	ENSMUSG00000020042	1010.72	-0.353966	-1.27807	0.00318542	0.215248	914.436	1105.68	673.133	920.444	743.434	1099.69	1062.19	924.675	1453.72	1028.5
MED31	Med31	ENSMUSG00000020801	417.254	0.176057	1.12979	0.00322163	0.21647	465.002	462.002	445.663	429.818	398.362	378.245	403.61	420.752	338.165	402.167
NGFR	Ngfr	ENSMUSG00000000120	546.053	-0.826188	-1.77299	0.00322575	0.21647	681.31	402.669	291.303	248.964	394.514	941.739	762.704	413.093	1067.38	396.833
LRCH4	Lrch4	ENSMUSG00000093445	235.627	0.354398	1.27845	0.0032476	0.217187	280.821	277.881	232.21	269.538	276.268	227.245	193.33	220.817	191.447	213.763
SCAMP2	Scamp2	ENSMUSG00000040188	824.931	-0.118493	-1.0856	0.0033084	0.219987	784.939	766.371	793.044	756.37	845.567	906.955	879.28	831.291	817.764	848.5
GPR27	Gpr27	ENSMUSG00000072875	535.099	0.195821	1.14538	0.00331835	0.219987	527.852	532.413	650.11	644.559	527.601	461.285	467.435	471.575	549.545	560.622
USP35	Usp35	ENSMUSG00000035713	696.616	-0.180224	-1.13306	0.00332338	0.219987	524.777	633.224	729.955	684.727	654.686	739.922	678.453	768.745	730.596	728.382
IGSF1	Igsf1	ENSMUSG00000031111	292.18	-0.426651	-1.34411	0.00335749	0.220743	212.988	277.325	203.956	294.561	252.491	383.95	265.174	224.068	351.431	442.447
CPD	Cpd	ENSMUSG00000020841	2412.39	-0.144031	-1.10499	0.00344342	0.224968	2143.66	2200.58	2283.7	2231.77	2538.66	2256.54	2583.46	2559.5	2419.34	2779.23
ZMYND15	Zmynd15	ENSMUSG00000040829	100.535	-0.407418	-1.32631	0.00345351	0.224968	70.6629	104.686	79.1724	86.3082	112.055	107.09	123.511	93.843	110.75	168.208
OPCML	Opcml	ENSMUSG00000062257	3221.03	0.177694	1.13107	0.00346318	0.224968	3287.51	3315.79	3719.58	3655.36	3336.55	2752.3	2745.04	2888.4	3266.03	3655.68
FAM186B	Fam186b	ENSMUSG00000078907	18.2863	0.687021	1.60996	0.00346799	0.224968	16.4782	28.0203	23.4317	21.7557	23.7694	15.2235	14.1472	13.0179	15.5144	12.2447
ANTXR1	Antxr1	ENSMUSG00000033420	623.906	-0.370316	-1.29264	0.00356106	0.230238	661.537	483.359	394.277	470.973	673.943	826.765	813.786	543.46	726.081	563.898
PRSS35	Prss35	ENSMUSG00000033491	143.469	-0.45752	-1.37318	0.00358869	0.231256	142.315	147.654	89.6447	119.007	114.082	210.479	151.626	110.088	219.182	151.062
SPATA9	Spata9	ENSMUSG00000021590	37.3287	0.458208	1.37383	0.0036842	0.235849	51.9291	44.6719	43.452	46.6193	38.446	27.5497	29.8979	35.8035	34.1998	36.9419
RDH5	Rdh5	ENSMUSG00000025350	110.221	-0.347809	-1.27263	0.003722	0.236712	100.158	99.3374	88.4076	89.2381	89.8725	136.42	90.2906	104.295	154.695	110.152
PHF8	Phf8	ENSMUSG00000041229	1565.02	-0.140723	-1.10246	0.00373773	0.236938	1346.89	1473.74	1543.8	1533.08	1527.29	1531.85	1529.38	1786.34	1744.21	1600.37
DLEU7	Dleu7	ENSMUSG00000048281	290.91	0.231055	1.17369	0.00384739	0.242311	340.117	294.647	346.687	339.999	268.839	270.242	264.37	309.967	262.959	246.389
SLC49A3	Mfsd7a	ENSMUSG00000029490	10.2668	-1.00343	-2.00477	0.00386604	0.2427	8.61828	10.0643	2.31702	5.36942	5.17096	18.0839	12.1279	8.74192	11.9363	12.4146
PLXND1	Plxnd1	ENSMUSG00000030123	2946.01	-0.236511	-1.17814	0.00388724	0.243246	2619.62	2299.41	2824.08	2317.8	2899.57	2999.41	3550.08	2731.88	3000.71	2988.39
CD4	Cd4	ENSMUSG00000023274	10.421	1.65045	3.13932	0.00390893	0.243819	63.9039	9.9523	4.66794	5.86996	6.91959	2.18221	7.70875	1.76113	8.12718	4.61091
SPECC1	Specc1	ENSMUSG00000042331	1287.38	-0.11285	-1.08136	0.00397569	0.246614	1356.49	1192.94	1247.25	1267.68	1209.05	1319.22	1315.41	1423.15	1451.44	1287.23
FAM131A	Fam131a	ENSMUSG00000050821	1155.6	0.12524	1.09069	0.00397908	0.246614	1171.86	1267.56	1216.06	1164.26	1147	1015.11	1028.86	1089.09	1148.69	1189.52
B3GALT2	B3galt2	ENSMUSG00000033849	1233.56	0.204341	1.15216	0.00399712	0.246946	1296.8	1337.29	1538.4	1350.36	1309.67	1017.86	1169.21	1198.39	1171.4	1372.2
MRPS18C	Mrps18c	ENSMUSG00000016833	461.401	0.154435	1.11299	0.00412964	0.251934	502.331	474.866	539.099	487.141	486.832	479.992	432.712	464.091	436.066	421.588
APCDD1	Apcdd1	ENSMUSG00000071847	2569.43	-0.308998	-1.23885	0.00417334	0.252393	2718.41	2394.33	1555.2	1900.77	2676.93	3039.48	3291.88	2262.71	2694.37	2647.96
NTSR1	Ntsr1	ENSMUSG00000027568	603.766	-0.358132	-1.28176	0.00417607	0.252393	467.669	375.342	642.699	547.699	508.33	512.605	637.739	743.473	533.222	828.915
TRPC4	Trpc4	ENSMUSG00000027748	529.558	0.424822	1.34241	0.004234	0.25485	581.604	410.154	828.383	632.743	608.419	425.274	468.947	612.878	376.626	396.562
NIPSNAP3A	Nipsnap3b	ENSMUSG00000015247	1163.05	0.135195	1.09824	0.00424292	0.25485	1305.46	1193.25	1262.68	1232.23	1154.99	1063.22	1077.5	1144.86	1228.05	1090.81
PDGFC	Pdgfc	ENSMUSG00000028019	288.29	-0.336291	-1.26251	0.00431042	0.257655	269.972	190.01	274.168	233.511	258.603	329.978	407.481	262.72	311.676	236.973
OAS1	Oas1a	ENSMUSG00000052776	6.23171	-1.42042	-2.67664	0.00431627	0.257655	3.47836	6.6969	1.16991	2.16021	1.71344	4.50196	10.2335	3.25943	13.1595	9.51902
RNF182	Rnf182	ENSMUSG00000044164	1533.35	0.188981	1.13996	0.00432933	0.257655	1622.84	1493.35	1914.58	1581.71	1527.91	1209.22	1465.14	1625.96	1347.72	1490.43
CORO2A	Coro2a	ENSMUSG00000028337	706.457	0.242885	1.18336	0.00440658	0.261452	727.856	831.271	838.609	807.733	735.583	636.096	550.006	606.218	754.512	782.954
HADHA	Hadha	ENSMUSG00000025745	2187.5	-0.129428	-1.09386	0.0044574	0.262005	2079.85	1970.93	1981.3	2094.88	2243.27	2478.55	2254.57	2250.25	2177.25	2184.96
MFSD9	Mfsd9	ENSMUSG00000041945	243.562	0.243158	1.18358	0.00447702	0.262005	268.822	222.516	316.982	297.759	248.436	237.138	205.486	220.93	241.207	238.467
EPHA3	Epha3	ENSMUSG00000052504	2489.83	-0.313554	-1.24277	0.00449451	0.262005	2249.62	1898.58	2686.9	2052.59	2061.67	2493.17	2961.89	3464.03	1968.81	2717.93
TDO2	Tdo2	ENSMUSG00000028011	12.0737	-1.5304	-2.88867	0.00449792	0.262005	20.9435	1.29998	2.58641	2.89016	2.35263	7.75985	13.9579	32.1156	7.27916	11.9063
LPIN3	Lpin3	ENSMUSG00000027412	11.3501	-1.10863	-2.15641	0.00450426	0.262005	12.9054	11.4388	2.95149	6.39052	8.70054	26.4516	24.614	4.47918	23.9561	16.1781
SH3RF1	Sh3rf1	ENSMUSG00000031642	2661.41	0.0982543	1.07048	0.00451196	0.262005	2796.65	2711.63	2968.74	2887.07	2736.17	2540.54	2463.35	2771.01	2673.6	2723.9
ITGB1BP1	Itgb1bp1	ENSMUSG00000062352	399.356	0.157921	1.11568	0.00451971	0.262005	454.698	423.227	418.206	409.31	407.405	342.01	424.007	389.219	364.317	376.248
SMYD3	Smyd3	ENSMUSG00000055067	814.776	-0.158558	-1.11617	0.00453653	0.262005	867.653	699.632	819.707	759.104	747.132	892.502	781.653	938.509	912.902	823.791
MUC4	Muc4	ENSMUSG00000079620	5.81264	1.89794	3.72681	0.00453706	0.262005	2.17854	20.4091	18.3953	10.5581	2.98617	3.13912	0.940728	3.26929	1.18447	3.306
NOL4	Nol4	ENSMUSG00000041923	3287.13	0.242793	1.18328	0.00463992	0.267152	3630.92	3068.23	4346.8	3378.41	3289.97	2824.33	3039.91	3398.45	2631.24	3073.91
FMO2	Fmo2	ENSMUSG00000040170	3.98459	-1.58839	-3.00713	0.00470146	0.269897	0	2.17523	2.20914	1.40474	3.34903	4.51037	8.01973	3.22325	6.94312	5.62151
MED28	Med28	ENSMUSG00000015804	1541.84	0.103954	1.07471	0.00473802	0.271196	1639.93	1607.87	1573.92	1614.36	1543.63	1638.54	1505.37	1472.76	1366.84	1435.2
AKAP13	Akap13	ENSMUSG00000066406	1482.23	-0.173221	-1.12757	0.00480299	0.274109	1340.72	1562.37	1318.45	1461.26	1479.44	1487.71	1470	1545.76	1931.39	1653.42
WSCD1	Wscd1	ENSMUSG00000020811	1910.7	-0.242576	-1.1831	0.00482253	0.274419	1851.13	2096.7	1425.4	1907.79	1566.93	2129.37	2042.52	1857.81	2408.54	2029.67
GGT1	Ggt1	ENSMUSG00000006345	46.1371	0.584494	1.49951	0.00484962	0.275156	41.6136	92.1523	49.4154	63.6357	33.9884	31.9964	31.8832	47.4064	43.8987	29.3498
TMEM11	Tmem11	ENSMUSG00000043284	728.873	0.1039	1.07467	0.00486515	0.275235	733.824	712.22	774.421	774.196	735.84	688.734	684.483	713.884	692.353	690.191
TRPT1	Trpt1	ENSMUSG00000047656	188.993	-0.264742	-1.20142	0.00489368	0.276046	167.675	183.755	167.276	168.282	163.268	256.28	205.865	162.076	220.357	174.617
HEY1	Hey1	ENSMUSG00000040289	575.35	-0.181963	-1.13443	0.00496434	0.279222	568.043	478.527	526.939	603.666	536.911	565.669	631.158	607.48	714.649	565.655
FBXW7	Fbxw7	ENSMUSG00000028086	1926.46	-0.131236	-1.09523	0.00502557	0.280947	1826.51	1618.32	1907.17	1959.23	1688.65	1908.76	1899.34	2168.51	1919.46	1960.73
MYO1E	Myo1e	ENSMUSG00000032220	317.306	-0.226623	-1.17009	0.00502638	0.280947	333.787	260.259	279.475	272.723	325.355	392.323	345.8	324.215	359.641	305.189
NPY1R	Npy1r	ENSMUSG00000036437	377.067	0.389538	1.30997	0.0050383	0.280947	391.671	286.35	503.19	430.426	532.915	326.148	395.741	294.092	296.169	324.728
PTK2B	Ptk2b	ENSMUSG00000059456	154.384	-0.621831	-1.53883	0.00509197	0.282267	61.5422	64.5313	165.659	119.118	113.924	137.415	174.254	178.177	116.343	199.604
LTBP1	Ltbp1	ENSMUSG00000001870	467.021	-0.220857	-1.16543	0.00509705	0.282267	372.605	502.46	372.956	397.918	510.024	485.994	478.862	541.498	500.771	499.203
KIAA0513	6430548M08Rik	ENSMUSG00000031824	2796.63	-0.191221	-1.14173	0.00510549	0.282267	2604.76	3024.11	2306.11	2691.42	2455.92	3002.87	2625.67	2827.49	3239.22	3240.65
ZNF462	Zfp462	ENSMUSG00000060206	10268.2	0.154372	1.11294	0.00524427	0.289118	10429.4	10196.6	11539.8	11480.6	10356.9	9127.36	9977.18	11259.1	8444.45	9710.32
GALNT5	Galnt5	ENSMUSG00000026828	2.61493	-2.22978	-4.69063	0.00529735	0.289296	1.68973	1.17281	0	0	1.80093	9.68811	5.3885	0	5.70305	2.0016
HOXD4	Hoxd4	ENSMUSG00000101174	7.54202	-3.7963	-13.8931	0.005314	0.289296	1.81944	1.15644	0	1.29802	0	21.5534	2.96848	0	32.4855	1.93935
JPH4	Jph4	ENSMUSG00000022208	9492.38	0.173417	1.12773	0.00532182	0.289296	8869.7	10062.8	11496.1	10593.6	9700.42	8186.87	8271.25	8884.13	9164.25	10466
CNGA2	Cnga2	ENSMUSG00000005864	13.353	-1.2995	-2.46144	0.0053696	0.290424	7.19103	6.12062	3.93132	3.66492	7.6722	9.97424	22.4845	9.7668	6.5411	29.4958
ST3GAL6	St3gal6	ENSMUSG00000022747	188.911	-0.438705	-1.35539	0.00537242	0.290424	170.81	187.706	95.6819	118.274	216.934	253.879	199.637	153.938	256.816	207.468
ENKD1	Enkd1	ENSMUSG00000013155	240.46	-0.183519	-1.13565	0.00539337	0.290749	237.798	226.772	222.658	212.094	218.848	253.001	264.242	272.28	239.328	241.698
PRSS56	Prss56	ENSMUSG00000036480	16.2207	-1.85189	-3.60974	0.00542791	0.290999	10.2699	1.10708	3.64485	0	8.40301	23.9094	37.0191	5.3725	14.4629	5.61202
FAP	Fap	ENSMUSG00000000392	50.5103	0.93549	1.91254	0.00547804	0.29288	64.3169	43.7275	88.0085	61.5008	87.0404	56.9379	41.9512	18.4668	21.0258	42.4112
FAM24B	Fam24b	ENSMUSG00000030858	1.41288	3.07092	8.40308	0.00552885	0.294179	4.7169	2.53005	3.54449	0	0.643664	0	0	0	0.894995	0
LSM6	Lsm6	ENSMUSG00000031683	1456.61	-0.146533	-1.10691	0.00553258	0.294179	1548.47	1414.82	1304.6	1303.65	1356.45	1704.69	1568.56	1553.45	1386.85	1455.84
PTPN4	Ptpn4	ENSMUSG00000026384	3448.3	-0.178753	-1.13191	0.00557669	0.295717	2885.71	3241.67	3419.22	3114.5	3356.64	3216.2	3579.21	4115.57	3249.4	3969.42
SH3YL1	Sh3yl1	ENSMUSG00000020669	793.965	0.179013	1.13211	0.00564725	0.298644	835.853	911.219	925.046	889.222	742.487	662.067	702.837	779.461	848.456	808.276
PBX1	Pbx1	ENSMUSG00000052534	10990.6	-0.100769	-1.07235	0.00566707	0.298736	10646.9	10569.9	10551.3	10712.5	10463.6	11605.6	11880.6	12005	10928.1	10352.3
FN3KRP	Fn3krp	ENSMUSG00000039253	495.963	-0.13291	-1.0965	0.00567968	0.298736	510.959	472.506	458.091	478.143	453.799	534.259	541.136	491.827	512.962	521.391
RAVER2	Raver2	ENSMUSG00000035275	430.046	-0.154395	-1.11295	0.0060003	0.313061	387.046	370.881	386.883	432.894	411.258	416.766	413.764	493.992	442.985	450.31
TLL2	Tll2	ENSMUSG00000025013	89.5853	0.40547	1.32452	0.00605759	0.314365	104.231	116.42	84.8015	127.14	124.398	84.9919	81.2757	84.9518	63.0645	105.473
ALMS1	Alms1	ENSMUSG00000063810	1305.67	-0.10221	-1.07342	0.0061021	0.315832	1258.99	1249.36	1235.54	1294.57	1253.07	1349.65	1358.28	1406.98	1317.54	1321.32
CLDN9	Cldn9	ENSMUSG00000066720	5.14564	-1.65547	-3.15025	0.00613245	0.316561	5.16284	0	1.19553	0	5.081	15.1431	10.3296	4.33237	2.40465	5.69793
GSTO1	Gsto1	ENSMUSG00000025068	993.227	0.128314	1.09302	0.00618688	0.318526	1071.46	1088.64	1021.38	1045.16	969.634	984.679	930.203	924.171	980.99	932.524
N4BP2L2	N4bp2l2	ENSMUSG00000029655	2038.75	-0.150666	-1.11008	0.00623585	0.31854	1795.31	1863.71	2045.26	1987.78	1976.24	2020.6	2231.05	2203.19	1906.98	2369.65
SLC25A53	Slc25a53	ENSMUSG00000044348	483.258	-0.206338	-1.15376	0.00623735	0.31854	497.367	386.85	449.139	513.188	435.612	559.829	492.419	598.096	537.599	448.411
VIPR1	Vipr1	ENSMUSG00000032528	44.4799	-1.04886	-2.0689	0.00625907	0.31854	29.1108	40.8893	24.3766	17.6768	33.4091	28.0413	50.8043	174.458	29.743	33.3065
GK	Gk	ENSMUSG00000025059	465.336	-0.228522	-1.17163	0.0063633	0.321708	375.103	413.122	380.845	457.382	482.22	461.295	466.35	470.088	619.294	456.561
OPLAH	Oplah	ENSMUSG00000022562	446.636	-0.18668	-1.13814	0.00638883	0.321708	402.814	426.405	456.305	367.573	398.26	457.838	416.316	498.332	462.024	499.07
TSPAN15	Tspan15	ENSMUSG00000037031	289.252	-0.183971	-1.13601	0.00639146	0.321708	267.017	268.439	240.06	277.504	277.644	294.523	267.436	342.81	307.107	304.83
UIMC1	Uimc1	ENSMUSG00000025878	882.599	-0.139766	-1.10173	0.00639747	0.321708	807.539	791.295	898.587	861.434	846.416	947.39	906.934	1013.24	817.652	943.414
ADAMTS17	Adamts17	ENSMUSG00000058145	430.643	0.260943	1.19826	0.00643774	0.322575	469.026	514.022	517.301	399.598	469.101	411.23	358.044	372.582	415.867	416.954
DNAJB1	Dnajb1	ENSMUSG00000005483	1401.93	0.0862973	1.06164	0.00644786	0.322575	1384.89	1373.23	1490.9	1420.57	1407.61	1277.56	1325.92	1320.14	1420.12	1326.05
MAFK	Mafk	ENSMUSG00000018143	556.394	0.16703	1.12274	0.00647116	0.322911	586.474	542.753	639.712	615.945	576.856	512.373	516.939	589.457	481.241	535.875
LRP4	Lrp4	ENSMUSG00000027253	1049.22	-0.165797	-1.12179	0.00653815	0.325419	1028.31	971.284	901.217	891.63	1113.49	1135.47	1210.68	1144.6	972.354	1044.2
CSGALNACT1	Csgalnact1	ENSMUSG00000036356	160.139	-0.388818	-1.30932	0.00659374	0.327349	127.428	155.738	131.147	139.738	128.859	225.497	167.254	125.495	195.23	179.516
FBLN2	Fbln2	ENSMUSG00000064080	673.54	-0.364263	-1.28722	0.00666343	0.329129	627.233	557.892	512.569	517.567	676.727	851.457	906.955	546.533	753.969	665.186
KCNJ2	Kcnj2	ENSMUSG00000041695	255.482	0.280539	1.21465	0.00671061	0.329732	296.607	205.234	309.521	269.566	317.694	224.304	255.961	241.321	215.233	216.099
BMP1	Bmp1	ENSMUSG00000022098	2183.37	-0.126939	-1.09197	0.00673617	0.329732	2019.55	2308.49	1959.99	2045.5	2092.14	2529.77	2366.42	2149.31	2121.61	2209.1
SESN1	Sesn1	ENSMUSG00000038332	1691.84	-0.129171	-1.09367	0.00674339	0.329732	1565	1571.24	1611.55	1462.51	1704.53	1680.04	1894.57	1845.32	1544.52	1691.05
CPLX2	Cplx2	ENSMUSG00000025867	7753.68	0.113462	1.08182	0.00676693	0.330053	8408.69	8181.54	8793.03	7813.48	7781.21	7075.65	7818.16	7585.35	8384.25	7020.74
PGM5	Pgm5	ENSMUSG00000041731	195.251	-0.891226	-1.85475	0.00680243	0.33064	194.093	116.906	35.5475	107.02	205.137	366.633	354.234	76.4713	308.949	117.742
SLC25A29	Slc25a29	ENSMUSG00000021265	360.588	0.168706	1.12405	0.00681293	0.33064	389.644	370.399	402.038	383.561	370.621	300.989	368.07	349.084	334.034	353.703
FOSL2	Fosl2	ENSMUSG00000029135	915.46	0.402257	1.32157	0.00685207	0.330924	991.469	816.435	1437.38	1055.81	1031.64	580.129	858.45	1008.36	634.401	952.953
RPL15	Rpl15	ENSMUSG00000012405	10423.3	0.113579	1.08191	0.00689406	0.330924	11746	10240.4	11537.3	10247.6	9880.57	9832.3	10341.4	10589.1	9472.45	9352.9
APOB	Apob	ENSMUSG00000020609	6.53897	1.79772	3.4767	0.00689474	0.330924	7.63775	3.72313	38.2721	1.41316	4.94465	6.15578	1.88831	1.46473	0.792065	1.2885
RABGAP1	Rabgap1	ENSMUSG00000035437	4496.89	0.101038	1.07254	0.00699708	0.33375	4610.64	4436.09	5121.82	4565.29	4609.4	4439.1	4358.44	4455.11	4233.99	4271.38
SH3BP4	Sh3bp4	ENSMUSG00000036206	1045.2	-0.185088	-1.13689	0.00701693	0.333879	956.539	779.76	1057.14	938.563	985.933	1028.62	1143.16	1116.68	960.331	1113.73
PIK3R4	Pik3r4	ENSMUSG00000032571	1230.63	-0.14063	-1.10239	0.00709592	0.334709	1180.18	1133.07	1213.12	1151.79	1226.81	1298.62	1402.72	1398.76	1168.48	1242.56
CAMKMT	Camkmt	ENSMUSG00000071037	204.009	0.212726	1.15888	0.00710317	0.334709	242.018	234.121	203.953	218.159	192.092	164.017	190.316	182.154	219.287	188.042
HSPA2	Hspa2	ENSMUSG00000059970	120.837	-0.349276	-1.27392	0.00714275	0.335441	112.762	75.0045	93.8509	123.543	115.266	129.411	151.416	88.3434	142.552	152.522
COMMD2	Commd2	ENSMUSG00000036513	743.789	0.140087	1.10197	0.00715568	0.335441	721.683	781.139	801.741	754.482	796.552	705.466	689	814.368	651.086	640.735
SBSN	Sbsn	ENSMUSG00000046056	551.765	0.170338	1.12532	0.00717041	0.335441	601.778	670.14	492.528	607.489	538.665	541.293	500.832	556.225	497.061	491.004
ETV1	Etv1	ENSMUSG00000004151	1197.32	0.314624	1.24369	0.00724613	0.337361	1313.71	908.039	1767.32	1368.65	1374.73	1104.35	1120.87	1213.22	956.319	1017.52
NUDT21	Nudt21	ENSMUSG00000031754	2414.73	0.094414	1.06763	0.0072832	0.338072	2458.48	2389.1	2552.27	2498.4	2480.87	2299.5	2297.63	2532.02	2266.22	2202.35
TBC1D10C	Tbc1d10c	ENSMUSG00000040247	26.3822	-0.574014	-1.48866	0.00729901	0.338072	19.1245	35.2801	18.1311	16.3253	18.3678	27.5728	30.9841	28.8725	44.9106	27.6635
MMP17	Mmp17	ENSMUSG00000029436	1490.2	-0.210266	-1.1569	0.00731351	0.338072	1269.41	1079.7	1579.62	1360.86	1272.14	1396.56	1549.22	1821.17	1358.97	1461.95
EFHD1	Efhd1	ENSMUSG00000026255	24.0296	-0.697922	-1.62217	0.00737228	0.339981	18.9366	23.3918	10.2351	12.4959	21.9718	29.6751	39.8358	11.8435	34.1504	26.8702
LRRTM2	Lrrtm2	ENSMUSG00000071862	1163.5	-0.166108	-1.12203	0.00746351	0.342564	953.131	1087.91	1175.98	1132.91	1096.32	1143.85	1105.37	1336.45	1200.26	1323.07
GRIP1	Grip1	ENSMUSG00000034813	1825.43	-0.0953044	-1.06829	0.00758417	0.346258	1641.24	1810.05	1834.1	1869.99	1695.16	1819.22	1816.34	1935.14	1996.47	1882.66
TENM2	Tenm2	ENSMUSG00000049336	8272.73	0.225432	1.16913	0.00760152	0.346258	8662.53	8409.12	10244.9	9911.32	8959.45	6403.1	6851.53	7935.79	8624.78	9693.04
TRAM2	Tram2	ENSMUSG00000041779	261.265	-0.206584	-1.15395	0.00761457	0.346258	248.866	241.179	203.345	198.23	280.905	259.952	285.014	269.96	266.774	277.611
CCIN	Ccin	ENSMUSG00000070999	8.73944	-0.981849	-1.97499	0.00761515	0.346258	6.91241	7.86724	3.54074	6.5894	3.39383	9.86377	9.3251	11.9736	8.33575	15.9883
CAPNS1	Capns1	ENSMUSG00000001794	2917.21	-0.134002	-1.09733	0.00768108	0.348442	2729.17	2752.54	2798.58	2664.71	2996.47	3175.59	2928.07	2795.38	3478.32	2929.53
CARNMT1	Carnmt1	ENSMUSG00000024726	436.421	-0.202193	-1.15045	0.00772452	0.349598	393.324	354.819	427.3	407.84	377.916	450.768	543.37	437.061	437.112	385.924
C14orf132	D430019H16Rik	ENSMUSG00000094910	14533.5	0.0980039	1.07029	0.00778515	0.351501	14733.9	14276.4	16203.2	15267.3	14864.7	13471.9	13387.3	14817.9	14319.1	14402.5
NIPA2	Nipa2	ENSMUSG00000030452	935.034	0.119216	1.08614	0.00782056	0.351501	907.125	933.441	992.845	1013.52	997.625	965.181	816.813	902.606	881.861	894.086
MYH7	Myh7	ENSMUSG00000053093	223.111	0.233253	1.17548	0.00782076	0.351501	267.413	227.176	295.379	241.398	193.358	184.408	201.786	218.696	220.717	211.816
RNPEP	Rnpep	ENSMUSG00000041926	1489.78	0.100423	1.07209	0.00789064	0.352426	1620.51	1499.79	1560.76	1566.2	1401	1463.48	1474.21	1449.83	1390.57	1351.61
IRF2BPL	Irf2bpl	ENSMUSG00000034168	4884.24	0.0934761	1.06694	0.00791178	0.352426	5069.39	4726.61	5453.59	5167.88	4908.57	4824.82	4681.14	5019.41	4664.36	4541.88
PTH1R	Pth1r	ENSMUSG00000032492	323.978	0.275263	1.21022	0.00792232	0.352426	384.512	282.525	408.717	311.056	397.464	369.047	306.461	238.953	314.362	245.989
IDH1	Idh1	ENSMUSG00000025950	10074.6	0.0801667	1.05714	0.00793496	0.352426	10192.9	10751.2	10783.8	10278.3	10114.3	9795.02	9435.91	10134.8	10045.6	9889.68
CNTN2	Cntn2	ENSMUSG00000053024	13009.6	-0.296211	-1.22792	0.00794601	0.352426	11472.4	9808.43	13119.3	11452.2	10886.6	13377.7	15513.5	17842.4	8588.86	14345.4
MROH7	Mroh7	ENSMUSG00000047502	51.1833	-0.587914	-1.50307	0.00795001	0.352426	40.2918	36.9456	45.6661	50.447	39.3018	90.9319	76.4418	26.2113	76.9376	53.9697
MTCL1	Mtcl1	ENSMUSG00000052105	2189.54	-0.123284	-1.08921	0.00797704	0.352821	2233.2	1930.04	1990.15	2031.78	1959.13	2185.56	2196.48	2422.78	2145.68	2102.41
PROCA1	Proca1	ENSMUSG00000044122	26.7426	-0.684876	-1.60756	0.0080247	0.352885	22.3323	14.6707	14.4705	27.1399	23.1123	19.8214	44.0395	27.8906	42.4948	29.7388
B3GLCT	B3glct	ENSMUSG00000051950	1215.69	-0.132692	-1.09634	0.00802715	0.352885	1123.43	1279.06	1034.22	1196.84	1139.48	1293.72	1194.36	1235.39	1217.91	1383.7
GPR15	Gpr15	ENSMUSG00000047293	1.3117	-2.58322	-5.99277	0.00803288	0.352885	0.872027	0	0	1.08092	0	1.80255	1.87348	2.20319	4.75334	1.91267
FOSL1	Fosl1	ENSMUSG00000024912	145.019	0.231881	1.17437	0.00808476	0.353567	165.875	170.322	179.701	163.05	131.343	124.141	128.498	140.401	149.837	145.53
RPS6KB1	Rps6kb1	ENSMUSG00000020516	2336.22	0.0905556	1.06478	0.00814129	0.354447	2321.8	2334.45	2566.8	2398.24	2481.19	2275.91	2386.18	2230.24	2199.42	2270.18
MRPL23	Mrpl23	ENSMUSG00000037772	143.459	0.334081	1.26057	0.00823268	0.357626	140.869	131.62	131.783	185.568	181.814	138.391	86.9834	117.225	147.357	125.138
ZDHHC16	Zdhhc16	ENSMUSG00000025157	968.631	0.095866	1.06871	0.00831183	0.359621	987.917	981.915	1027.12	988.539	976.145	891.155	974.243	973.565	894.787	905.993
MTBP	Mtbp	ENSMUSG00000022369	299.632	0.279254	1.21357	0.00831569	0.359621	341.045	380.344	335.774	304.073	310.036	314.256	310.097	321.188	244.312	187.184
ASCL1	Ascl1	ENSMUSG00000020052	892.319	0.280497	1.21461	0.00833851	0.359621	1134.06	833.456	1097.66	924.986	956.673	854.633	933.434	983.569	670.191	630.872
ZFP82	Zfp82	ENSMUSG00000098022	383.679	0.184407	1.13635	0.00836753	0.359621	337.366	447.446	441.976	389.907	406.877	330.842	382.285	375.26	318.764	367.111
MYT1L	Myt1l	ENSMUSG00000061911	13329.5	0.110404	1.07953	0.00840779	0.359621	13128.6	14220.7	14429.5	14835	13854.7	11986	12773.4	13700.8	13698.5	13119.4
DALRD3	Dalrd3	ENSMUSG00000019039	2032.09	-0.150387	-1.10987	0.00842155	0.359621	1625.27	1953.33	1978.07	1928.18	2059.05	2352.22	2017.85	1976.64	2032.38	2205.38
HRASLS	Hrasls	ENSMUSG00000022525	105.353	0.333136	1.25975	0.00842888	0.359621	119.546	99.1221	97.9743	139.808	116.385	92.3271	111.43	75.8249	84.5451	90.7705
FDPS	Fdps	ENSMUSG00000059743	3634.01	0.113744	1.08203	0.00845641	0.359621	3519.37	3962.14	4017.72	3901.16	3695.48	3314.3	3341.38	3454.83	3863.59	3672.65
P2RX7	P2rx7	ENSMUSG00000029468	151.433	-0.448374	-1.3645	0.0084634	0.359621	181.933	109.897	106.041	111.067	127.57	181.032	175.771	118.777	258.568	139.372
NPY	Npy	ENSMUSG00000029819	586.619	0.263994	1.2008	0.00851375	0.360434	605.467	513.615	794.177	655.867	595.21	458.708	563.818	528.497	624.286	459.963
ACYP1	Acyp1	ENSMUSG00000008822	190.234	0.246806	1.18658	0.00857287	0.360434	243.282	222.375	194.568	190.032	184.44	187.415	209.102	168.688	137.31	166.68
SATB1	Satb1	ENSMUSG00000023927	3364.8	0.196532	1.14594	0.00857314	0.360434	3609.02	2926.31	4118.26	3773.43	3619.04	2978.75	3397.56	3614.13	2787.91	2969.65
NENF	Nenf	ENSMUSG00000037499	822.273	0.110269	1.07943	0.00858939	0.360434	891.318	867.087	805.794	879.944	813.145	787.884	810.592	765.322	785.229	795.109
ANTXR2	Antxr2	ENSMUSG00000029338	163.683	-0.311958	-1.24139	0.00859281	0.360434	177.324	122.55	121.345	113.114	162.183	180.677	194.34	164.008	148.885	179.619
CD74	Cd74	ENSMUSG00000024610	6.43857	-1.0593	-2.08392	0.00859367	0.360434	1.82089	6.34584	2.24483	4.61953	6.23025	8.0342	11.3214	5.708	12.6113	6.76936
MN1	Mn1	ENSMUSG00000070576	4463.76	-0.209107	-1.15597	0.00865104	0.361069	4321.18	3516.84	4435.9	4154.55	3896.35	4896.21	5250.88	5590.27	3612.5	4141.87
MSTN	Mstn	ENSMUSG00000026100	12.7522	0.76331	1.69738	0.00866446	0.361069	20.7581	10.9984	21.7306	15.8179	18.4696	8.14784	8.42345	7.58749	14.9474	13.1486
TMSB4X	Tmsb4x	ENSMUSG00000049775	26128.2	0.174366	1.12847	0.0087508	0.363847	31097.3	24197.5	30356	26209.6	26334.9	26509.7	25793.3	27280.1	20923.3	21955.3
ZPLD1	Zpld1	ENSMUSG00000064310	16.4719	-1.28234	-2.43234	0.00876852	0.363847	6.35306	5.76061	8.75427	4.43232	15.0124	27.65	40.3182	9.09306	11.4807	9.92487
CNNM2	Cnnm2	ENSMUSG00000064105	526.957	-0.132774	-1.0964	0.00882221	0.365296	531.569	517.047	467.566	547.794	499.549	569.683	545.313	526.749	591.261	579.757
EPB41L3	Epb41l3	ENSMUSG00000024044	3141.3	-0.121303	-1.08772	0.00887161	0.366561	3055.83	2776.03	3039.84	3135.97	3011.74	3394.16	3198.65	3081.1	3572.59	3094.72
ERICH2	Erich2	ENSMUSG00000075302	44.9048	-0.509896	-1.42395	0.00894798	0.367608	41.5762	28.0806	22.7083	43.1381	43.2514	81.9271	43.4786	45.9465	39.8408	44.1915
GP5	Gp5	ENSMUSG00000047953	5.63073	-1.15804	-2.23153	0.00896052	0.367608	3.43875	6.65122	2.40717	4.45864	1.70476	8.88407	9.31985	9.71073	9.51757	3.72104
STAT6	Stat6	ENSMUSG00000002147	173.705	-0.588856	-1.50405	0.00896727	0.367608	147.218	132.822	82.3656	73.2034	199.175	224.099	186.225	136.498	156.339	254.118
EDIL3	Edil3	ENSMUSG00000034488	2315.71	-0.144059	-1.10501	0.0089725	0.367608	2193	2220.05	2208.43	2376.69	2019.45	2273.32	2174.8	2312.25	2809.77	2605.7
CDNF	Cdnf	ENSMUSG00000039496	23.8784	0.778631	1.7155	0.00900715	0.368252	18.2848	65.1881	15.1258	39.0041	19.2833	21.0432	19.6421	17.3365	13.8408	12.7587
HSD11B2	Hsd11b2	ENSMUSG00000031891	71.2426	-0.610132	-1.5264	0.00903588	0.368653	77.2446	62.6041	39.438	51.6687	37.4855	93.5279	106.526	55.1778	104.804	50.6029
PCSK6	Pcsk6	ENSMUSG00000030513	250.632	-0.286087	-1.21933	0.00910298	0.369813	276.005	202.328	190.077	228.207	229.56	283.863	311.43	188.631	310.485	282.054
PROSER3	Proser3	ENSMUSG00000036864	581.803	0.142184	1.10357	0.00914032	0.369813	636.445	526.915	564.835	633.273	600.706	499.527	519.687	594.891	542.089	533.667
CHRNA1	Chrna1	ENSMUSG00000027107	25.508	0.558934	1.47318	0.00920926	0.371829	16.5624	37.9325	30.7556	32.233	28.2689	20.9796	22.5174	17.5146	14.1997	21.9524
CROT	Crot	ENSMUSG00000003623	755.323	-0.123038	-1.08903	0.00925594	0.37294	732.78	661.802	717.463	726.384	792.52	780.774	820.062	762.929	797.924	797.995
TLE4	Tle4	ENSMUSG00000024642	3300.93	-0.159996	-1.11728	0.00934043	0.375566	2879.29	2776.76	3141.84	3083.93	3014.16	3211.89	3263.97	4021.54	2846.41	3298.25
DRAP1	Drap1	ENSMUSG00000024914	2403.11	0.0805054	1.05739	0.00941278	0.377695	2467.44	2530.36	2611.71	2297.53	2363.73	2373.77	2375.91	2232.71	2341.37	2271.51
NUDT16	Nudt16	ENSMUSG00000032565	359.897	0.228149	1.17133	0.00943605	0.37785	386.145	441.334	430.602	367.096	359.942	337.883	326.82	430.189	314.19	286.433
KIAA1024	Minar1	ENSMUSG00000039313	421.513	-0.408761	-1.32755	0.00952628	0.379978	344.089	375.595	302.268	491.76	318.075	443.656	444.659	382.574	770.454	391.762
NDRG1	Ndrg1	ENSMUSG00000005125	1889.63	0.292048	1.22438	0.00952826	0.379978	2190.99	1436.25	2546.08	2086.7	2309.1	1784.79	1797.23	1831.55	1264.9	1952.52
FHOD3	Fhod3	ENSMUSG00000034295	1895.69	0.101137	1.07262	0.00958903	0.380841	2019.28	1842.17	1982.43	2071.01	1903.52	1830.48	1747.82	1955.63	1827.79	1795.42
RXYLT1	Rxylt1	ENSMUSG00000034620	600.386	-0.194143	-1.14404	0.00963948	0.382065	594.193	509.71	608.069	514.856	568.515	535.708	642.048	569.406	796.07	665.9
CDH19	Cdh19	ENSMUSG00000047216	11.4622	-1.48959	-2.80809	0.00969518	0.383165	6.60511	3.12275	1.01502	1.94737	16.8426	27.4852	19.4245	12.3828	19.8333	5.42805
CBLL1	Cbll1	ENSMUSG00000020659	1244.13	0.112988	1.08147	0.00970661	0.383165	1373.97	1193.93	1350.71	1375.48	1273.88	1217.31	1262	1260.89	1237.42	1099.91
KLHL30	Klhl30	ENSMUSG00000026308	4.29737	-1.46201	-2.75492	0.00978116	0.383653	2.57035	3.34628	1.18579	0	1.70054	8.03131	1.88292	4.35764	2.39792	7.56312
PARP3	Parp3	ENSMUSG00000023249	26.6107	-1.10127	-2.14544	0.00979675	0.383653	22.4766	18.3211	13.8843	7.88513	28.6545	41.4935	72.98	9.4633	21.1855	54.2912
CACNA2D4	Cacna2d4	ENSMUSG00000041460	18.8842	1.05502	2.07774	0.00980583	0.383653	33.541	27.2196	43.3802	5.79921	24.1651	21.5637	10.8474	4.9186	14.9577	10.0287
ATP5IF1	Atpif1	ENSMUSG00000054428	4019.52	0.0770718	1.05487	0.00981962	0.383653	4314.39	4001.4	4298.51	3992.97	3964	3959.78	3771.56	3743.72	4114.6	3915.57
MAP2K6	Map2k6	ENSMUSG00000020623	818.007	-0.202886	-1.151	0.00983725	0.383653	762.832	618.476	762.208	739.043	733.56	772.006	890.653	1010.04	712.375	778.884
CASR	Casr	ENSMUSG00000051980	15.2458	-0.941193	-1.92012	0.0098681	0.384086	6.8195	6.93216	17.5527	11.6688	13.2275	10.6933	48.938	11.0577	20.8743	24.8694
TICAM2	Ticam2	ENSMUSG00000056130	26.1684	-0.496699	-1.41098	0.00990044	0.384576	21.1146	20.8482	25.7988	21.0559	23.7849	43.9061	24.8814	31.7379	27.1184	30.5698
PNLIPRP1	Pnliprp1	ENSMUSG00000042179	5.6255	-1.60495	-3.04185	0.00995392	0.385266	0	3.36947	2.33384	3.22531	1.71572	8.10444	12.0587	8.7344	1.19539	0.952603
EPCAM	Epcam	ENSMUSG00000045394	37.6276	-0.644367	-1.56305	0.00997632	0.385266	35.9091	33.4763	36.1063	32.5132	26.3627	101.09	44.2057	31.3674	43.8877	34.8033
MST1	Mst1	ENSMUSG00000032591	5.1679	-1.54257	-2.91313	0.00997761	0.385266	1.29668	1.66713	1.79474	1.69868	3.22505	4.04689	13.9044	7.32233	4.51262	2.0845
ZNHIT3	Znhit3	ENSMUSG00000020526	352.022	0.14329	1.10442	0.0100109	0.385786	366.796	398.217	374.492	352.775	361.215	358.342	335.015	357.982	304.812	317.8
TMEM132D	Tmem132d	ENSMUSG00000034310	322.11	-0.454435	-1.37025	0.0100419	0.386215	334.466	304.016	206.999	270.516	251.53	366.362	429.219	244.576	570.72	265.399
UAP1	Uap1	ENSMUSG00000026670	1131.88	0.0890687	1.06368	0.0101319	0.388908	1132.78	1152.67	1259.65	1167.63	1125.66	1107.85	1087.83	1077.76	1109.48	1095.73
B3GAT2	B3gat2	ENSMUSG00000026156	1571.05	-0.190503	-1.14116	0.0101788	0.389939	1457.83	1522.89	1338.44	1676.37	1322.95	1574.71	1453.94	1728.65	1915.43	1680.64
ANO6	Ano6	ENSMUSG00000064210	1959.58	-0.120993	-1.08748	0.0102254	0.390957	1874.73	1905.12	1778.84	1784.73	2081.04	2139.56	2129.65	1845.86	2092.79	2044.92
ENOX2	Enox2	ENSMUSG00000031109	364.009	-0.164309	-1.12063	0.0102976	0.392943	347.262	307.427	391.475	300.139	357.785	371.586	369.041	364.199	431.969	374.217
FIBIN	Fibin	ENSMUSG00000074971	61.8493	-0.695858	-1.61985	0.0103326	0.393349	66.5983	49.9208	22.9359	39.3215	70.7271	95.726	86.9428	29.2175	103.846	90.4513
CASKIN2	Caskin2	ENSMUSG00000034471	850.554	-0.145814	-1.10635	0.010369	0.393349	798.199	767.78	785.643	731.018	900.857	883.9	918.707	889.016	883.653	838.827
CLMP	Clmp	ENSMUSG00000032024	4582.24	-0.0975879	-1.06998	0.010374	0.393349	4342.22	4177.09	4603.51	4609.55	4221.36	4708.54	4548.55	4717.57	4503.27	5003.52
HAS3	Has3	ENSMUSG00000031910	939.229	0.144912	1.10566	0.0103891	0.393349	951.125	854.745	1087.39	948.717	1017.61	835.15	822.76	921.58	958.408	863.491
ACAN	Acan	ENSMUSG00000030607	23.2131	-1.04456	-2.06274	0.0104591	0.393927	18.9785	30.1438	10.4479	11.9897	16.1807	100.445	15.104	19.7093	25.0709	19.9491
LRRTM1	Lrrtm1	ENSMUSG00000060780	1340.59	0.151066	1.11039	0.010465	0.393927	1408.48	1204.5	1605.01	1589.36	1328.91	1218.36	1245.69	1368.29	1336.12	1257.42
AMDHD1	Amdhd1	ENSMUSG00000015890	2.89646	2.18672	4.55268	0.0105625	0.396805	3.49169	3.3319	11.6091	4.32148	1.69815	0.90304	0	0	4.76219	0
EFCAB12	Efcab12	ENSMUSG00000030321	135.567	-0.266862	-1.20319	0.0106111	0.396805	129.09	126.756	93.949	142.761	126.293	137.275	162.147	158.126	138.247	150.137
TXNDC2	Txndc2	ENSMUSG00000050612	4.17244	1.50366	2.83561	0.0106194	0.396805	5.27464	4.53413	4.59889	4.18745	9.48787	2.72751	0	3.23733	1.18791	2.83519
TXNDC15	Txndc15	ENSMUSG00000021497	1361.56	0.092419	1.06616	0.0106231	0.396805	1409.73	1470.84	1372.97	1390.89	1327.5	1300.76	1274.27	1309.4	1365.31	1290.64
TMEM258	Tmem258	ENSMUSG00000036372	736.453	0.117372	1.08476	0.0107994	0.401971	791.053	705.29	779.935	743.853	777.979	728.199	725.741	690.11	704.681	655.457
TFCP2L1	Tfcp2l1	ENSMUSG00000026380	105.308	-0.549814	-1.4639	0.0108463	0.401971	86.827	68.5944	69.071	65.8191	131.837	101.967	113.931	136.267	131.822	138.05
PRKCG	Prkcg	ENSMUSG00000078816	404.29	0.335344	1.26168	0.0108525	0.401971	347.275	417.46	541.146	578.967	454.418	268.231	313.726	366.071	410.397	494.809
SLC37A3	Slc37a3	ENSMUSG00000029924	2422.76	0.0805117	1.05739	0.0108608	0.401971	2403.15	2494.91	2575.44	2599.41	2436.21	2223.9	2359.62	2492.24	2427.14	2327.77
C1S	C1s1	ENSMUSG00000038521	21.4886	0.938064	1.91596	0.0108646	0.401971	14.8058	22.2757	67.6944	20.4308	30.8435	23.4774	15.5177	15.5694	8.56625	9.12589
PCSK9	Pcsk9	ENSMUSG00000044254	129.048	-1.15762	-2.23089	0.0109073	0.402383	159.587	46.4896	28.8048	96.3543	43.8274	174.446	225.437	112.233	281.892	44.3307
TARSL2	Tarsl2	ENSMUSG00000030515	862.035	0.1622	1.11899	0.0109171	0.402383	864.466	989.734	865.436	1036.82	890.006	778.528	716.74	845.653	950.263	862.46
LMO1	Lmo1	ENSMUSG00000036111	1120.38	0.229693	1.17259	0.0110296	0.405011	1168.59	1543.9	1166.15	1192.32	1236.69	887.654	1050.22	1044.4	1189.22	1208.95
TMEM143	Tmem143	ENSMUSG00000002781	323.367	0.286187	1.21941	0.0110327	0.405011	410.063	339.688	431.096	303.03	326.938	344.915	301.768	310.324	286.256	238.751
MOCS2	Mocs2	ENSMUSG00000015536	1403.62	0.0720361	1.0512	0.0110509	0.405011	1425.45	1446.69	1455.38	1415.32	1430.39	1380.89	1329.82	1411.71	1371.94	1331.27
COMMD7	Commd7	ENSMUSG00000056941	1358.97	0.10577	1.07607	0.0110959	0.405659	1401.62	1365.18	1499.33	1391.26	1258.35	1281.14	1307.71	1257.03	1220.1	1349.52
SLC30A10	Slc30a10	ENSMUSG00000026614	1448.28	-0.145687	-1.10626	0.0111319	0.405659	1352.25	1241.41	1282.81	1330.16	1516.76	1437.58	1656.12	1605.99	1263.94	1476.32
ATF4	Atf4	ENSMUSG00000042406	3335.17	0.0687146	1.04878	0.0111907	0.405659	3601.39	3439.48	3425.97	3326.98	3325.71	3371.9	3259.13	3311.76	3102.06	3272.99
AGBL3	Agbl3	ENSMUSG00000038836	308.943	0.169042	1.12431	0.0112234	0.405659	306.063	359.119	355.755	320.347	316.11	303.159	265.194	271.825	289.432	339.342
RIC8A	Ric8a	ENSMUSG00000025485	2312.8	0.108507	1.07811	0.0112347	0.405659	2316.84	2541.23	2280.25	2267.32	2442.06	2205.98	2311.72	2260.46	1997.17	2212.55
DPH1	Dph1	ENSMUSG00000078789	317.661	0.268736	1.20475	0.0112523	0.405659	332.997	399.615	367.177	296.573	315.504	279.888	326.452	262.034	215.228	332.428
ILK	Ilk	ENSMUSG00000030890	2476.39	0.0869683	1.06214	0.0112857	0.405659	2419.79	2422.59	2459.28	2452.4	2622.71	2376.75	2400.36	2300.05	2420.03	2163.77
SIPA1L2	Sipa1l2	ENSMUSG00000001995	3941.34	-0.111171	-1.0801	0.0112871	0.405659	4022.19	3557.33	3827.36	3554.87	3889.94	4143.57	4248.74	4417.72	3798.55	3758.95
PLEC	Plec	ENSMUSG00000022565	2313.34	-0.301977	-1.23283	0.0112933	0.405659	2292.11	2322.81	1676.56	2213.15	2120.76	2707.11	2372.08	1877.8	3657.39	2489.9
RNF123	Rnf123	ENSMUSG00000041528	2388.49	0.126801	1.09187	0.0113037	0.405659	2434.19	2768.68	2331.58	2599.13	2399.66	2160.98	2525.35	2130.82	2415.01	2246.09
SLC23A4P	Slc23a4	ENSMUSG00000029847	37.41	0.433928	1.35091	0.0113187	0.405659	34.5336	59.3406	41.0421	39.9737	40.3807	30.183	32.6657	31.6011	24.383	40.1019
URB1	Urb1	ENSMUSG00000039929	1081.25	-0.127659	-1.09252	0.0114093	0.405888	1104.66	1073.81	991.42	1095.49	969.632	1124.42	1235.04	1134.14	1105.26	1120.48
TBC1D8B	Tbc1d8b	ENSMUSG00000042473	147.614	-0.332535	-1.25922	0.0114094	0.405888	149.994	105.016	130.409	93.9765	153.341	169.306	135.088	158.532	178.512	161.945
GLRA2	Glra2	ENSMUSG00000018589	2725.05	0.151068	1.11039	0.0114149	0.405888	2865.5	3055.9	3094.53	3016.94	2663.6	2507.47	2260.67	2595.11	3037.04	2836.48
STK26	Stk26	ENSMUSG00000031112	52.524	0.521138	1.43509	0.0114416	0.405888	74.951	40.7113	70.8218	56.6251	56.6393	34.0198	35.6693	46.6165	54.1852	41.3472
ERCC4	Ercc4	ENSMUSG00000022545	750.473	-0.126962	-1.09199	0.0114702	0.405888	700.482	755.231	783.137	674.281	681.101	814.185	738.071	836.826	783.15	748.466
DIP2A	Dip2a	ENSMUSG00000020231	3630.12	0.101023	1.07253	0.0114704	0.405888	3379.5	3961.09	3591.47	4073.25	3854.6	3549.83	3709.02	3347.25	3538.48	3430.56
LNX2	Lnx2	ENSMUSG00000016520	537.671	-0.329354	-1.25645	0.0114711	0.405888	426.531	360.512	410.629	398.595	556.092	504.917	589.542	685.938	367.874	556.595
PTPN13	Ptpn13	ENSMUSG00000034573	1097.7	-0.224662	-1.1685	0.011501	0.40621	1109.02	974.985	800.609	889.086	1216.61	1295.39	1295.43	1052.27	1082.78	1109.76
TMUB1	Tmub1	ENSMUSG00000028958	453.793	0.188899	1.13989	0.0115938	0.408744	511.602	498.913	505.67	470.716	429.069	410.422	379.992	389.677	472.804	465.769
CCL19	Gm2564	ENSMUSG00000091938	1.91322	2.3233	5.00475	0.0116609	0.410368	2.63169	5.50591	2.45142	0	4.18838	0	1.8463	1.06804	0	0
CES1	Ces1d	ENSMUSG00000056973	5.71799	1.32173	2.49966	0.0117023	0.411081	4.72379	16.5943	8.30762	4.77937	3.86731	3.2928	1.67361	1.95484	1.07819	6.06128
COIL	Coil	ENSMUSG00000033983	1068.1	0.101149	1.07263	0.0117305	0.411327	1093.65	1154.44	1155.43	1167.4	1033.75	978.376	1083.93	1100.67	1047.65	1008.68
TRIM26	Trim26	ENSMUSG00000024457	1083.08	-0.159672	-1.11703	0.0117531	0.411379	981.702	1174.77	948.36	1039.44	932.606	1180.43	1184.11	968.633	1164.5	1166.37
MARCH3	March3	ENSMUSG00000032656	113.955	-0.338709	-1.26462	0.0118709	0.413771	117.2	96.3647	89.9425	99.5279	102.965	112.077	141.667	103.205	170.356	116.225
SNRK	Snrk	ENSMUSG00000038145	3364.6	-0.0943799	-1.06761	0.0118852	0.413771	3125.36	3134.59	3317.11	3376.23	3494.64	3275.01	3403.57	3595.14	3665.27	3627.86
MDH1B	Mdh1b	ENSMUSG00000025963	13.1537	-0.709963	-1.63576	0.011966	0.41584	10.5377	6.67712	6.90623	10.7054	16.2104	12.7368	16.7831	16.3235	23.8027	16.2098
RBM24	Rbm24	ENSMUSG00000038132	461.284	-0.257703	-1.19557	0.0119909	0.415964	390.245	379.939	460.654	399.482	382.39	467.005	446.281	558.871	368.128	562.657
MYO1H	Myo1h	ENSMUSG00000066952	28.7726	-0.741816	-1.67228	0.0120227	0.416323	16.2269	17.103	28.4893	22.6651	24.5787	32.7203	47.7695	38.3795	18.79	42.478
POPDC3	Popdc3	ENSMUSG00000019848	16.4225	0.626735	1.54407	0.012075	0.416908	17.5451	26.7202	17.8055	22.422	19.9552	13.4708	13.9821	7.57116	12.5734	20.7748
MGEA5	Mgea5	ENSMUSG00000025220	11415.3	0.0586654	1.0415	0.0120824	0.416908	11984.5	11718.7	12140.2	11630.3	11267.1	11353.6	10882.9	11707.6	11210.5	11243.3
MIB2	Mib2	ENSMUSG00000029060	3176.99	0.0977462	1.0701	0.0121253	0.417125	3064.37	3485.86	3299.14	3404.29	3023.6	2943.37	2872.19	3029.19	3121.05	3233.89
HEMK1	Hemk1	ENSMUSG00000032579	503.699	-0.374249	-1.29616	0.0121525	0.417125	435.458	536.409	395.541	511.18	419.708	713.312	487.285	570.514	568.537	638.027
RTL5	Rtl5	ENSMUSG00000049191	2713.19	0.142742	1.104	0.012153	0.417125	3015.42	2576.17	2747.2	3191.57	2578.01	2569.56	2487.91	2805.6	2348.44	2562.43
ITGAD	Itgad	ENSMUSG00000070369	2.33102	2.19096	4.56608	0.0121896	0.417644	14.3377	0.992188	2.07125	2.8891	1.51634	0.797211	0	0.96808	1.06067	0.844384
PSMD13	Psmd13	ENSMUSG00000025487	3257.29	0.109789	1.07907	0.0122347	0.417829	3317.93	3636.94	3534.08	3256.61	3235.47	2977.37	3162.43	3311.38	3148.97	3133.2
LRRK2	Lrrk2	ENSMUSG00000036273	231.12	0.355606	1.27952	0.0122379	0.417829	266.434	325.995	295.413	254.157	228.495	284.526	204.967	164.677	228.31	187.582
UNC93A	Unc93a	ENSMUSG00000067049	4.06759	1.55297	2.9342	0.0123702	0.419744	0.872779	3.33781	6.9014	5.41141	10.2193	2.70721	1.88901	1.09984	3.569	0
ADAMTS2	Adamts2	ENSMUSG00000036545	470.288	-0.318638	-1.24715	0.0123734	0.419744	491.383	340.455	365.207	389.756	505.587	677.245	553.74	365.906	515.217	500.586
MPC2	Mpc2	ENSMUSG00000026568	890.361	-0.136673	-1.09937	0.0123803	0.419744	832.519	944.369	828.185	860.237	789.846	925.52	1003.26	900.124	900.399	942.947
TNFSF15	Tnfsf15	ENSMUSG00000050395	1.55145	-2.71577	-6.56944	0.012482	0.422455	0	0	0	1.06212	0.859975	7.30958	2.83382	0	1.18775	1.92051
BLVRA	Blvra	ENSMUSG00000001999	274.114	-0.15154	-1.11075	0.0125729	0.424241	252.241	277.494	261.699	240.964	252.791	298.047	289.701	288.291	280.305	269.257
MASP1	Masp1	ENSMUSG00000022887	978.918	-0.136988	-1.09961	0.0125783	0.424241	925.93	879.885	986.475	865.071	935.231	929.472	1026.18	1151.63	918.725	1024.79
MEDAG	Medag	ENSMUSG00000029659	95.0049	-0.530357	-1.44429	0.0126668	0.426409	122.306	65.3414	42.4852	74.6669	71.7918	122.843	158.805	79.3341	119.543	65.4109
HS6ST2	Hs6st2	ENSMUSG00000062184	2283.41	-0.182802	-1.13509	0.0126864	0.426409	2175.83	1676.42	2419.29	2135.04	2124.68	2270.68	2259.84	2863.02	2371.69	2192.5
PRMT6	Prmt6	ENSMUSG00000049300	723.935	0.108482	1.07809	0.0127346	0.426554	772.593	843.094	736.5	721.127	721.086	744.272	709.705	690.903	673.248	695.966
ZNF451	Zfp451	ENSMUSG00000042197	5412.5	0.148546	1.10845	0.0128764	0.430563	4982.04	5596.58	5953.41	5838.44	5704.4	4418.32	5757.41	5544.49	5074.73	4537.95
QPRT	Qprt	ENSMUSG00000030674	27.683	-0.534519	-1.44846	0.0129004	0.430624	24.6772	19.5191	15.2485	20.5412	28.197	39.4895	37.9234	28.3997	20.1956	31.0133
DEPTOR	Deptor	ENSMUSG00000022419	115.596	-0.434786	-1.35171	0.0129473	0.431166	76.8254	98.1469	67.6775	83.0648	136.817	160.579	142.829	84.4719	112.233	125.463
C19orf81	1700008O03Rik	ENSMUSG00000008028	75.7417	0.437079	1.35386	0.0129802	0.431166	65.9245	88.1025	121.851	121.365	61.6931	49.2931	71.8212	60.69	77.5795	74.4279
GRIA3	Gria3	ENSMUSG00000001986	1780.43	-0.155832	-1.11406	0.0129954	0.431166	1483.41	1878.33	1710.21	1784.92	1666.04	1720.23	1719.63	1821.93	2177.51	2056.03
MYCBPAP	Mycbpap	ENSMUSG00000039110	99.5519	0.49177	1.40617	0.0130344	0.431166	166.268	115.041	91.7718	61.395	138.372	102.456	49.9633	80.028	93.5285	83.0553
CCDC170	Ccdc170	ENSMUSG00000019767	31.7114	-0.620631	-1.53755	0.0130353	0.431166	24.6174	29.3733	19.423	25.4584	25.1187	43.533	37.832	15.995	35.134	58.0544
DYNLT1	Dynlt1a	ENSMUSG00000092074	1155.96	0.149723	1.10936	0.0130648	0.431166	1220.77	1368.93	1227.02	1253.87	1124.68	1275.82	990.76	1046.98	1204.25	1063.84
NDUFAF2	Ndufaf2	ENSMUSG00000068184	417.583	0.134007	1.09734	0.0130717	0.431166	459.434	452.933	440.948	404.88	428.481	402.611	394.007	414.299	401.83	381.53
NKX6-3	Nkx6-3	ENSMUSG00000063672	7.47486	-2.77108	-6.82619	0.013193	0.434431	4.34397	2.22046	0	2.20674	0.841998	15.1229	0.949372	1.07847	49.2284	0
EDA	Eda	ENSMUSG00000059327	250.523	-0.205203	-1.15285	0.0132928	0.436013	237.258	203.048	232.347	207.276	240.866	255.609	245.967	251.08	299.958	244.972
IRS1	Irs1	ENSMUSG00000055980	1541.33	-0.102107	-1.07334	0.0133016	0.436013	1557.4	1446.31	1439.63	1532.19	1540.62	1555.55	1683.82	1668.93	1689.64	1480.56
ASB5	Asb5	ENSMUSG00000031519	19.375	-0.623559	-1.54067	0.0133387	0.436013	19.4081	15.6617	18.2133	17.1214	11.946	21.8455	18.7802	21.8505	36.8163	28.0518
GOLGA7	Golga7	ENSMUSG00000015341	2879.03	0.0740126	1.05264	0.0133486	0.436013	3156.1	2888.24	2900.8	2862.23	2949.32	2851.95	2810.03	2918.23	2724.85	2721.9
TMEM178A	Tmem178	ENSMUSG00000024245	713.193	0.116867	1.08438	0.0133531	0.436013	775.46	738.322	800.976	702.842	760.511	684.56	736.047	743.998	663.836	655.774
PDZD2	Pdzd2	ENSMUSG00000022197	1131.1	-0.228882	-1.17193	0.0134677	0.438305	893.851	1153.7	961.155	1158.88	969.534	1106.97	1036.71	1011.31	1533.86	1334.42
DNAH9	Dnah9	ENSMUSG00000056752	340.009	0.407985	1.32683	0.0135228	0.438305	259.153	419.691	332.975	418.119	460.837	301.366	214.003	179.519	313.98	416.608
KCNAB3	Kcnab3	ENSMUSG00000018470	246.586	0.25747	1.19538	0.0135408	0.438305	231.586	290.095	305.073	331.799	279.704	186.954	272.969	284.372	218.083	239.956
HIST1H4D	Hist1h4m	ENSMUSG00000069306	2.16284	2.72987	6.63395	0.0135497	0.438305	5.97928	6.83962	0	3.34097	2.51857	2.59087	0	0	0	0
TFAM	Tfam	ENSMUSG00000003923	1238.28	0.126432	1.09159	0.0135527	0.438305	1256.9	1284.95	1402.98	1220.49	1334.43	1178.42	1189.99	1204.41	1100.97	1276.76
GSKIP	Gskip	ENSMUSG00000044715	408.996	0.126761	1.09184	0.0135687	0.438305	395.534	420.046	450.37	455.226	399.923	393.048	400.529	373.77	393.68	375.247
OVOS2	A2ml1	ENSMUSG00000047228	26.1423	0.591434	1.50674	0.0135985	0.438305	34.0397	23.49	35.4995	43.9287	32.5272	19.1733	16.8478	14.1488	34.3636	28.6224
LIN54	Lin54	ENSMUSG00000035310	516.674	-0.161775	-1.11866	0.0136391	0.438305	492.176	406.648	547.197	474.908	487.249	514.422	579.852	564.814	528.52	507.739
HSD3B2	Hsd3b4	ENSMUSG00000095143	2.44866	-3.66603	-12.6936	0.0136424	0.438305	0	0	0	0	0	5.43393	0	4.35027	0	1.90948
CALB2	Calb2	ENSMUSG00000003657	1462.29	-0.269114	-1.20507	0.0136485	0.438305	1313.84	1133.56	1369.26	1543.92	1218.17	1506.77	1217.55	1665.18	1503.79	2033.65
ZPBP2	Zpbp2	ENSMUSG00000017195	1.11522	-3.0208	-8.11615	0.0137063	0.438978	0.810404	0	0	0	0	0	3.63469	5.09871	1.12287	1.48877
PHF11	Gm6904	ENSMUSG00000090881	4.53223	1.08954	2.12806	0.0137145	0.438978	6.19156	10.1216	5.68317	7.37251	5.18598	3.64421	2.80418	2.16988	4.74488	2.8549
FUK	Fuk	ENSMUSG00000033703	426.197	-0.135499	-1.09847	0.0137582	0.439653	371.446	434.237	422.084	402.107	398.311	427.93	462.851	447.263	420.173	462.292
PRAG1	Prag1	ENSMUSG00000050271	1628.07	0.108173	1.07786	0.0138074	0.440091	1742.39	1779.55	1675.54	1713.89	1694.75	1512.33	1553.78	1615.29	1710.99	1598.16
SPICE1	Spice1	ENSMUSG00000043065	543.813	-0.193681	-1.14368	0.0138172	0.440091	412.066	494.377	572.139	526.691	522.246	643.784	560.268	503.624	548.941	624.491
PCBP3	Pcbp3	ENSMUSG00000001120	962.269	-0.145762	-1.10632	0.0139764	0.443711	927.668	828.85	872.744	897.677	907.441	1065.16	1016.61	884.024	1010.68	929.857
LCAT	Lcat	ENSMUSG00000035237	48.2114	-0.49264	-1.40702	0.0140352	0.444852	49.9588	25.945	26.0353	44.0949	40.0207	47.2526	52.1187	55.6194	76.049	34.6892
BLCAP	Blcap	ENSMUSG00000067787	4849.62	0.106315	1.07648	0.0141899	0.447587	4781.8	5588.04	4922.25	5066.37	5006.77	4477.71	4442.5	4759.32	5163.02	4722.8
GTF2H2	Gtf2h2	ENSMUSG00000021639	827.472	0.12226	1.08844	0.0142949	0.449425	766.587	825.067	882.966	865.403	893.163	738.459	735.402	835.544	817.881	766.966
PQLC1	Pqlc1	ENSMUSG00000034006	1013.23	0.11141	1.08028	0.0143277	0.449459	933.719	1102.21	1069.48	1099.96	1018.57	938.014	970.571	889.969	998.1	1030.69
SH2D3C	Sh2d3c	ENSMUSG00000059013	1026.47	0.125808	1.09112	0.0145461	0.454922	1115.34	1129.26	1021.3	1114.88	1028.31	1003.52	1090.45	959.908	946.156	953.907
ABCD4	Abcd4	ENSMUSG00000021240	432.402	-0.139757	-1.10172	0.0145633	0.454922	389.102	483.041	380.675	425.073	427.304	459.171	442.788	486.75	438.3	489.682
MTHFS	Mthfsl	ENSMUSG00000079427	165.326	-0.210085	-1.15676	0.0146325	0.456352	148.319	178.155	138.019	146.004	145.876	164.544	199.756	170.531	148.933	186.846
NOG	Nog	ENSMUSG00000048616	188.157	0.211438	1.15784	0.0146906	0.45743	228.072	192.787	215.823	195.357	192.601	208.442	177.619	160.251	179.781	158.108
FREM3	Frem3	ENSMUSG00000042353	10.857	-0.905962	-1.87379	0.0148122	0.459956	13.9189	5.61052	4.61327	8.6147	6.86155	12.652	5.60899	16.385	27.3547	14.248
TRUB1	Trub1	ENSMUSG00000025086	1003.13	0.11227	1.08093	0.014819	0.459956	951.595	1048.37	1068.14	1056.95	1067.53	1012.61	911.905	1007.38	843.749	1020.01
D2HGDH	D2hgdh	ENSMUSG00000073609	580.498	-0.148641	-1.10853	0.0148433	0.459975	545.768	574.696	525.095	571.302	548.158	636.03	646.705	649.261	552.041	577.235
RASSF4	Rassf4	ENSMUSG00000042129	577.633	-0.369969	-1.29233	0.0151842	0.467939	672.475	532.549	332.684	481.581	519.22	706.964	680.788	467.271	895.1	534.093
SPTLC1	Sptlc1	ENSMUSG00000021468	867.215	-0.110881	-1.07989	0.0151919	0.467939	892.183	807.883	808.46	817.997	844.312	941.702	972.959	932.779	810.207	846.383
[truncated: 15,538 more rows]

## Sheet: Read Mapping
Supplementary table 1. All RNA-Seq data
Summary of RNA-seq mapping results (read mapping was performed using HISAT2).
[truncated: 16 more rows]

## Sheet: DAVID_GO BP
Category	Term	Count	%	PValue	Genes	List Total	Pop Hits	Pop Total	Fold Enrichment	Bonferroni	Benjamini	FDR
[truncated: 40 more rows]

[truncated: 25 more sheets: DAVID_GO MF, DAVID_GO CC, DAVID_KEGG, DAVID_Keywords, DAVID_Functional Annotation Cha, GSEA_HT_Down_C5BP, GSEA_HT_Down_C5CC, GSEA_HT_Down_C5MF, GSEA_HT_Down_ASD_RISK, GSEA_HT_Down_Celltype, GSEA_HT_Up_C5BP, GSEA_HT_Up_C5CC, GSEA_HT_Up_C5MF, GSEA_HT_Up_ASD_RISK, GSEA_HT_Up_Celltype, GSEA_HM_Down_C5BP, GSEA_HM_Down_C5CC, GSEA_HM_Down_C5MF, GSEA_HM_Down_ASD_RISK, GSEA_HM_Down_Celltype …]
