# Supplementary material for: A TBR1-K228E Mutation Induces Tbr1 Upregulation, Altered Cortical Distribution of Interneurons, Increased Inhibitory Synaptic Transmission, and Autistic-Like Behavioral Deficits in Mice
Source: Front Mol Neurosci. 2019 Oct 9;12:241. doi: 10.3389/fnmol.2019.00241 (PMC6797848; doi:10.3389/fnmol.2019.00241)
Supplement: TABLE S2 — Statistical results. [file Table_2.XLSX]

## Sheet: Sheet1
Supplementary Table 2. Statistical Results
Figure		Assay Performed	Parameter (Unit)	Comparison							Descriptive Statistics		Statistical Analysis
				Independent Variables				Sex	Age (days)	N (animal) count	Average ± SEM	Median (2Q, 3Q)	Statistical Test	Significance
1	g	biolayer interferometry (BLI)	Kon (1/Ms)								Diff=4000.0000	95%CI=1984.4352 to 6015.5648	One-way ANOVA; Tukey's HSD multiple comparisons test	sum of square : 93265454.5455, df: 2, Variance: 46632727.2727, F: 54.6728, P: 0.0000		WT vs K228E, p=0.0012, **
											Diff=-2800.0000	95%CI=-4815.5648 to -784.4352				WT vs N374H, p=0.0102, *
											Diff=-6800.0000	95%CI=-8666.0504 to -4933.9496				K228E vs N374H, p=0.0000, ***
			Koff (1/s)								Diff=0.0412	95%CI=0.0373 to 0.0451	One-way ANOVA; Tukey's HSD multiple comparisons test	Sum of squre: 0.0045, df:2, variance: 0.0022, F: 689.3630, p:0.0000		WT vs K228E, p=0.4677, ns
											Diff=-0.0012	95%CI=-0.0052 to 0.0027				WT vs N374H, p=0.6587, ns
											Diff=-0.0424	95%CI=-0.0461 to -0.0388				K228E vs N374H, p=0.5931, ns
											Diff=0.0412	95%CI=-0.04342525 to -0.03897475	Student's t-test	t(5) = 47.5938	Two-tailed	WT vs K228E, p<0.0001, ***
											Diff=-0.0012	95%CI= 0.00095308 to 0.00150692		t(5) = 11.4179	Two-tailed	WT vs N374H, p<0.0001, ***
											Diff=-0.0424			t(6) = 57.8026	Two-tailed	K228E vs N374H, p<0.0001, ***
2	d	Western blotting	Tbr1 protein level in +/K228E and in K228E/K228E relative to WT (AU)	HT vs WT				males and females mixed	E17	WT = 6 (6) brains HT = 4 (4) brains	WT = 1 ± 0.24	WT = 1.21 (0.7, 1.44)	Mann-Whitney U test	U = 0	Two-tailed	p = 0.0095, **
											HT = 2.31 ± 0.11	HT = 2.39 (2.24, 2.46)
				HM vs WT						WT = 6 (6) brains HM = 6 (6) brains	WT = 1 ± 0.24	WT = 1.21 (0.7, 1.44)	Mann-Whitney U test	U = 0	Two-tailed	p = 0.0022, **
											HM = 6.34 ± 0.62	HM = 6.17 (5.56, 6.76)
3	d	Fisher's exact test for venn diagram		K228E/K228E & Rubenstein (cKO)									Fisher's exact test	odds ratio = 0.1743604 (95% CI, 0.1001526 0.2964400)		p-value = 1.677e-12
				Rubenstein(cKO) & Chuang (-/-)										odds ratio = 0.2376771 (95% CI, 0.1430182 0.3893131)		p-value = 8.78e-10
				Chuang (-/-) & K228E/K228E										odds ratio = 0.2155581 (95% CI, 0.1132315 0.3913261)		p-value = 2.051e-08
5	c	IHC_layer thickness	layer thickness (um)	Total layer thickness				males and females mixed	P5	WT = 3 (3) sections HT = 3 (3) sections	WT = 863.67 ± 36.66	WT = 863.12 (831.78, 895.28)	Mann-Whitney U test	U = 4	Two-tailed	p > 0.9999, ns
											HT = 865.62 ± 22.05	HT = 885.09 (853.35, 887.63)
	b			L2/3 thickness						WT = 3 (3) sections HT = 3 (3) sections	WT = 122.82 ± 8.57	WT = 123.67 (115.62, 130.44)	Mann-Whitney U test	U = 1	Two-tailed	p = 0.2, ns
											HT = 144.27 ± 7.77	HT = 151.62 (140.18, 152.04)
				L5 thickness						WT = 3 (3) sections HT = 3 (3) sections	WT = 290.24 ± 37.28	WT = 300.7 (260.88, 324.82)	Mann-Whitney U test	U = 4	Two-tailed	p > 0.9999, ns
											HT = 311.41 ± 13.97	HT = 321.85 (302.8, 325.24)
				L6 thickness						WT = 3 (3) sections HT = 3 (3) sections	WT = 450.61 ± 10.62	WT = 441.27 (440.02, 456.53)	Mann-Whitney U test	U = 0	Two-tailed	p = 0.1, ns
											HT = 409.94 ± 13.45	HT = 410.78 (398.51, 421.79)
	e	IHC_interneuron counting	total interneuron counts per mm^2	SST interneuron				males	3 months old	WT = 12 (3) sections HT = 12 (3) sections	WT = 118.47 ± 8.76	WT = 119.58 (87.17, 132.44)	Student's t-test	t(22) = 0.2593	Two-tailed	p = 0.7978, ns
											HT = 115.86 ± 4.94	HT = 111.76 (103.94, 126.85)
	i			PV interneuron						WT = 12 (3) sections HT = 12 (3) sections	WT = 100.96 ± 7.68	WT = 102.82 (88.29, 121.26)	Student's t-test	t(22) = 1.423	Two-tailed	p = 0.1688, ns
											HT = 85.68 ± 7.5	HT = 82.7 (66.5, 100.03)
	m			VIP interneuron						WT = 12 (3) sections HT = 12 (3) sections	WT = 64.08 ± 4.5	WT = 65.94 (60.91, 69.85)	Student's t-test	t(22) = 1.324	Two-tailed	p = 0.1989, ns
											HT = 53.65 ± 6.46	HT = 61.47 (29.06, 65.94)
	g		% of total interneuron counts in the region of interest	SST		superficial layers (bin 1-5)				WT = 12 (3) sections HT = 12 (3) sections	WT = 44.72 ± 1.43	WT = 44.21 (40.77, 47.79)	Two-way ANOVA; Sidak's multiple comparisons test	Interaction; F (1, 44) = 5.764, P=0.0206 layers; F (1, 44) = 78.86, P<0.0001 genotype; F (1, 44) = 0, P>0.9999		WT - HET superficial layers, p=0.1839, ns deep layers, p=0.1839, ns
											HT = 40.81 ± 1.81	HT = 41 (37.74, 44.83)
						deep layers (bin 6-10)				WT = 12 (3) sections HT = 12 (3) sections	WT = 55.28 ± 1.43	WT = 55.79 (52.21, 59.23)
											HT = 59.19 ± 1.81	HT = 59 (55.17, 62.26)
	k			PV		superficial layers (bin 1-5)				WT = 12 (3) sections HT = 12 (3) sections	WT = 34.4 ± 2.52	WT = 36.18 (26.96, 37.78)	Two-way ANOVA; Sidak's multiple comparisons test	Interaction; F (1, 44) = 15.76, P=0.0003 layer; F (1, 44) = 336.1, P<0.0001 genotype; F (1, 44) = 0, P>0.9999		WT - HET superficial layers, p=0.0148, * deep layers, p=0.0148, *
											HT = 25.78 ± 1.75	HT = 25.92 (22.12, 29.61)
						deep layers (bin 6-10)				WT = 12 (3) sections HT = 12 (3) sections	WT = 65.6 ± 2.52	WT = 63.82 (62.22, 73.04)
											HT = 74.22 ± 1.75	HT = 74.08 (70.39, 77.88)
	o			VIP		superficial layers (bin 1-5)				WT = 12 (3) sections HT = 12 (3) sections	WT = 61.7 ± 2.1	WT = 61.52 (58.1, 66.94)	Two-way ANOVA; Sidak's multiple comparisons test	Interaction; F (1, 44) = 3.265, P=0.0776 layers; F (1, 44) = 10.68, P=0.0021 genotype; F (1, 44) = 0, P>0.9999		WT - HET superficial layers, p=0.3728, ns deep layers, p=0.3728, ns
											HT = 53.37 ± 6.17	HT = 58.42 (45.03, 64.97)
						deep layers (bin 6-10)				WT = 12 (3) sections HT = 12 (3) sections	WT = 38.3 ± 2.1	WT = 38.48 (33.06, 41.9)
											HT = 46.63 ± 6.17	HT = 41.58 (35.03, 54.97)
6	a	mEPSC	Amplitude (pA)					males	11-12 weeks	WT = 15 (3) cells HT = 19 (4) cells	WT = 19.43 ± 0.92	WT = 18.9 (16.66, 22.1)	Student's t-test	t(32) = 1.384	Two-tailed	p = 0.176, ns
											HT = 18.06 ± 0.49	HT = 18.5 (16.8, 19.09)
			Frequency (Hz)							WT = 15 (3) cells HT = 19 (4) cells	WT = 1.12 ± 0.35	WT = 0.78 (0.31, 1.18)	Mann-Whitney U test	U = 141.5	Two-tailed	p = 0.9794, ns
											HT = 0.93 ± 0.21	HT = 0.72 (0.57, 0.9)
	b	mIPSC	Amplitude (pA)						11-12 weeks	WT = 17 (3) cells HT = 15 (3) cells	WT = 30.02 ± 2.21	WT = 27.18 (21.75, 39.14)	Mann-Whitney U test	U = 86	Two-tailed	p = 0.1227, ns
											HT = 34.71 ± 2.02	HT = 32.66 (30.42, 35.32)
			Frequency (Hz)							WT = 17 (3) cells HT = 15 (3) cells	WT = 1.67 ± 0.26	WT = 1.45 (0.95, 2.47)	Student's t-test	t(30) = 2.29	Two-tailed	p = 0.0292, *
											HT = 2.8 ± 0.43	HT = 2.52 (1.56, 3.86)
	c	sEPSC	Amplitude (pA)						11-12 weeks	WT = 14 (3) cells HT = 12 (3) cells	WT = 18.79 ± 0.75	WT = 18.79 (17.33, 20.92)	Student's t-test	t(24) = 0.3412	Two-tailed	p = 0.7359, ns
											HT = 18.48 ± 0.45	HT = 18.5 (17.24, 19.34)
			Frequency (Hz)							WT = 14 (3) cells HT = 12 (3) cells	WT = 0.77 ± 0.11	WT = 0.72 (0.54, 0.95)	Mann-Whitney U test	U = 32	Two-tailed	p = 0.0064, **
											HT = 1.54 ± 0.23	HT = 1.5 (1.14, 1.61)
	d	sIPSC	Amplitude (pA)						11-12 weeks	WT = 14 (3) cells HT = 12 (3) cells	WT = 16.97 ± 0.67	WT = 16.36 (15.03, 18.83)	Mann-Whitney U test	U = 57	Two-tailed	p = 0.1759, ns
											HT = 19.15 ± 1.29	HT = 18.99 (16.14, 22.24)
			Frequency (Hz)							WT = 14 (3) cells HT = 12 (3) cells	WT = 0.49 ± 0.11	WT = 0.39 (0.19, 0.62)	Mann-Whitney U test	U = 37	Two-tailed	p = 0.0143, *
											HT = 1.27 ± 0.29	HT = 1.03 (0.58, 1.39)
	e	Firing rate	# of action potential	input current		0 pA		males	11-12 weeks	WT = 22 (4) cells HT = 17 (4) cells	WT = 0 ± 0	WT = 0 (0, 0)	Two-way Repeated Measures ANOVA; Holm-Sidak's multiple comparison test	Interaction; F (10, 370) = 0.5853, P=0.8260 input current; F (10, 370) = 68.5, P<0.0001 genotype; F (1, 37) = 0.06223, P=0.8044		p >0.9999, ns
											HT = 0 ± 0	HT = 0 (0, 0)
						20 pA					WT = 0 ± 0	WT = 0 (0, 0)				p >0.9999, ns
											HT = 0 ± 0	HT = 0 (0, 0)
						40 pA					WT = 0.27 ± 0.27	WT = 0 (0, 0)				p >0.9999, ns
											HT = 0.59 ± 0.44	HT = 0 (0, 0)
						60 pA					WT = 1.14 ± 0.52	WT = 0 (0, 0.75)				p >0.9999, ns
											HT = 1.35 ± 0.81	HT = 0 (0, 0)
						80 pA					WT = 2.86 ± 0.82	WT = 0.5 (0, 6)				p >0.9999, ns
											HT = 2.41 ± 1.11	HT = 0 (0, 2)
						100 pA					WT = 4.45 ± 1.06	WT = 2 (0.25, 9.75)				p >0.9999, ns
											HT = 4 ± 1.36	HT = 1 (0, 6)
						120 pA					WT = 6.23 ± 1.23	WT = 5 (1, 11.75)				p >0.9999, ns
											HT = 5.94 ± 1.6	HT = 5 (0, 9)
						140 pA					WT = 7.82 ± 1.33	WT = 7 (2.5, 13.75)				p >0.9999, ns
											HT = 7.82 ± 1.8	HT = 7 (1, 11)
						160 pA					WT = 9 ± 1.49	WT = 9 (2.75, 15)				p >0.9999, ns
											HT = 9.76 ± 1.95	HT = 10 (3, 14)
						180 pA					WT = 10.09 ± 1.64	WT = 11 (2.75, 16)				p =0.9945, ns
											HT = 11.65 ± 2.01	HT = 12 (6, 16)
						200 pA					WT = 11.27 ± 1.75	WT = 12.5 (4, 16.75)				p =0.927, ns
											HT = 13.47 ± 2.01	HT = 13 (8, 18)
	f	Input resistance	Voltage (mV)	input current		0 pA		males	11-12 weeks	WT = 22 (4) cells HT = 17 (4) cells	WT = 0.05 ± 0.06	WT = 0.01 (-0.08, 0.18)	Two-way Repeated Measures ANOVA; Holm-Sidak's multiple comparison test	Interaction; F (2, 74) = 1.012, P=0.3684 input current; F (2, 74) = 225.2, P<0.0001 genotype; F (1, 37) = 1.037, P=0.3152		p >0.9999, ns
											HT = 0.01 ± 0.04	HT = -0.02 (-0.09, 0.05)
						-10 pA					WT = -4.84 ± 0.38	WT = -4.61 (-5.98, -3.74)				p =0.7115, ns
											HT = -4.13 ± 0.53	HT = -3.99 (-4.68, -2.78)
						-20 pA					WT = -8.97 ± 0.66	WT = -9 (-11.3, -6.94)				p =0.3742, ns
											HT = -7.89 ± 0.93	HT = -7.49 (-8.75, -5.5)
	g	AP threshold	Threshold (mV)					males	11-12 weeks	WT = 22 (4) cells HT = 17 (4) cells	WT = -30.36 ± 1.72	WT = -30 (-35.75, -25.5)	Student's t-test	t(37) = 0.2813	Two-tailed	p = 0.7801, ns
											HT = -29.53 ± 2.54	HT = -27 (-37, -23)
7	a	Three-chamber test	Sniffing time (s)	S-O		S		males	3 months	WT = 9 animals HT = 9 animals	WT = 193.25 ± 14.4	WT = 173.3 (163.29, 230.96)	Two-way Repeated Measures ANOVA; Holm-Sidak's multiple comparison test	Interaction; F (1, 16) = 3.471, P=0.0809 S vs O; F (1, 16) = 116.2, P<0.0001 Genotype; F (1, 16) = 5.044, P=0.0392		S - O WT, p<0.0001, **** K228E, p<0.0001, ****
											HT = 144.97 ± 17.34	HT = 149.48 (108.77, 167.7)
						O				WT = 9 animals HT = 9 animals	WT = 45.84 ± 2.97	WT = 47.65 (38.97, 54.12)
											HT = 41.01 ± 5.88	HT = 44.58 (35.84, 55.59)
			Preference index (%)	S-O						WT = 9 animals HT = 9 animals	WT = 60.15 ± 4.14	WT = 61.2 (50.21, 72.06)	Student's t-test	t(16) = 0.6185	Two-tailed	p = 0.545, ns
											HT = 56.11 ± 5.06	HT = 58 (45.79, 64.47)
			Sniffing time (s)	S2-S1		S2				WT = 10 animals HT = 10 animals	WT = 138.55 ± 15.41	WT = 139.5 (100.01, 161.21)	Two-way Repeated Measures ANOVA; Holm-Sidak's multiple comparison test	Interaction; F (1, 18) = 0.3627, P=0.5545 genotype; F (1, 18) = 4.714, P=0.0435 S2 vs S1; F (1, 18) = 18.25, P=0.0005		S2 - S1 WT, p=0.0057, ** K228E, p=0.0362, *
											HT = 110.72 ± 12.73	HT = 125.79 (72.3, 140.69)
						S1				WT = 10 animals HT = 10 animals	WT = 73.84 ± 8.07	WT = 81.75 (50.32, 91.56)
											HT = 62 ± 7.4	HT = 62.16 (41.06, 79.38)
			Preference index (%)	S2-S1						WT = 10 animals HT = 10 animals	WT = 28.12 ± 9.5	WT = 33.72 (4.48, 51.8)	Student's t-test	t(18) = 0.1535	Two-tailed	p = 0.8797, ns
											HT = 26.13 ± 8.81	HT = 28.15 (18.58, 42.17)
	b	Direct social interaction	Interaction time (s)					males	3 months	WT = 9 animals HT = 9 animals	WT = 73.1 ± 5.39	WT = 69.38 (60.53, 89.51)	Mann-Whitney U test	U = 11	Two-tailed	p = 0.0078, **
											HT = 46.11 ± 7.55	HT = 44.14 (28.43, 52.27)
	c	Pup ultrasonic vocalization	Number of calls / 5 min	Postnatal days		P5		males and females mixed	P5	WT = 12 animals HT = 9 animals	WT = 294.83 ± 71.87	WT = 221.5 (57, 485.25)	Two-way ANOVA; Sidak's multiple comparisons test	Interaction; F (2, 77) = 1.133, P=0.3273 postnatal day; F (2, 77) = 5.902, P=0.0041 genotype; F (1, 77) = 0.2601, P=0.6115		p =0.4512, ns
											HT = 195.67 ± 33.65	HT = 180 (140, 257)
						P7			P7	WT = 15 animals HT = 16 animals	WT = 284.67 ± 50.06	WT = 300 (71, 440.5)				p >0.9999, ns
											HT = 284 ± 46.69	HT = 275 (136.5, 437.5)
						P9			P9	WT = 15 animals HT = 16 animals	WT = 121 ± 22.56	WT = 127 (43, 155)				p =0.8586, ns
											HT = 163.63 ± 30.3	HT = 140.5 (75.75, 235)
			Latency to first call (s)	Postnatal days		P5			P5	WT = 12 animals HT = 9 animals	WT = 19.59 ± 7.17	WT = 6.23 (2.51, 35.21)	Two-way ANOVA; Sidak's multiple comparisons test	Interaction; F (2, 76) = 0.3415, P=0.7118 postnatal day; F (2, 76) = 7.856, P=0.0008 genotype; F (1, 76) = 1.068, P=0.3047		p =0.9992, ns
											HT = 17.77 ± 3.82	HT = 21.15 (8.42, 24.03)
						P7			P7	WT = 15 animals HT = 15 animals	WT = 22.07 ± 7.36	WT = 9.27 (2.16, 33.99)				p =0.9592, ns
											HT = 16.24 ± 7.03	HT = 5.71 (0.7, 17.68)
						P9			P9	WT = 15 animals HT = 16 animals	WT = 59.84 ± 12.08	WT = 44.16 (36.07, 76.27)				p =0.4527, ns
											HT = 42.58 ± 12.32	HT = 26.03 (7.42, 57.32)
8	a	Elevated plus-maze test	Time spent in arms (s)	arm		Closed		males	3 months	WT = 10 animals HT = 10 animals	WT = 347.35 ± 15.51	WT = 346.11 (306.47, 390.53)	Two-way ANOVA; Sidak's multiple comparisons test	Interaction; F (1, 36) = 17.68, P=0.0002 arm; F (1, 36) = 640, P<0.0001 genotype; F (1, 36) = 0.05526, P=0.8155		p =0.0067, **
											HT = 395.93 ± 9.34	HT = 393.29 (388.88, 418.14)
						Open				WT = 10 animals HT = 10 animals	WT = 116.51 ± 10.81	WT = 125.62 (88.74, 141.09)				p =0.016, *
											HT = 73.06 ± 5.86	HT = 73.31 (65.28, 83.8)
			% Open arm							WT = 10 animals HT = 10 animals	WT = 25.28 ± 2.46	WT = 27.2 (19.1, 30.9)	Mann-Whitney U test	U = 14	Two-tailed	p = 0.0052, **
											HT = 15.54 ± 1.17	HT = 15.19 (13.27, 19.17)
	b	Light-Dark test	Time spent in light (s)					males	3 months	WT = 10 animals HT = 10 animals	WT = 185.53 ± 15.33	WT = 177.94 (155.19, 210.72)	Mann-Whitney U test	U = 22	Two-tailed	p = 0.0355, *
											HT = 134.63 ± 16.17	HT = 126.99 (104.29, 160.36)
	c	Open-field test	Distance moved (cm)	time		10 minutes		males	3 months	WT = 10 animals HT = 10 animals	WT = 4382.88 ± 271.41	WT = 4703.26 (3476.3, 4967.06)	Two-way Repeated Measures ANOVA; Dunnett's multiple comparison test	Interaction; F (5, 90) = 2.517, P=0.0352 Time; F (5, 90) = 9.094, P<0.0001 Genotype; F (1, 18) = 0.9834, P=0.3345 Subjects (matching); F (18, 90) = 8.326, P<0.0001
											HT = 4012.62 ± 292.47	HT = 3846.79 (3285.55, 4452.06)
						20 minutes					WT = 3779.99 ± 304.63	WT = 3615.27 (3167.49, 4690.59)				WT 10 vs. 20, p =0.0328, * HT 10 vs. 20, p =0.995, ns
											HT = 3928.47 ± 201.45	HT = 3850.32 (3469.38, 4324.15)
						30 minutes					WT = 3385.47 ± 134.76	WT = 3303.33 (3005.26, 3771.76)				WT 10 vs. 30, p =0.0001, *** HT 10 vs. 30, p =0.9795, ns
											HT = 3897.21 ± 168.59	HT = 3996.72 (3536.62, 4293.72)
						40 minutes					WT = 3154.25 ± 148.71	WT = 3061.36 (2884.43, 3537.46)				WT 10 vs. 40, p =0.0001, **** HT 10 vs. 40, p =0.5066, ns
											HT = 3707.18 ± 223.85	HT = 3439.11 (3177.82, 3988.67)
						50 minutes					WT = 3406.81 ± 276.37	WT = 3409.02 (2877.27, 3736.28)				WT 10 vs. 50, p =0.0001, *** HT 10 vs. 50, p =0.2698, ns
											HT = 3619.22 ± 214.84	HT = 3646.12 (3434.02, 3952.14)
						60 minutes					WT = 3015.66 ± 280.05	WT = 2850.34 (2292.44, 3781.47)				WT 10 vs. 60, p =0.0001, **** HT 10 vs. 60, p =0.102, ns
											HT = 3512.61 ± 203.16	HT = 3576.53 (3337.85, 3927.54)
			Time in center (s)	time		10 minutes				WT = 10 animals HT = 10 animals	WT = 53.07 ± 5.99	WT = 45.22 (37.9, 72.05)	Two-way Repeated Measures ANOVA; Dunnett's multiple comparison test	Interaction; F (5, 90) = 0.1058, P=0.9907 Time; F (5, 90) = 2.012, P=0.0844 genotype; F (1, 18) = 7.437, P=0.0138 Subjects (matching); F (18, 90) = 2.408, P=0.0035
											HT = 77.08 ± 6.92	HT = 75.76 (64.58, 91.49)
						20 minutes					WT = 70.06 ± 9.97	WT = 71.2 (48.15, 93.44)				WT 10 vs. 20, p =0.6268, ns HT 10 vs. 20, p =0.5339, ns
											HT = 95.89 ± 7.53	HT = 95.65 (81.33, 109.68)
						30 minutes					WT = 72.84 ± 5.9	WT = 71.77 (63.8, 84.55)				WT 10 vs. 30, p =0.4866, ns HT 10 vs. 30, p =0.7978, ns
											HT = 90.6 ± 11.21	HT = 86.67 (65.88, 99.5)
						40 minutes					WT = 66.63 ± 8.65	WT = 51.23 (46.16, 85.63)				WT 10 vs. 40, p =0.7962, ns HT 10 vs. 40, p =0.4166, ns
											HT = 98.33 ± 10.44	HT = 94.92 (76.09, 110.05)
						50 minutes					WT = 74.35 ± 15.78	WT = 64.95 (42.86, 75.42)				WT 10 vs. 50, p =0.4158, ns HT 10 vs. 50, p =0.4194, ns
											HT = 98.27 ± 11.59	HT = 102.66 (94.76, 107.78)
						60 minutes					WT = 84.66 ± 16.21	WT = 76.83 (49.1, 116.82)				WT 10 vs. 60, p =0.1038, ns HT 10 vs. 60, p =0.1358, ns
											HT = 106.93 ± 15.15	HT = 98.57 (82.27, 109.97)
			Total distance moved (cm)							WT = 10 animals HT = 10 animals	WT = 21125.05 ± 1139.97	WT = 20959.43 (18573.4, 23771.04)	Student's t-test	t(18) = 0.9916	Two-tailed	p = 0.3345, ns
											HT = 22677.31 ± 1072.73	HT = 22037.7 (20977.56, 25799.15)
			Total center time (s)							WT = 10 animals HT = 10 animals	WT = 421.6 ± 38.45	WT = 404.2 (335.73, 462.01)	Mann-Whitney U test	U = 16	Two-tailed	p = 0.0089, **
											HT = 567.1 ± 36.99	HT = 530.87 (505.11, 572.92)
			Distance moved (cm)	time		10 minutes				WT = 10 animals HT = 10 animals	WT = 4382.88 ± 271.41	WT = 4703.26 (3476.3, 4967.06)	Wilcoxon matched-pairs signed rank test	W = -51 (WT) W = -17 (HT)	Two-tailed	WT 10 vs. 60, p = 0.0059, **
											HT = 4012.62 ± 292.47	HT = 3846.79 (3285.55, 4452.06)
						60 minutes				WT = 10 animals HT = 10 animals	WT = 3015.66 ± 280.05	WT = 2850.34 (2292.44, 3781.47)	Wilcoxon matched-pairs signed rank test		Two-tailed	HT 10 vs. 60, p = 0.4316, ns
											HT = 3512.61 ± 203.16	HT = 3576.53 (3337.85, 3927.54)
			Time in center (s)			10 minutes				WT = 10 animals HT = 10 animals	WT = 53.07 ± 5.99	WT = 45.22 (37.9, 72.05)	Wilcoxon matched-pairs signed rank test	W = 29 (WT) W = 31 (HT)	Two-tailed	WT 10 vs. 60, p = 0.1602, ns
											HT = 77.08 ± 6.92	HT = 75.76 (64.58, 91.49)
						60 minutes				WT = 10 animals HT = 10 animals	WT = 84.66 ± 16.21	WT = 76.83 (49.1, 116.82)	Wilcoxon matched-pairs signed rank test		Two-tailed	HT 10 vs. 60, p = 0.1309, ns
											HT = 106.93 ± 15.15	HT = 98.57 (82.27, 109.97)
7	d	LABORAS_Self-grooming	Grooming duration (s)	time		1 hr		males	3 months	WT = 7 animals HT = 7 animals	WT = 249.15 ± 82.66	WT = 178.09 (136.1, 254.08)	Two-way Repeated Measures ANOVA; Holm-Sidak's multiple comparison test	Interaction; F (70, 840) = 1.61, P=0.0016 Time; F (70, 840) = 4.077, P<0.0001 Genotype; F (1, 12) = 5.463, P=0.0376		p >0.9999, ns
											HT = 192.17 ± 32.48	HT = 190.34 (124.58, 217.99)
						2 hr					WT = 382.12 ± 24.88	WT = 388.97 (366.44, 405.25)				p >0.9999, ns
											HT = 382.67 ± 90.97	HT = 387.91 (225.85, 466.23)
						3 hr					WT = 373.63 ± 59.18	WT = 335.52 (270.79, 402.46)				p >0.9999, ns
											HT = 602.04 ± 197.01	HT = 396.37 (260.05, 890.23)
						4 hr					WT = 439.86 ± 65.58	WT = 452.69 (323.64, 541.34)				p >0.9999, ns
											HT = 600.69 ± 169.36	HT = 522.8 (346.03, 708.73)
						5 hr					WT = 281.36 ± 71.74	WT = 284.12 (140.8, 443.03)				p =0.3549, ns
											HT = 742.05 ± 170.21	HT = 604.54 (472.14, 991.97)
						6 hr					WT = 267.33 ± 64.31	WT = 306.27 (135.41, 411.96)				p =0.207, ns
											HT = 762.24 ± 153.71	HT = 549.05 (432.85, 1140.21)
						7 hr					WT = 184.5 ± 37.44	WT = 210.18 (101.11, 226.03)				p =0.0036, **
											HT = 867.5 ± 165.83	HT = 905.18 (560.14, 1070.92)
						8 hr					WT = 270.59 ± 56.09	WT = 300.54 (211.77, 357.77)				p >0.9999, ns
											HT = 298.68 ± 73.56	HT = 268.79 (140.03, 462.42)
						9 hr					WT = 302.26 ± 94.18	WT = 194.77 (122.25, 462.63)				p =0.9907, ns
											HT = 613.62 ± 127.22	HT = 664.22 (377.57, 739.85)
						10 hr					WT = 284.01 ± 80.55	WT = 250.79 (117.62, 399.29)				p =0.9688, ns
											HT = 616.68 ± 114.83	HT = 539.6 (438.99, 807.31)
						11 hr					WT = 560.41 ± 119.94	WT = 473.87 (448.26, 528.94)				p >0.9999, ns
											HT = 762.56 ± 170.83	HT = 738.66 (492.06, 1024.54)
						12 hr					WT = 379.84 ± 119.82	WT = 229.08 (153.86, 539.42)				p >0.9999, ns
											HT = 363.38 ± 176.45	HT = 181.66 (109.1, 389.85)
						13 hr					WT = 181.57 ± 100.29	WT = 29.6 (15.48, 317.06)				p =0.8009, ns
											HT = 565.12 ± 183.07	HT = 460.15 (159.97, 821.5)
						14 hr					WT = 229.2 ± 74.7	WT = 149.27 (89.67, 374.58)				p >0.9999, ns
											HT = 233.16 ± 57.49	HT = 191.33 (154.92, 347.61)
						15 hr					WT = 205.51 ± 45.18	WT = 225.2 (113.67, 257.56)				p >0.9999, ns
											HT = 391.18 ± 188.18	HT = 114.72 (92, 577.69)
						16 hr					WT = 295.44 ± 63.22	WT = 257.6 (206.88, 352)				p >0.9999, ns
											HT = 511.24 ± 254.99	HT = 185.23 (55.66, 753.11)
						17 hr					WT = 138.94 ± 61.8	WT = 80.94 (7.86, 217.81)				p >0.9999, ns
											HT = 334.77 ± 86.01	HT = 271.84 (228.15, 445.5)
						18 hr					WT = 257.32 ± 32.25	WT = 253.75 (212.59, 293.51)				p >0.9999, ns
											HT = 474.6 ± 159.86	HT = 604.82 (57.49, 818.69)
						19 hr					WT = 300.76 ± 55.19	WT = 291.42 (199.26, 357.44)				p >0.9999, ns
											HT = 350.57 ± 66.44	HT = 323.29 (247.23, 434.97)
						20 hr					WT = 246.94 ± 52.07	WT = 267.56 (172.96, 283.6)				p =0.0049, **
											HT = 917.33 ± 166.34	HT = 1021.12 (549.12, 1281.71)
						21 hr					WT = 228.34 ± 37.7	WT = 211.82 (169.69, 253.18)				p >0.9999, ns
											HT = 188.21 ± 51.53	HT = 186.65 (111.96, 247.03)
						22 hr					WT = 276.96 ± 57.16	WT = 250.75 (205.39, 302.04)				p =0.9977, ns
											HT = 569.05 ± 181.06	HT = 383.88 (233.98, 956.16)
						23 hr					WT = 390.79 ± 76.67	WT = 379.89 (273.03, 440.45)				p >0.9999, ns
											HT = 492.49 ± 81.37	HT = 521.78 (281.69, 679.98)
						24 hr					WT = 436.87 ± 55.64	WT = 502.3 (364.04, 545.94)				p =0.7437, ns
											HT = 831.09 ± 170.73	HT = 785.84 (435.2, 1102.5)
						25 hr					WT = 319.9 ± 49.06	WT = 287.89 (253.48, 308.65)				p =0.0639, ns
											HT = 877.28 ± 193.73	HT = 670.82 (447.6, 1301.56)
						26 hr					WT = 567.81 ± 80.28	WT = 653.92 (373.83, 676.23)				p >0.9999, ns
											HT = 697.93 ± 206.94	HT = 504.86 (306.12, 1057.53)
						27 hr					WT = 397.47 ± 96.93	WT = 461.62 (171.28, 585.57)				p =0.9489, ns
											HT = 740.77 ± 203.1	HT = 615.09 (475.23, 814.69)
						28 hr					WT = 298.48 ± 64.19	WT = 311.35 (212.46, 392.09)				p =0.0427, *
											HT = 875.18 ± 223.98	HT = 709.15 (427.75, 1188.21)
						29 hr					WT = 347.2 ± 46.33	WT = 285.21 (277.92, 378.51)				p =0.393, ns
											HT = 800.63 ± 215.81	HT = 603.05 (398.81, 1087.57)
						30 hr					WT = 341.7 ± 74.65	WT = 283.84 (207.63, 460.05)				p >0.9999, ns
											HT = 538.41 ± 195.58	HT = 614.65 (91.07, 699.7)
						31 hr					WT = 325.64 ± 65.32	WT = 308.4 (216.38, 435.37)				p =0.9998, ns
											HT = 593.26 ± 141.48	HT = 531.65 (353.27, 696.88)
						32 hr					WT = 203.42 ± 35.42	WT = 222.92 (159.5, 242.9)				p =0.8207, ns
											HT = 582.94 ± 181.57	HT = 479.12 (235.58, 719.06)
						33 hr					WT = 350.56 ± 52.44	WT = 306.2 (262.55, 446.04)				p >0.9999, ns
											HT = 572.5 ± 51.61	HT = 571.96 (510.28, 660.86)
						34 hr					WT = 344.66 ± 62.44	WT = 310.74 (232.2, 483.31)				p =0.887, ns
											HT = 708.75 ± 177.81	HT = 534.5 (307.34, 1147.06)
						35 hr					WT = 367.05 ± 116.94	WT = 321.29 (127.24, 522.28)				p =0.9995, ns
											HT = 641.8 ± 144.42	HT = 459.45 (399.37, 971.57)
						36 hr					WT = 202.09 ± 76.33	WT = 118.35 (47.49, 326.38)				p >0.9999, ns
											HT = 307.82 ± 58.35	HT = 356.39 (232.46, 428.37)
						37 hr					WT = 150.47 ± 72.65	WT = 89.93 (23.82, 183.96)				p =0.7963, ns
											HT = 534.9 ± 174.75	HT = 444.32 (182.25, 818.27)
						38 hr					WT = 205.19 ± 65.34	WT = 110.31 (66.82, 348.23)				p >0.9999, ns
											HT = 253.37 ± 139.6	HT = 127.77 (65.28, 217.59)
						39 hr					WT = 187.47 ± 59.39	WT = 176.4 (83.57, 268.93)				p >0.9999, ns
											HT = 308.81 ± 167.35	HT = 102.16 (54.07, 346.4)
						40 hr					WT = 301.34 ± 93.55	WT = 306.67 (141.36, 373.95)				p >0.9999, ns
											HT = 532.62 ± 120.01	HT = 514.46 (308.66, 662.65)
						41 hr					WT = 247.08 ± 54.76	WT = 250.99 (176.54, 343.89)				p >0.9999, ns
											HT = 342.5 ± 115.31	HT = 257.19 (133.07, 487.62)
						42 hr					WT = 187.37 ± 62.82	WT = 216.93 (33.6, 299.05)				p >0.9999, ns
											HT = 150.44 ± 65.62	HT = 82.06 (31.07, 244.49)
						43 hr					WT = 232.63 ± 56.86	WT = 267.56 (140.26, 335.94)				p >0.9999, ns
											HT = 412.62 ± 137.08	HT = 192.52 (141.29, 697.94)
						44 hr					WT = 143.65 ± 64.12	WT = 34.56 (14.23, 253.97)				p >0.9999, ns
											HT = 216.69 ± 72.94	HT = 213.13 (72.88, 302.76)
						45 hr					WT = 291.65 ± 97.11	WT = 214.66 (107.05, 433.73)				p >0.9999, ns
											HT = 465.91 ± 120.53	HT = 297.77 (246.77, 776.9)
						46 hr					WT = 330.37 ± 102.63	WT = 239.24 (140.84, 496)				p >0.9999, ns
											HT = 380.12 ± 109.66	HT = 315.23 (158.45, 631.8)
						47 hr					WT = 477.86 ± 44.31	WT = 481.42 (466.23, 497.96)				p >0.9999, ns
											HT = 708.64 ± 164.47	HT = 584.89 (382.36, 906.56)
						48 hr					WT = 435.94 ± 45.77	WT = 443.12 (388.75, 518.78)				p =0.2683, ns
											HT = 915.07 ± 221.02	HT = 673.68 (501.08, 1339.51)
						49 hr					WT = 440.46 ± 52.54	WT = 462.67 (396, 481.97)				p >0.9999, ns
											HT = 673.99 ± 141.42	HT = 629.4 (427.04, 915.78)
						50 hr					WT = 437.87 ± 70.76	WT = 478.21 (288.63, 549.64)				p >0.9999, ns
											HT = 623.14 ± 159.03	HT = 602.04 (318.81, 802.18)
						51 hr					WT = 305.51 ± 55.43	WT = 295.69 (193.13, 424.31)				p =0.9149, ns
											HT = 661.52 ± 194.98	HT = 600.1 (250.18, 902.97)
						52 hr					WT = 442.78 ± 87.03	WT = 412.93 (279.21, 574.59)				p =0.854, ns
											HT = 815.05 ± 241.67	HT = 598.41 (373.48, 1211.5)
						53 hr					WT = 348.68 ± 81.06	WT = 233.55 (204.36, 479.01)				p >0.9999, ns
											HT = 504.75 ± 143.15	HT = 345 (225.42, 796.06)
						54 hr					WT = 321.34 ± 63.32	WT = 370.09 (169.07, 445.58)				p >0.9999, ns
											HT = 559.63 ± 119.22	HT = 458.22 (354.67, 624.49)
						55 hr					WT = 299.83 ± 59.36	WT = 256.51 (184.13, 442.24)				p >0.9999, ns
											HT = 557.98 ± 89.67	HT = 603.35 (390.72, 642.32)
						56 hr					WT = 281.32 ± 47.31	WT = 314.79 (273.5, 343.63)				p =0.9975, ns
											HT = 574.33 ± 138.25	HT = 436.75 (339.23, 753.4)
						57 hr					WT = 411.12 ± 93.05	WT = 375.5 (250.38, 457.86)				p >0.9999, ns
											HT = 669.28 ± 149.52	HT = 513.2 (387.45, 863.63)
						58 hr					WT = 337.38 ± 105.4	WT = 243.72 (126.21, 498.31)				p =0.9778, ns
											HT = 663.47 ± 187.58	HT = 492.43 (395.3, 703.8)
						59 hr					WT = 321.38 ± 85.43	WT = 276.67 (176.4, 432.75)				p =0.9507, ns
											HT = 663.82 ± 237.83	HT = 468.74 (271.54, 864.09)
						60 hr					WT = 156.49 ± 53.66	WT = 139.22 (51.94, 208.87)				p >0.9999, ns
											HT = 408.93 ± 150.04	HT = 276.05 (91.16, 666.46)
						61 hr					WT = 125.69 ± 32.93	WT = 123.65 (67.3, 189.05)				p =0.9936, ns
											HT = 431.49 ± 113.25	HT = 509.54 (161.3, 680.96)
						62 hr					WT = 139.99 ± 57.71	WT = 67.7 (50.2, 183.07)				p >0.9999, ns
											HT = 205.09 ± 60.1	HT = 126.26 (103.39, 267.86)
						63 hr					WT = 92.44 ± 46.91	WT = 23.65 (8.47, 160.57)				p =0.9996, ns
											HT = 365.53 ± 94.88	HT = 464.88 (157.58, 553.71)
						64 hr					WT = 340.66 ± 120.57	WT = 294.89 (78.6, 553.44)				p >0.9999, ns
											HT = 435.25 ± 132.64	HT = 439.58 (189.75, 609.98)
						65 hr					WT = 163.96 ± 78.44	WT = 119.27 (48.1, 143.83)				p =0.8564, ns
											HT = 535.66 ± 164.13	HT = 441.68 (217.53, 897.5)
						66 hr					WT = 171.85 ± 54.78	WT = 144.01 (87.98, 222.26)				p >0.9999, ns
											HT = 280.35 ± 130.26	HT = 170.78 (20.06, 438.23)
						67 hr					WT = 240.68 ± 54.8	WT = 224.59 (140.37, 302.33)				p =0.2011, ns
											HT = 737.29 ± 168.15	HT = 483.68 (452.79, 1041.03)
						68 hr					WT = 350.37 ± 58.03	WT = 361.28 (262.06, 454.88)				p >0.9999, ns
											HT = 369.27 ± 114.77	HT = 356.28 (97.18, 544.88)
						69 hr					WT = 268.6 ± 48.49	WT = 297.38 (218, 322.04)				p =0.9107, ns
											HT = 625.92 ± 152.01	HT = 803.92 (305.85, 942.62)
						70 hr					WT = 166.36 ± 41.62	WT = 110.59 (87.69, 217.72)				p =0.8732, ns
											HT = 534.02 ± 138.42	HT = 748.84 (199.83, 814.36)
						71 hr					WT = 457.17 ± 76.9	WT = 390.81 (314.55, 561.68)				p =0.9935, ns
											HT = 763.25 ± 65.87	HT = 725.58 (649.18, 918.13)
	e	LABORAS_Rearing	Rearing frequency	time		1 hr		males	3 months	WT = 7 animals HT = 7 animals	WT = 227.14 ± 40.8	WT = 265 (213.5, 289)	Two-way Repeated Measures ANOVA; Holm-Sidak's multiple comparison test	Interaction; F (70, 840) = 2.904, P<0.0001 Time; F (70, 840) = 27.22, P<0.0001 Genotype; F (1, 12) = 5.974, P=0.0309		p <0.0001, ****
											HT = 353.14 ± 24.55	HT = 355 (309, 394.5)
						2 hr					WT = 134.29 ± 23.93	WT = 154 (131, 169)				p <0.0001, ****
											HT = 262.29 ± 24.21	HT = 234 (218.5, 308)
						3 hr					WT = 117.71 ± 21.39	WT = 121 (110, 148.5)				p =0.1038, ns
											HT = 183.14 ± 30.58	HT = 191 (135, 245)
						4 hr					WT = 68.14 ± 15.24	WT = 68 (42.5, 85.5)				p <0.0001, ****
											HT = 186.29 ± 31.75	HT = 168 (115, 251)
						5 hr					WT = 36.43 ± 10.83	WT = 56 (10, 59.5)				p =0.0001, ***
											HT = 135.43 ± 23.97	HT = 129 (92, 175.5)
						6 hr					WT = 34.86 ± 9.03	WT = 29 (20.5, 37.5)				p =0.0383, *
											HT = 106.29 ± 26.2	HT = 99 (62, 116.5)
						7 hr					WT = 13.14 ± 3.11	WT = 16 (8, 18.5)				p =0.0005, ***
											HT = 106.14 ± 10.07	HT = 107 (96, 119)
						8 hr					WT = 15.43 ± 6.62	WT = 9 (4, 22)				p >0.9999, ns
											HT = 24 ± 8.02	HT = 20 (8.5, 39.5)
						9 hr					WT = 21 ± 7.85	WT = 15 (8.5, 28.5)				p >0.9999, ns
											HT = 39 ± 20.54	HT = 13 (10.5, 41)
						10 hr					WT = 31.43 ± 13.36	WT = 29 (3.5, 42)				p >0.9999, ns
											HT = 51 ± 16.41	HT = 49 (11.5, 84)
						11 hr					WT = 62.14 ± 12.58	WT = 72 (48, 79)				p >0.9999, ns
											HT = 64 ± 13.58	HT = 69 (36.5, 84)
						12 hr					WT = 21.43 ± 11.48	WT = 10 (2.5, 25.5)				p >0.9999, ns
											HT = 2.43 ± 1.17	HT = 0 (0, 5)
						13 hr					WT = 12.14 ± 8.68	WT = 0 (0, 11.5)				p >0.9999, ns
											HT = 22.43 ± 6.08	HT = 17 (13.5, 22.5)
						14 hr					WT = 19.86 ± 9.22	WT = 7 (0, 37.5)				p >0.9999, ns
											HT = 12.14 ± 6.76	HT = 0 (0, 19)
						15 hr					WT = 12.86 ± 11.88	WT = 0 (0, 3)				p >0.9999, ns
											HT = 19.57 ± 9.31	HT = 11 (0, 32.5)
						16 hr					WT = 10 ± 4.39	WT = 8 (0, 16)				p >0.9999, ns
											HT = 18.86 ± 10.22	HT = 5 (0, 34)
						17 hr					WT = 2.86 ± 1.35	WT = 3 (0, 3.5)				p >0.9999, ns
											HT = 20.57 ± 5.64	HT = 25 (10, 32)
						18 hr					WT = 14.43 ± 4.46	WT = 10 (7.5, 20.5)				p >0.9999, ns
											HT = 14.86 ± 7.68	HT = 8 (0, 21)
						19 hr					WT = 6.86 ± 2.55	WT = 5 (2, 10)				p >0.9999, ns
											HT = 14.57 ± 8.05	HT = 7 (0, 18)
						20 hr					WT = 7.57 ± 3.39	WT = 4 (0, 13)				p >0.9999, ns
											HT = 18 ± 6.39	HT = 10 (4.5, 35.5)
						21 hr					WT = 12 ± 5.06	WT = 7 (5.5, 13)				p >0.9999, ns
											HT = 9.29 ± 4.5	HT = 2 (0, 18)
						22 hr					WT = 8.29 ± 3.6	WT = 5 (3, 10)				p >0.9999, ns
											HT = 31.29 ± 8.13	HT = 24 (19, 48.5)
						23 hr					WT = 21 ± 11.1	WT = 8 (4.5, 21.5)				p >0.9999, ns
											HT = 30.43 ± 10.27	HT = 25 (11, 45.5)
						24 hr					WT = 104.29 ± 26.03	WT = 93 (67.5, 114.5)				p >0.9999, ns
											HT = 97.43 ± 20.6	HT = 119 (46.5, 126)
						25 hr					WT = 128.71 ± 11.8	WT = 147 (114.5, 150.5)				p >0.9999, ns
											HT = 128.29 ± 23.13	HT = 110 (87, 162)
						26 hr					WT = 93.71 ± 12.26	WT = 95 (79.5, 112.5)				p =0.3484, ns
											HT = 150.43 ± 25.88	HT = 164 (106.5, 192)
						27 hr					WT = 90 ± 16.93	WT = 94 (82.5, 115.5)				p =0.8951, ns
											HT = 134.43 ± 19.74	HT = 126 (112, 149)
						28 hr					WT = 61.29 ± 25.48	WT = 48 (2, 100.5)				p =0.0906, ns
											HT = 127.57 ± 20.99	HT = 134 (81, 167.5)
						29 hr					WT = 27.43 ± 8.51	WT = 27 (8, 46.5)				p =0.9348, ns
											HT = 70.29 ± 21.04	HT = 56 (35, 91)
						30 hr					WT = 42.43 ± 12.66	WT = 46 (14, 68)				p =0.9782, ns
											HT = 82.43 ± 22.75	HT = 83 (42.5, 117)
						31 hr					WT = 13.71 ± 8.57	WT = 3 (0.5, 15)				p =0.2479, ns
											HT = 73.14 ± 24.8	HT = 49 (34, 86.5)
						32 hr					WT = 34.71 ± 9.72	WT = 34 (16, 55)				p =0.9988, ns
											HT = 69.57 ± 31.2	HT = 35 (28, 69)
						33 hr					WT = 46.29 ± 14.94	WT = 40 (21.5, 69)				p >0.9999, ns
											HT = 56.29 ± 11.18	HT = 57 (40.5, 65)
						34 hr					WT = 37.29 ± 9.57	WT = 32 (25, 49)				p >0.9999, ns
											HT = 55.86 ± 7.44	HT = 53 (45.5, 64)
						35 hr					WT = 39.57 ± 15.39	WT = 24 (11.5, 62)				p >0.9999, ns
											HT = 39.43 ± 23.28	HT = 15 (2.5, 43.5)
						36 hr					WT = 9.29 ± 4.06	WT = 3 (0, 20)				p >0.9999, ns
											HT = 9.86 ± 5.19	HT = 0 (0, 19)
						37 hr					WT = 13 ± 6.15	WT = 0 (0, 29.5)				p >0.9999, ns
											HT = 20.29 ± 11.9	HT = 7 (2, 22.5)
						38 hr					WT = 13.71 ± 4.75	WT = 10 (5, 20)				p >0.9999, ns
											HT = 26.14 ± 11.95	HT = 8 (0, 53.5)
						39 hr					WT = 9.43 ± 5.12	WT = 3 (0, 13)				p >0.9999, ns
											HT = 7 ± 4.36	HT = 0 (0, 9.5)
						40 hr					WT = 25.29 ± 9.75	WT = 23 (6, 34)				p >0.9999, ns
											HT = 23.57 ± 11.39	HT = 6 (0, 46)
						41 hr					WT = 10.86 ± 5.23	WT = 0 (0, 22.5)				p >0.9999, ns
											HT = 22 ± 10.01	HT = 13 (6, 27)
						42 hr					WT = 7 ± 6.18	WT = 0 (0, 2.5)				p >0.9999, ns
											HT = 6.57 ± 5.6	HT = 0 (0, 3)
						43 hr					WT = 27.14 ± 14.36	WT = 9 (4, 34)				p >0.9999, ns
											HT = 16.71 ± 4.93	HT = 17 (7.5, 25.5)
						44 hr					WT = 5.43 ± 3.62	WT = 0 (0, 6)				p >0.9999, ns
											HT = 9.57 ± 4.29	HT = 5 (1.5, 14.5)
						45 hr					WT = 9.57 ± 4.4	WT = 7 (1.5, 12)				p >0.9999, ns
											HT = 25 ± 5.29	HT = 27 (19.5, 33)
						46 hr					WT = 23.86 ± 9.61	WT = 18 (7.5, 31.5)				p >0.9999, ns
											HT = 15.86 ± 7.32	HT = 16 (0, 20.5)
						47 hr					WT = 28.57 ± 5.2	WT = 25 (17, 41)				p >0.9999, ns
											HT = 46.29 ± 8.64	HT = 45 (28.5, 65.5)
						48 hr					WT = 88.86 ± 24.64	WT = 63 (50, 96)				p >0.9999, ns
											HT = 88.57 ± 21.52	HT = 94 (43.5, 120.5)
						49 hr					WT = 100.43 ± 16.15	WT = 82 (79, 107.5)				p >0.9999, ns
											HT = 106.57 ± 19.17	HT = 121 (73.5, 140.5)
						50 hr					WT = 55.86 ± 11.43	WT = 50 (40.5, 73)				p =0.9998, ns
											HT = 88.43 ± 13.82	HT = 71 (70.5, 120)
						51 hr					WT = 90.71 ± 28.4	WT = 111 (35, 114)				p >0.9999, ns
											HT = 91.14 ± 17.9	HT = 75 (55.5, 126.5)
						52 hr					WT = 56.29 ± 14.03	WT = 58 (34, 78)				p >0.9999, ns
											HT = 75.86 ± 17.36	HT = 64 (57, 81)
						53 hr					WT = 51.86 ± 20.54	WT = 39 (8.5, 85.5)				p >0.9999, ns
											HT = 71.86 ± 20.7	HT = 65 (41.5, 95)
						54 hr					WT = 37.71 ± 14.26	WT = 34 (3.5, 64)				p >0.9999, ns
											HT = 66.14 ± 19.71	HT = 43 (34.5, 91)
						55 hr					WT = 41.57 ± 18.38	WT = 33 (10, 49)				p >0.9999, ns
											HT = 64.29 ± 27.39	HT = 49 (7, 90)
						56 hr					WT = 12.71 ± 9.01	WT = 3 (0, 10.5)				p >0.9999, ns
											HT = 35.57 ± 11.24	HT = 26 (17.5, 47.5)
						57 hr					WT = 51.29 ± 18.85	WT = 35 (16.5, 79)				p >0.9999, ns
											HT = 70.43 ± 18.77	HT = 61 (50, 80)
						58 hr					WT = 28 ± 17.26	WT = 10 (4, 24.5)				p =0.9996, ns
											HT = 61.57 ± 15.77	HT = 50 (29, 82.5)
						59 hr					WT = 43.57 ± 18.47	WT = 39 (5, 62)				p >0.9999, ns
											HT = 27.29 ± 9.35	HT = 24 (5.5, 49.5)
						60 hr					WT = 11 ± 4.95	WT = 11 (0, 15)				p >0.9999, ns
											HT = 21.57 ± 12.7	HT = 5 (0, 28)
						61 hr					WT = 2.43 ± 1.51	WT = 0 (0, 3.5)				p >0.9999, ns
											HT = 18.57 ± 8.01	HT = 9 (6.5, 26)
						62 hr					WT = 9.71 ± 5.63	WT = 0 (0, 15.5)				p >0.9999, ns
											HT = 16.14 ± 9.38	HT = 8 (0, 18)
						63 hr					WT = 2.86 ± 2.54	WT = 0 (0, 1)				p >0.9999, ns
											HT = 7.14 ± 3.32	HT = 4 (0, 12)
						64 hr					WT = 20.71 ± 8.37	WT = 15 (6.5, 27)				p >0.9999, ns
											HT = 25.29 ± 10.69	HT = 22 (0, 41)
						65 hr					WT = 9.43 ± 6.91	WT = 0 (0, 9)				p >0.9999, ns
											HT = 15.57 ± 8.9	HT = 0 (0, 28)
						66 hr					WT = 7.57 ± 3.94	WT = 0 (0, 13.5)				p >0.9999, ns
											HT = 29 ± 15.36	HT = 5 (0.5, 51.5)
						67 hr					WT = 35.71 ± 8.06	WT = 27 (22, 44.5)				p >0.9999, ns
											HT = 43.14 ± 10.93	HT = 33 (22, 67.5)
						68 hr					WT = 13.14 ± 5.44	WT = 11 (1.5, 19.5)				p >0.9999, ns
											HT = 0.43 ± 0.43	HT = 0 (0, 0)
						69 hr					WT = 11.86 ± 3.74	WT = 9 (6, 16.5)				p >0.9999, ns
											HT = 42.29 ± 12.99	HT = 26 (16, 65)
						70 hr					WT = 15.71 ± 4.03	WT = 16 (8.5, 24.5)				p >0.9999, ns
											HT = 37.43 ± 15.75	HT = 32 (3, 54.5)
						71 hr					WT = 41.43 ± 7.4	WT = 46 (27.5, 57)				p >0.9999, ns
											HT = 29 ± 7.37	HT = 22 (17.5, 39)
8	d	LABORAS_Locomotion	Locomotion duration (s)	time		1 hr		males	3 months	WT = 7 animals HT = 7 animals	WT = 701.9 ± 117.92	WT = 781.47 (750.33, 818.2)	Two-way Repeated Measures ANOVA; Holm-Sidak's multiple comparison test	Interaction; F (70, 840) = 2.057, P<0.0001 Time; F (70, 840) = 41.92, P<0.0001 Genotype; F (1, 12) = 2.033, P=0.1794		p <0.0001, ****
											HT = 928.94 ± 73.02	HT = 878.95 (818.06, 972.73)
						2 hr					WT = 423.4 ± 74.21	WT = 468.91 (427.05, 522.27)				p =0.0003, ***
											HT = 630.72 ± 55.15	HT = 584.82 (560.22, 635.76)
						3 hr					WT = 359.54 ± 57.76	WT = 373.55 (318.46, 463.47)				p =0.9998, ns
											HT = 431.33 ± 57.79	HT = 413.53 (357.36, 479.99)
						4 hr					WT = 255.2 ± 64.14	WT = 260.38 (199.17, 262.23)				p =0.268, ns
											HT = 383.68 ± 39.02	HT = 413.98 (316.34, 465.07)
						5 hr					WT = 167.09 ± 62.22	WT = 134.42 (53.39, 231.2)				p =0.0203, *
											HT = 330.81 ± 29.4	HT = 347.74 (295.45, 364.94)
						6 hr					WT = 132.21 ± 55.31	WT = 52.42 (43.17, 182.67)				p =0.1479, ns
											HT = 270.02 ± 50.43	HT = 295.39 (194.79, 317.65)
						7 hr					WT = 70.58 ± 29.6	WT = 43.26 (32.53, 73.87)				p =0.002, **
											HT = 259.95 ± 22.37	HT = 258.2 (227.7, 290.32)
						8 hr					WT = 29.75 ± 9.59	WT = 19.87 (13.84, 37.24)				p >0.9999, ns
											HT = 65.65 ± 20.47	HT = 76.67 (23.86, 92.72)
						9 hr					WT = 71.98 ± 26.53	WT = 81.5 (14.44, 96.87)				p >0.9999, ns
											HT = 85.08 ± 30.87	HT = 56.13 (24.67, 127.68)
						10 hr					WT = 77.26 ± 21.78	WT = 80.07 (43.18, 93.66)				p >0.9999, ns
											HT = 109.93 ± 30.21	HT = 144.59 (34.44, 161.91)
						11 hr					WT = 230.78 ± 33.95	WT = 249.98 (200.18, 277.2)				p >0.9999, ns
											HT = 201.03 ± 46.69	HT = 167.17 (111.02, 277.93)
						12 hr					WT = 65.67 ± 30.88	WT = 30.27 (10.61, 95.26)				p >0.9999, ns
											HT = 10.89 ± 7.24	HT = 2.05 (0, 10.8)
						13 hr					WT = 16.67 ± 9.21	WT = 0.19 (0, 31.54)				p >0.9999, ns
											HT = 37.86 ± 11	HT = 31.48 (27.64, 35.32)
						14 hr					WT = 70.29 ± 34.41	WT = 15.75 (0, 123.46)				p >0.9999, ns
											HT = 11.77 ± 8.06	HT = 0 (0, 12.03)
						15 hr					WT = 31.42 ± 17.42	WT = 3.26 (0, 46.45)				p >0.9999, ns
											HT = 38.66 ± 16.71	HT = 21.87 (1.72, 67.77)
						16 hr					WT = 34.71 ± 13.92	WT = 26.85 (2.08, 63.32)				p >0.9999, ns
											HT = 46.05 ± 29.69	HT = 2.51 (0.37, 59.89)
						17 hr					WT = 14.6 ± 7.67	WT = 5.87 (0.11, 22.86)				p >0.9999, ns
											HT = 34.91 ± 12.87	HT = 37 (6.33, 50.34)
						18 hr					WT = 45.45 ± 17.33	WT = 30.21 (13.39, 72.18)				p >0.9999, ns
											HT = 24.78 ± 7.58	HT = 22.35 (9.34, 43.24)
						19 hr					WT = 16.91 ± 8.86	WT = 5.87 (0.91, 29.38)				p >0.9999, ns
											HT = 16.72 ± 7.11	HT = 12.53 (2.11, 26.23)
						20 hr					WT = 25.82 ± 12.3	WT = 11.86 (0.08, 48.31)				p >0.9999, ns
											HT = 24.02 ± 8.79	HT = 15.84 (7.76, 35.24)
						21 hr					WT = 28.44 ± 11.27	WT = 21.65 (5.91, 42.24)				p >0.9999, ns
											HT = 10.82 ± 3.44	HT = 11.04 (4.32, 16.64)
						22 hr					WT = 21.78 ± 6.22	WT = 20.03 (10.52, 29.76)				p >0.9999, ns
											HT = 41.13 ± 10.35	HT = 43.13 (30.18, 47.35)
						23 hr					WT = 45.36 ± 22.64	WT = 26.97 (9.1, 46.11)				p >0.9999, ns
											HT = 50.04 ± 19.3	HT = 41.33 (14.28, 58.75)
						24 hr					WT = 210.28 ± 33.78	WT = 202.18 (162.47, 256.77)				p >0.9999, ns
											HT = 183.02 ± 30.26	HT = 174.76 (120.41, 210.21)
						25 hr					WT = 341.83 ± 29.31	WT = 342.17 (297.25, 385.52)				p =0.945, ns
											HT = 249.33 ± 58.31	HT = 204.55 (164.63, 325.09)
						26 hr					WT = 270.68 ± 34.94	WT = 274.54 (238.19, 323.51)				p >0.9999, ns
											HT = 338.11 ± 29.69	HT = 334.7 (299.83, 389.81)
						27 hr					WT = 252.56 ± 23.86	WT = 242.38 (200.28, 285.38)				p >0.9999, ns
											HT = 308.04 ± 48.43	HT = 250.8 (206.26, 376.21)
						28 hr					WT = 172.94 ± 48.53	WT = 182.66 (87.34, 266.73)				p =0.9906, ns
											HT = 256.48 ± 38.95	HT = 247.76 (208.74, 296.76)
						29 hr					WT = 97.77 ± 21.11	WT = 76.3 (66.05, 123.39)				p =0.6857, ns
											HT = 206.15 ± 53.74	HT = 143.31 (130.15, 296.13)
						30 hr					WT = 114.08 ± 35.07	WT = 69.41 (45.16, 164.91)				p =0.9978, ns
											HT = 192.28 ± 63.75	HT = 167.6 (78.33, 249.84)
						31 hr					WT = 73.29 ± 33.38	WT = 25.57 (6.54, 129.47)				p =0.6235, ns
											HT = 184.42 ± 71.67	HT = 92.65 (76.13, 207.36)
						32 hr					WT = 71.79 ± 12.7	WT = 85.22 (67.77, 91.29)				p =0.9968, ns
											HT = 151.2 ± 64.65	HT = 97.26 (74.09, 120.22)
						33 hr					WT = 122.19 ± 42.89	WT = 82.67 (50.91, 135.52)				p >0.9999, ns
											HT = 109.27 ± 24.09	HT = 97.77 (74.65, 108.56)
						34 hr					WT = 99.8 ± 14.76	WT = 105.71 (65.1, 124.72)				p >0.9999, ns
											HT = 118.13 ± 25.93	HT = 115.9 (62.92, 144.03)
						35 hr					WT = 104.66 ± 25.53	WT = 99.78 (66.57, 151.59)				p >0.9999, ns
											HT = 101.01 ± 52.51	HT = 53.87 (31.24, 81.71)
						36 hr					WT = 46.38 ± 28.29	WT = 5.41 (0, 57)				p >0.9999, ns
											HT = 21.89 ± 8.69	HT = 14.74 (5.6, 32.09)
						37 hr					WT = 24.98 ± 13.32	WT = 0 (0, 42.01)				p >0.9999, ns
											HT = 54.8 ± 27.53	HT = 20.29 (8.53, 88.98)
						38 hr					WT = 29.8 ± 15.73	WT = 14.58 (4.87, 33.05)				p >0.9999, ns
											HT = 28.37 ± 14.23	HT = 15.14 (0.44, 42.29)
						39 hr					WT = 15.52 ± 6.79	WT = 11.2 (0, 26.73)				p >0.9999, ns
											HT = 13.94 ± 6.65	HT = 11.27 (0, 18.77)
						40 hr					WT = 74.15 ± 22.81	WT = 68.03 (31.7, 116.35)				p >0.9999, ns
											HT = 43.23 ± 21.61	HT = 21.48 (6.15, 54.7)
						41 hr					WT = 12.44 ± 6.74	WT = 0.42 (0, 19.97)				p >0.9999, ns
											HT = 28.51 ± 16.01	HT = 15.57 (3.28, 29.07)
						42 hr					WT = 19.53 ± 18.52	WT = 0.22 (0, 2.96)				p >0.9999, ns
											HT = 20.82 ± 14.81	HT = 8.11 (3.74, 10.53)
						43 hr					WT = 29.44 ± 11.33	WT = 29.06 (11.5, 30.78)				p >0.9999, ns
											HT = 19.15 ± 6.99	HT = 14.13 (7.36, 29.05)
						44 hr					WT = 6.33 ± 2.99	WT = 0 (0, 14.34)				p >0.9999, ns
											HT = 9.77 ± 3.5	HT = 7.24 (2.7, 16.87)
						45 hr					WT = 24.68 ± 9.65	WT = 17.15 (10.27, 29.33)				p >0.9999, ns
											HT = 23.98 ± 5.34	HT = 25.78 (17.09, 32.64)
						46 hr					WT = 30.46 ± 9.58	WT = 19.96 (15.71, 43.06)				p >0.9999, ns
											HT = 22.86 ± 8.93	HT = 13.97 (1.88, 45)
						47 hr					WT = 62.81 ± 10.64	WT = 73.95 (47.19, 79.31)				p >0.9999, ns
											HT = 67.26 ± 12.71	HT = 63.21 (44.11, 89.18)
						48 hr					WT = 182.79 ± 26.01	WT = 154.33 (146.81, 241.06)				p >0.9999, ns
											HT = 170.78 ± 37.17	HT = 164.5 (105.61, 227.87)
						49 hr					WT = 214.05 ± 23.28	WT = 205.42 (169.31, 256.65)				p >0.9999, ns
											HT = 217.83 ± 26.45	HT = 242.99 (187.78, 260.37)
						50 hr					WT = 145.29 ± 30.81	WT = 109.55 (88.19, 203.47)				p =0.9949, ns
											HT = 226.44 ± 34.4	HT = 189.43 (174.78, 236.8)
						51 hr					WT = 193.94 ± 31.81	WT = 228.51 (169.05, 232.81)				p >0.9999, ns
											HT = 202.42 ± 38.7	HT = 161.58 (153.31, 231.6)
						52 hr					WT = 165.76 ± 34.87	WT = 183.89 (99.42, 221.37)				p >0.9999, ns
											HT = 198.66 ± 54.83	HT = 177.72 (124.25, 187.51)
						53 hr					WT = 97.76 ± 32.23	WT = 58.13 (48.26, 128.29)				p >0.9999, ns
											HT = 130.83 ± 49.18	HT = 118.52 (64.2, 132.01)
						54 hr					WT = 107.78 ± 34.28	WT = 103.09 (41.29, 154.29)				p >0.9999, ns
											HT = 141.65 ± 46.42	HT = 118.37 (69, 160.7)
						55 hr					WT = 96.63 ± 24.65	WT = 93.27 (59.02, 144.43)				p >0.9999, ns
											HT = 114.6 ± 25.13	HT = 92.83 (77, 132.53)
						56 hr					WT = 30.29 ± 18.01	WT = 11.83 (2.4, 30.61)				p >0.9999, ns
											HT = 72.02 ± 18.7	HT = 84.92 (29.14, 104.9)
						57 hr					WT = 94.15 ± 16.74	WT = 81.45 (64.42, 110.43)				p >0.9999, ns
											HT = 139.95 ± 48.09	HT = 84.77 (51.66, 200.49)
						58 hr					WT = 71.83 ± 17.15	WT = 83.26 (36.26, 108.75)				p =0.9997, ns
											HT = 143.94 ± 53.6	HT = 117.98 (74.86, 136.42)
						59 hr					WT = 92.78 ± 29.83	WT = 73.85 (40.24, 130.28)				p >0.9999, ns
											HT = 80.22 ± 34.95	HT = 59.16 (12.84, 102.62)
						60 hr					WT = 32.62 ± 9.68	WT = 39.42 (13.7, 46.5)				p >0.9999, ns
											HT = 30.32 ± 11.09	HT = 36.34 (3.21, 46.34)
						61 hr					WT = 19.07 ± 11.03	WT = 8.26 (4.19, 15.62)				p >0.9999, ns
											HT = 38.26 ± 16.97	HT = 20.95 (8, 62.74)
						62 hr					WT = 11.09 ± 4.7	WT = 6.58 (1.75, 19.55)				p >0.9999, ns
											HT = 15.66 ± 6.15	HT = 15.67 (0.21, 26.74)
						63 hr					WT = 11.23 ± 6.36	WT = 0 (0, 20.79)				p >0.9999, ns
											HT = 10.92 ± 4.05	HT = 10.84 (0.82, 19.29)
						64 hr					WT = 35.27 ± 13.34	WT = 16.69 (9.05, 55.2)				p >0.9999, ns
											HT = 44.65 ± 18.18	HT = 42.11 (8.07, 58.37)
						65 hr					WT = 25.34 ± 19.35	WT = 0 (0, 20)				p >0.9999, ns
											HT = 20.22 ± 10.32	HT = 4.22 (1.51, 30.12)
						66 hr					WT = 15.78 ± 9.49	WT = 7.01 (2.09, 14.01)				p >0.9999, ns
											HT = 19.77 ± 11.18	HT = 7.87 (1.73, 23.58)
						67 hr					WT = 70.69 ± 14.46	WT = 66.53 (50.18, 78.06)				p >0.9999, ns
											HT = 78.68 ± 13.35	HT = 70.43 (56.94, 102.67)
						68 hr					WT = 25.87 ± 12.11	WT = 15.43 (4.56, 32.33)				p >0.9999, ns
											HT = 2.57 ± 1.54	HT = 0.31 (0, 4.42)
						69 hr					WT = 25.97 ± 12.82	WT = 15.78 (7.43, 25.84)				p >0.9999, ns
											HT = 40.14 ± 7.68	HT = 35.48 (30.47, 39.87)
						70 hr					WT = 22.02 ± 9.79	WT = 12.35 (7.72, 24.73)				p >0.9999, ns
											HT = 21.43 ± 8.83	HT = 11.06 (3.89, 35.55)
						71 hr					WT = 76.07 ± 15.66	WT = 67.03 (44.38, 98.58)				p >0.9999, ns
											HT = 71.32 ± 26.47	HT = 51.55 (22.88, 101.51)
7	d	LABORAS_Self-grooming	Grooming duration (s)	light-off				males	3 months	WT = 7 animals HT = 7 animals	WT = 12279.58 ± 1146.61	WT = 12738.71 (9542.67, 14440.03)	Mann-Whitney U test	U = 9	Two-tailed	p = 0.053, ns
											HT = 22783.44 ± 4586.58	HT = 20582.02 (14143.93, 30683.79)
				light-on						WT = 7 animals HT = 7 animals	WT = 8763.05 ± 653.77	WT = 8493.59 (7606.09, 9327.42)	Mann-Whitney U test	U = 14	Two-tailed	p = 0.2086, ns
											HT = 15697.59 ± 2943.84	HT = 18960.93 (8527.82, 20749.65)
	e	LABORAS_Rearing	Rearing frequency	light-off						WT = 7 animals HT = 7 animals	WT = 2140 ± 276.59	WT = 2149 (1607, 2559)	Mann-Whitney U test	U = 9	Two-tailed	p = 0.053, ns
											HT = 3443.57 ± 435.09	HT = 3048 (2642, 4154)
				light-on						WT = 7 animals HT = 7 animals	WT = 514 ± 77.57	WT = 475 (394.5, 510.5)	Mann-Whitney U test	U = 14	Two-tailed	p = 0.1964, ns
											HT = 728.86 ± 124.85	HT = 670 (519.5, 922)
8	d	LABORAS_Locomotion	Locomotion duration (s)	light-off						WT = 7 animals HT = 7 animals	WT = 5944.61 ± 587.19	WT = 6093.54 (4826.59, 7017.75)	Mann-Whitney U test	U = 13	Two-tailed	p = 0.1649, ns
											HT = 7933.9 ± 991.72	HT = 6983.24 (6464.06, 8331.69)
				light-on						WT = 7 animals HT = 7 animals	WT = 1164.66 ± 185.97	WT = 989.84 (950.1, 1408.28)	Mann-Whitney U test	U = 21	Two-tailed	p = 0.7104, ns
											HT = 1096.17 ± 171.59	HT = 1003.7 (769.47, 1464.3)
s1		Quantitative PCR	Fold change relative to WT	ADAMTS3				males and females mixed	E16.5	WT = 5 animals HT = 5 animals HM = 5 animals	WT = 1 ± 0.11	WT = 0.94 (0.85, 0.95)	One-way ANOVA; Dunnett's multiple comparisons test	Treatment; F (2, 12) = 0.1063, P=0.9000		ADAMTS3 WT vs. HT, p=0.9049, ns WT vs. HM, p=0.9982, ns
											HT = 0.95 ± 0.06	HT = 0.98 (0.85, 0.99)
											HM = 1.01 ± 0.09	HM = 0.96 (0.93, 1.16)
				CRX						WT = 5 animals HT = 5 animals HM = 5 animals	WT = 1 ± 0.14	WT = 0.99 (0.76, 1.04)		Treatment; F (2, 12) = 0.4512, P=0.6472		CRX WT vs. HT, p=0.9093, ns WT vs. HM, p=0.7907, ns
											HT = 0.94 ± 0.06	HT = 0.94 (0.82, 1.06)
											HM = 1.09 ± 0.13	HM = 0.95 (0.87, 1.32)
				ILK						WT = 5 animals HT = 5 animals HM = 5 animals	WT = 1 ± 0.04	WT = 0.98 (0.95, 1.06)		Treatment; F (2, 12) = 0.4698, P=0.6362		ILK WT vs. HT, p=0.9134, ns WT vs. HM, p=0.5469, ns
											HT = 1.02 ± 0.02	HT = 1.02 (0.99, 1.04)
											HM = 1.05 ± 0.04	HM = 1 (0.98, 1.12)
				LMBRD1						WT = 5 animals HT = 5 animals HM = 5 animals	WT = 1 ± 0.05	WT = 0.97 (0.94, 1.03)		Treatment; F (2, 12) = 0.1958, P=0.8248		LMBRD1 WT vs. HT, p=0.8093, ns WT vs. HM, p=0.9999, ns
											HT = 0.96 ± 0.05	HT = 0.94 (0.89, 1.02)
											HM = 1 ± 0.07	HM = 0.94 (0.92, 1.12)
				LRPAP1						WT = 5 animals HT = 5 animals HM = 5 animals	WT = 1 ± 0.15	WT = 0.9 (0.85, 0.92)		Treatment; F (2, 12) = 0.5483, P=0.5918		LRPAP1 WT vs. HT, p=0.7531, ns WT vs. HM, p=0.4982, ns
											HT = 0.91 ± 0.06	HT = 0.95 (0.84, 0.99)
											HM = 0.85 ± 0.07	HM = 0.76 (0.75, 0.93)
				LYPD6						WT = 5 animals HT = 5 animals HM = 5 animals	WT = 1 ± 0.07	WT = 1.03 (0.95, 1.12)		Treatment; F (2, 12) = 1.482, P=0.2660		LYPD6 WT vs. HT, p=0.2939, ns WT vs. HM, p=0.2494, ns
											HT = 0.9 ± 0.03	HT = 0.91 (0.83, 0.95)
											HM = 0.89 ± 0.05	HM = 0.83 (0.82, 0.94)
				NDNF						WT = 5 animals HT = 5 animals HM = 5 animals	WT = 1 ± 0.06	WT = 0.97 (0.88, 1.13)		Treatment; F (2, 12) = 0.6349, P=0.5469		NDNF WT vs. HT, p=0.5308, ns WT vs. HM, p=0.5415, ns
											HT = 0.9 ± 0.09	HT = 0.83 (0.82, 0.86)
											HM = 0.9 ± 0.07	HM = 0.92 (0.88, 0.92)
				PDE3B						WT = 5 animals HT = 5 animals HM = 5 animals	WT = 1 ± 0.07	WT = 1.01 (0.95, 1.06)		Treatment; F (2, 12) = 1.196, P=0.3361		PDE3B WT vs. HT, p=0.3894, ns WT vs. HM, p=0.9727, ns
											HT = 0.89 ± 0.03	HT = 0.9 (0.84, 0.9)
											HM = 1.02 ± 0.09	HM = 0.96 (0.87, 1.12)
				RELN						WT = 5 animals HT = 5 animals HM = 5 animals	WT = 1 ± 0.05	WT = 1.05 (0.9, 1.06)		Treatment; F (2, 12) = 4.055, P=0.0451		RELN WT vs. HT, p=0.4821, ns WT vs. HM, p=0.0282, *
											HT = 0.91 ± 0.06	HT = 0.91 (0.87, 0.98)
											HM = 0.76 ± 0.07	HM = 0.72 (0.63, 0.85)
				WNT7B						WT = 5 animals HT = 5 animals HM = 5 animals	WT = 1 ± 0.15	WT = 0.93 (0.73, 1.12)		Treatment; F (2, 12) = 1.896, P=0.1926		WNT7B WT vs. HT, p=0.9996, ns WT vs. HM, p=0.2037, ns
											HT = 1 ± 0.15	HT = 1 (0.67, 1.29)
											HM = 0.68 ± 0.1	HM = 0.63 (0.55, 0.68)
				TBR1						WT = 5 animals HT = 5 animals HM = 5 animals	WT = 1 ± 0.16	WT = 1.07 (0.9, 1.23)		Treatment; F (2, 12) = 21.03, P=0.0001		TBR1 WT vs. HT, p=0.2913, ns WT vs. HM, p=0.0001, ****
											HT = 1.49 ± 0.14	HT = 1.53 (1.22, 1.59)
											HM = 3.12 ± 0.36	HM = 3.05 (2.74, 3.74)
